# Supplementary material for: Increased intestinal permeability and downregulation of absorptive ion transporters Nhe3, Dra, and Sglt1 contribute to diarrhea during Clostridioides difficile infection
Source: Gut Microbes. 2023 Jun 23;15(1):2225841. doi: 10.1080/19490976.2023.2225841 (PMC10291935; doi:10.1080/19490976.2023.2225841)
Supplement: Supplemental Material [file KGMI_A_2225841_SM8116.zip]

Archive with 8 entries (7 files):
- Supplemental data/
- Supplemental data/SupplementalFigure1.png
- Supplemental data/SupplementalFigure2.png
- Supplemental data/SupplementalFigure3.png
- Supplemental data/SupplementalFigure4.png
- Supplemental data/Supplementary_Table_1 _R20291_v_Mock.xlsx
- Supplemental data/Supplementary_Table_2_ABgtx_v_Mock.xlsx
- Supplemental data/Supplementary_Table_3_AgtxB_v_Mock.xlsx
