# Supplementary material for: Increased intestinal permeability and downregulation of absorptive ion transporters Nhe3, Dra, and Sglt1 contribute to diarrhea during Clostridioides difficile infection
Source: Gut Microbes. 2023 Jun 23;15(1):2225841. doi: 10.1080/19490976.2023.2225841 (PMC10291935; doi:10.1080/19490976.2023.2225841)
Supplement: Supplemental Material [file KGMI_A_2225841_SM8116.zip › Supplemental data/Supplementary_Table_1 _R20291_v_Mock.xlsx]

## Sheet: Supplementary Table 1 -R20291_v
ensembl_gene_id	mgi_symbol	description	entrezgene_id	logFC	P.Value	adj.P.Val
ENSMUSG00000022650	Retnlb	resistin like beta [Source:MGI Symbol;Acc:MGI:1888505]	57263	9.00322	9.86e-10	8.11e-08
ENSMUSG00000074195	Clca4b	chloride channel accessory 4B [Source:MGI Symbol;Acc:MGI:2139790]	99709	8.07679	1.26e-11	5.52e-09
ENSMUSG00000045027	Prss22	protease, serine 22 [Source:MGI Symbol;Acc:MGI:1918085]	70835	7.55755	4.36e-07	6.17e-06
ENSMUSG00000017002	Slpi	secretory leukocyte peptidase inhibitor [Source:MGI Symbol;Acc:MGI:109297]	20568	6.99832	7.11e-08	1.61e-06
ENSMUSG00000028655	Mfsd2a	major facilitator superfamily domain containing 2A [Source:MGI Symbol;Acc:MGI:1923824]	76574	6.8654	7.19e-06	5.52e-05
ENSMUSG00002074846	Vaultrc5	vault RNA component 5 [Source:MGI Symbol;Acc:MGI:2673990]	NA	6.40234	3.59e-08	9.79e-07
ENSMUSG00000056071	S100a9	S100 calcium binding protein A9 (calgranulin B) [Source:MGI Symbol;Acc:MGI:1338947]	20202	6.38598	6.13e-06	4.84e-05
ENSMUSG00000091956	C2cd4b	C2 calcium-dependent domain containing 4B [Source:MGI Symbol;Acc:MGI:1922947]	75697	6.29322	1.27e-07	2.5e-06
ENSMUSG00000037095	Lrg1	leucine-rich alpha-2-glycoprotein 1 [Source:MGI Symbol;Acc:MGI:1924155]	76905	6.12006	3.23e-09	1.74e-07
ENSMUSG00000093042	Mir3109	microRNA 3109 [Source:MGI Symbol;Acc:MGI:4834328]	100526560	5.78856	1.43e-07	2.74e-06
ENSMUSG00000006403	Adamts4	a disintegrin-like and metallopeptidase (reprolysin type) with thrombospondin type 1 motif, 4 [Source:MGI Symbol;Acc:MGI:1339949]	240913	5.60259	0.000146634	0.000644443
ENSMUSG00000084224	Gm12337	predicted gene 12337 [Source:MGI Symbol;Acc:MGI:3650615]	NA	5.55203	2.74e-11	9.02e-09
ENSMUSG00000027068	Dhrs9	dehydrogenase/reductase (SDR family) member 9 [Source:MGI Symbol;Acc:MGI:2442798]	241452	5.42773	7.52e-08	1.69e-06
ENSMUSG00000040809	Chil3	chitinase-like 3 [Source:MGI Symbol;Acc:MGI:1330860]	12655	5.31298	2.8e-09	1.59e-07
ENSMUSG00000031621	Isx	intestine specific homeobox [Source:MGI Symbol;Acc:MGI:1918847]	71597	5.28229	3.68e-08	9.96e-07
ENSMUSG00000041347	Bdkrb1	bradykinin receptor, beta 1 [Source:MGI Symbol;Acc:MGI:88144]	12061	5.1746	1.26e-08	4.54e-07
ENSMUSG00000000983	Wfdc18	WAP four-disulfide core domain 18 [Source:MGI Symbol;Acc:MGI:107506]	14038	5.05229	9.07e-09	3.58e-07
ENSMUSG00000064147	Rab44	RAB44, member RAS oncogene family [Source:MGI Symbol;Acc:MGI:3045302]	442827	4.86475	1.07e-07	2.21e-06
ENSMUSG00000028194	Ddah1	dimethylarginine dimethylaminohydrolase 1 [Source:MGI Symbol;Acc:MGI:1916469]	69219	4.85984	9.97e-12	5.29e-09
ENSMUSG00000119132	Gm24407	predicted gene, 24407 [Source:MGI Symbol;Acc:MGI:5454184]	115490316	4.83214	1.11e-08	4.19e-07
ENSMUSG00000047990	C2cd4a	C2 calcium-dependent domain containing 4A [Source:MGI Symbol;Acc:MGI:3645763]	244911	4.8027	1.26e-08	4.54e-07
ENSMUSG00000028859	Csf3r	colony stimulating factor 3 receptor (granulocyte) [Source:MGI Symbol;Acc:MGI:1339755]	12986	4.80075	1.49e-08	5.08e-07
ENSMUSG00000044041	Krt13	keratin 13 [Source:MGI Symbol;Acc:MGI:101925]	16663	4.77288	1.37e-05	9.28e-05
ENSMUSG00000013338	Fer1l4	fer-1-like 4 (C. elegans) [Source:MGI Symbol;Acc:MGI:1921812]	74562	4.74019	3.75e-13	9.02e-10
ENSMUSG00000010760	Phlda2	pleckstrin homology like domain, family A, member 2 [Source:MGI Symbol;Acc:MGI:1202307]	22113	4.70187	1.96e-07	3.43e-06
ENSMUSG00000098973	Mir6236	microRNA 6236 [Source:MGI Symbol;Acc:MGI:5530929]	102465959	4.6895	0.00103155	0.00325083
ENSMUSG00000043613	Mmp3	matrix metallopeptidase 3 [Source:MGI Symbol;Acc:MGI:97010]	17392	4.65179	3.82e-06	3.32e-05
ENSMUSG00000040026	Saa3	serum amyloid A 3 [Source:MGI Symbol;Acc:MGI:98223]	20210	4.61647	1.83e-08	6.01e-07
ENSMUSG00000022416	Cacna1i	calcium channel, voltage-dependent, alpha 1I subunit [Source:MGI Symbol;Acc:MGI:2178051]	239556	4.60976	0.00669288	0.0155331
ENSMUSG00000063522	Ly6m	lymphocyte antigen 6 complex, locus M [Source:MGI Symbol;Acc:MGI:1914288]	67038	4.57365	5.82e-10	5.8e-08
ENSMUSG00000050799	H2bc1	H2B clustered histone 1 [Source:MGI Symbol;Acc:MGI:2448375]	319177	4.55573	4.04e-09	2.06e-07
ENSMUSG00000031722	Hp	haptoglobin [Source:MGI Symbol;Acc:MGI:96211]	15439	4.54595	1.73e-06	1.79e-05
ENSMUSG00000069303	H2bc24	H2B clustered histone 24 [Source:MGI Symbol;Acc:MGI:3710645]	665622	4.40842	1.45e-07	2.76e-06
ENSMUSG00000029371	Cxcl5	chemokine (C-X-C motif) ligand 5 [Source:MGI Symbol;Acc:MGI:1096868]	20311	4.39885	3.14e-05	0.000178415
ENSMUSG00000069272	H2ac8	H2A clustered histone 8 [Source:MGI Symbol;Acc:MGI:2448290]	319166	4.37409	7.22e-09	3.04e-07
ENSMUSG00000053113	Socs3	suppressor of cytokine signaling 3 [Source:MGI Symbol;Acc:MGI:1201791]	12702	4.33103	2.63e-07	4.23e-06
ENSMUSG00000047945	Marcksl1	MARCKS-like 1 [Source:MGI Symbol;Acc:MGI:97143]	17357	4.31362	5.95e-12	4.35e-09
ENSMUSG00000026580	Selp	selectin, platelet [Source:MGI Symbol;Acc:MGI:98280]	20344	4.30283	1.04e-07	2.16e-06
ENSMUSG00000065232	Gm22973	predicted gene, 22973 [Source:MGI Symbol;Acc:MGI:5452750]	115488085	4.27583	3.78e-07	5.55e-06
ENSMUSG00000047798	Cd300lf	CD300 molecule like family member F [Source:MGI Symbol;Acc:MGI:2442359]	246746	4.21998	9.82e-09	3.81e-07
ENSMUSG00000118839	Gm25360	predicted gene, 25360 [Source:MGI Symbol;Acc:MGI:5455137]	115487690	4.19464	1.26e-05	8.66e-05
ENSMUSG00000091387	Gcnt4	glucosaminyl (N-acetyl) transferase 4, core 2 (beta-1,6-N-acetylglucosaminyltransferase) [Source:MGI Symbol;Acc:MGI:2684919]	218476	4.14999	2.95e-07	4.6e-06
ENSMUSG00000093880	Tmem181c-ps	transmembrane protein 181C, pseudogene [Source:MGI Symbol;Acc:MGI:3780993]	NA	4.11453	2.9e-07	4.55e-06
ENSMUSG00002075501			NA	4.05591	2.04e-09	1.33e-07
ENSMUSG00000070167	Snora57	small nucleolar RNA, H/ACA box 57 [Source:MGI Symbol;Acc:MGI:5455599]	118027464	4.03248	1.78e-07	3.19e-06
ENSMUSG00000077714	Snord17	small nucleolar RNA, C/D box 17 [Source:MGI Symbol;Acc:MGI:3819523]	100313519	4.03196	7.48e-09	3.12e-07
ENSMUSG00000018983	E2f2	E2F transcription factor 2 [Source:MGI Symbol;Acc:MGI:1096341]	242705	4.00289	2.41e-12	1.98e-09
ENSMUSG00000017737	Mmp9	matrix metallopeptidase 9 [Source:MGI Symbol;Acc:MGI:97011]	17395	3.93135	3.52e-08	9.71e-07
ENSMUSG00000069270	H2ac6	H2A clustered histone 6 [Source:MGI Symbol;Acc:MGI:2448287]	319164	3.92388	2.39e-10	3.45e-08
ENSMUSG00000038917	3930402G23Rik	RIKEN cDNA 3930402G23 gene [Source:MGI Symbol;Acc:MGI:1921277]	665306	3.8959	0.000457968	0.00165452
ENSMUSG00000119520	Gm24265	predicted gene, 24265 [Source:MGI Symbol;Acc:MGI:5454042]	115490317	3.88351	9.36e-10	7.79e-08
ENSMUSG00000031098	Syt8	synaptotagmin VIII [Source:MGI Symbol;Acc:MGI:1859867]	55925	3.85365	5.5e-11	1.45e-08
ENSMUSG00000009356	Lpo	lactoperoxidase [Source:MGI Symbol;Acc:MGI:1923363]	76113	3.7799	2.16e-07	3.67e-06
ENSMUSG00000116174	Gm10362	predicted gene 10362 [Source:MGI Symbol;Acc:MGI:3642619]	NA	3.77866	8.07e-06	6.05e-05
ENSMUSG00000061833	Gm6311	predicted gene 6311 [Source:MGI Symbol;Acc:MGI:3644735]	NA	3.73296	4.02e-11	1.15e-08
ENSMUSG00000114688	Gm47381	predicted gene, 47381 [Source:MGI Symbol;Acc:MGI:6096300]	NA	3.72159	5.17e-08	1.26e-06
ENSMUSG00000028874	Fgr	FGR proto-oncogene, Src family tyrosine kinase [Source:MGI Symbol;Acc:MGI:95527]	14191	3.71315	2.92e-10	3.93e-08
ENSMUSG00000099517	H3c8	H3 clustered histone 8 [Source:MGI Symbol;Acc:MGI:2145541]	97908	3.70145	4.36e-08	1.12e-06
ENSMUSG00000042808	Gpx2	glutathione peroxidase 2 [Source:MGI Symbol;Acc:MGI:106609]	14776	3.69403	1.66e-13	9.02e-10
ENSMUSG00000027368	Dusp2	dual specificity phosphatase 2 [Source:MGI Symbol;Acc:MGI:101911]	13537	3.67239	3.76e-07	5.55e-06
ENSMUSG00000025922	Rpl7-ps8	ribosomal protein L7, pseudogene 8 [Source:MGI Symbol;Acc:MGI:3647181]	NA	3.66832	1.35e-07	2.64e-06
ENSMUSG00000029154	Cwh43	cell wall biogenesis 43 C-terminal homolog [Source:MGI Symbol;Acc:MGI:2444131]	231293	3.65268	2.39e-09	1.44e-07
ENSMUSG00000110386	Gm42031	predicted gene, 42031 [Source:MGI Symbol;Acc:MGI:5624916]	NA	3.64844	7.87e-09	3.21e-07
ENSMUSG00000027134	Lpcat4	lysophosphatidylcholine acyltransferase 4 [Source:MGI Symbol;Acc:MGI:2138993]	99010	3.63529	3.18e-10	4.09e-08
ENSMUSG00000021091	Serpina3n	serine (or cysteine) peptidase inhibitor, clade A, member 3N [Source:MGI Symbol;Acc:MGI:105045]	20716	3.61866	1.25e-10	2.35e-08
ENSMUSG00000020826	Nos2	nitric oxide synthase 2, inducible [Source:MGI Symbol;Acc:MGI:97361]	18126	3.60492	0.000128275	0.000575814
ENSMUSG00000119577	Gm24727	predicted gene, 24727 [Source:MGI Symbol;Acc:MGI:5454504]	115487050	3.60039	2.2e-06	2.16e-05
ENSMUSG00000089542	Gm25835	predicted gene, 25835 [Source:MGI Symbol;Acc:MGI:5455612]	115487914	3.57808	3.67e-07	5.44e-06
ENSMUSG00000119584	Rn18s-rs5	18s RNA, related sequence 5 [Source:MGI Symbol;Acc:MGI:107222]	19791	3.57557	0.000278773	0.0010979
ENSMUSG00000082330	Ldha-ps	lactate dehydrogenase A, pseudogene [Source:MGI Symbol;Acc:MGI:96760]	NA	3.57176	4.64e-07	6.48e-06
ENSMUSG00000045545	Krt14	keratin 14 [Source:MGI Symbol;Acc:MGI:96688]	16664	3.55713	0.000252886	0.00101099
ENSMUSG00000027225	Duoxa2	dual oxidase maturation factor 2 [Source:MGI Symbol;Acc:MGI:1914061]	66811	3.55226	2.74e-08	8.03e-07
ENSMUSG00000118790	Gm25939	predicted gene, 25939 [Source:MGI Symbol;Acc:MGI:5455716]	115487691	3.50839	1.8e-07	3.22e-06
ENSMUSG00000030579	Tyrobp	TYRO protein tyrosine kinase binding protein [Source:MGI Symbol;Acc:MGI:1277211]	22177	3.48526	4.02e-14	5.28e-10
ENSMUSG00000047281	Sfn	stratifin [Source:MGI Symbol;Acc:MGI:1891831]	55948	3.46857	9.3e-12	5.29e-09
ENSMUSG00000034634	Ly6d	lymphocyte antigen 6 complex, locus D [Source:MGI Symbol;Acc:MGI:96881]	17068	3.45557	0.000439208	0.00159949
ENSMUSG00000046223	Plaur	plasminogen activator, urokinase receptor [Source:MGI Symbol;Acc:MGI:97612]	18793	3.4492	9.13e-09	3.6e-07
ENSMUSG00000019888	Mgat4c	MGAT4 family, member C [Source:MGI Symbol;Acc:MGI:1914819]	67569	3.44666	5.87e-09	2.6e-07
ENSMUSG00000062727	H2bc12	H2B clustered histone 12 [Source:MGI Symbol;Acc:MGI:2448399]	319184	3.43908	6.75e-10	6.42e-08
ENSMUSG00000003541	Ier3	immediate early response 3 [Source:MGI Symbol;Acc:MGI:104814]	15937	3.43865	1.13e-06	1.28e-05
ENSMUSG00000026581	Sell	selectin, lymphocyte [Source:MGI Symbol;Acc:MGI:98279]	20343	3.40796	0.00400055	0.0101444
ENSMUSG00000110619	Gm7850	predicted gene 7850 [Source:MGI Symbol;Acc:MGI:3645028]	NA	3.40185	1.49e-07	2.8e-06
ENSMUSG00000056737	Capg	capping protein (actin filament), gelsolin-like [Source:MGI Symbol;Acc:MGI:1098259]	12332	3.39793	3.4e-13	9.02e-10
ENSMUSG00000032013	Trim29	tripartite motif-containing 29 [Source:MGI Symbol;Acc:MGI:1919419]	72169	3.397	0.000520218	0.00184795
ENSMUSG00000021281	Tnfaip2	tumor necrosis factor, alpha-induced protein 2 [Source:MGI Symbol;Acc:MGI:104960]	21928	3.36526	1.5e-09	1.07e-07
ENSMUSG00000041736	Tspo	translocator protein [Source:MGI Symbol;Acc:MGI:88222]	12257	3.3533	4.58e-13	9.02e-10
ENSMUSG00002075260		7SK RNA [Source:RFAM;Acc:RF00100]	NA	3.30912	2.91e-09	1.63e-07
ENSMUSG00000057262	Rpl15-ps6	ribosomal protein L15, pseudogene 6 [Source:MGI Symbol;Acc:MGI:3642192]	NA	3.3023	2.29e-10	3.34e-08
ENSMUSG00000091957	Rps2-ps10	ribosomal protein S2, pseudogene 10 [Source:MGI Symbol;Acc:MGI:3645604]	NA	3.28596	8e-08	1.78e-06
ENSMUSG00000112975	Gm21297	predicted gene, 21297 [Source:MGI Symbol;Acc:MGI:5434652]	NA	3.27905	1.18e-05	8.19e-05
ENSMUSG00000065100	Gm26132	predicted gene, 26132 [Source:MGI Symbol;Acc:MGI:5455909]	115487037	3.2738	1.38e-07	2.68e-06
ENSMUSG00000022602	Arc	activity regulated cytoskeletal-associated protein [Source:MGI Symbol;Acc:MGI:88067]	11838	3.26731	0.000180071	0.00076238
ENSMUSG00000086324	Gm15564	predicted gene 15564 [Source:MGI Symbol;Acc:MGI:3783013]	NA	3.25197	0.000556364	0.0019521
ENSMUSG00000028044	Cks1b	CDC28 protein kinase 1b [Source:MGI Symbol;Acc:MGI:1889208]	54124	3.24356	6.69e-08	1.53e-06
ENSMUSG00000118642	AY036118	cDNA sequence AY036118 [Source:MGI Symbol;Acc:MGI:2158419]	NA	3.23368	2.52e-11	8.51e-09
ENSMUSG00000027347	Rasgrp1	RAS guanyl releasing protein 1 [Source:MGI Symbol;Acc:MGI:1314635]	19419	3.21976	3.32e-07	5.02e-06
ENSMUSG00000066245	Gm10156	predicted gene 10156 [Source:MGI Symbol;Acc:MGI:3642344]	NA	3.19239	2.66e-09	1.53e-07
ENSMUSG00000091952	Gm17709	predicted gene, 17709 [Source:MGI Symbol;Acc:MGI:4937343]	NA	3.17586	1.08e-08	4.1e-07
ENSMUSG00000028613	Lrp8	low density lipoprotein receptor-related protein 8, apolipoprotein e receptor [Source:MGI Symbol;Acc:MGI:1340044]	16975	3.16069	4.05e-08	1.06e-06
ENSMUSG00000117468	Gm7059	predicted gene 7059 [Source:MGI Symbol;Acc:MGI:3779663]	NA	3.14	3.76e-09	1.94e-07
ENSMUSG00000089950	Gm16215	predicted gene 16215 [Source:MGI Symbol;Acc:MGI:3801727]	NA	3.11271	2.82e-05	0.000163692
ENSMUSG00000061615	H2ac4	H2A clustered histone 4 [Source:MGI Symbol;Acc:MGI:2448306]	319172	3.09583	5.75e-09	2.57e-07
ENSMUSG00002075551			NA	3.0816	3.18e-08	8.93e-07
ENSMUSG00000065822	Snord15a	small nucleolar RNA, C/D box 15A [Source:MGI Symbol;Acc:MGI:3645887]	449630	3.06522	3.84e-08	1.03e-06
ENSMUSG00000100210	H3c7	H3 clustered histone 7 [Source:MGI Symbol;Acc:MGI:2448329]	260423	3.05867	1.05e-09	8.49e-08
ENSMUSG00000074445	Sprr2a3	small proline-rich protein 2A3 [Source:MGI Symbol;Acc:MGI:3845028]	100042514	3.04906	3.51e-10	4.3e-08
ENSMUSG00000118081	Gm50138	predicted gene, 50138 [Source:MGI Symbol;Acc:MGI:6302886]	NA	3.04705	5.31e-09	2.42e-07
ENSMUSG00000100351	Gm7867	predicted gene 7867 [Source:MGI Symbol;Acc:MGI:3644627]	NA	3.03984	1.47e-06	1.57e-05
ENSMUSG00000047501	Cldn4	claudin 4 [Source:MGI Symbol;Acc:MGI:1313314]	12740	3.03877	5.89e-07	7.77e-06
ENSMUSG00000001506	Col1a1	collagen, type I, alpha 1 [Source:MGI Symbol;Acc:MGI:88467]	12842	3.03629	5.9e-09	2.6e-07
ENSMUSG00000095217	H2bc15	H2B clustered histone 15 [Source:MGI Symbol;Acc:MGI:2448407]	319187	3.01763	1.1e-06	1.24e-05
ENSMUSG00000118866	Rn7s1	7S RNA 1 [Source:MGI Symbol;Acc:MGI:97950]	103948	3.01706	1.2e-09	9.16e-08
ENSMUSG00000031097	Tnni2	troponin I, skeletal, fast 2 [Source:MGI Symbol;Acc:MGI:105070]	21953	3.01487	9.04e-06	6.59e-05
ENSMUSG00000058908	Pla2g2a	phospholipase A2, group IIA (platelets, synovial fluid) [Source:MGI Symbol;Acc:MGI:104642]	18780	3.0021	3.02e-05	0.000173117
ENSMUSG00000038037	Socs1	suppressor of cytokine signaling 1 [Source:MGI Symbol;Acc:MGI:1354910]	12703	2.97213	1.02e-05	7.28e-05
ENSMUSG00000038264	Sema7a	sema domain, immunoglobulin domain (Ig), and GPI membrane anchor, (semaphorin) 7A [Source:MGI Symbol;Acc:MGI:1306826]	20361	2.97125	1.68e-07	3.06e-06
ENSMUSG00000003484	Cyp4f18	cytochrome P450, family 4, subfamily f, polypeptide 18 [Source:MGI Symbol;Acc:MGI:1919304]	72054	2.96714	6.97e-06	5.37e-05
ENSMUSG00000050747	Trim15	tripartite motif-containing 15 [Source:MGI Symbol;Acc:MGI:1916347]	69097	2.95215	6.07e-06	4.81e-05
ENSMUSG00000025877	Hk3	hexokinase 3 [Source:MGI Symbol;Acc:MGI:2670962]	212032	2.93037	1.23e-07	2.44e-06
ENSMUSG00000042821	Snai1	snail family zinc finger 1 [Source:MGI Symbol;Acc:MGI:98330]	20613	2.92234	1.1e-05	7.73e-05
ENSMUSG00000022221	Ripk3	receptor-interacting serine-threonine kinase 3 [Source:MGI Symbol;Acc:MGI:2154952]	56532	2.91623	3.2e-10	4.09e-08
ENSMUSG00000033998	Kcnk1	potassium channel, subfamily K, member 1 [Source:MGI Symbol;Acc:MGI:109322]	16525	2.91407	6.93e-13	1.14e-09
ENSMUSG00000001131	Timp1	tissue inhibitor of metalloproteinase 1 [Source:MGI Symbol;Acc:MGI:98752]	21857	2.90322	9.71e-07	1.14e-05
ENSMUSG00000031430	Vsig1	V-set and immunoglobulin domain containing 1 [Source:MGI Symbol;Acc:MGI:1926039]	78789	2.90226	1e-08	3.86e-07
ENSMUSG00000020077	Srgn	serglycin [Source:MGI Symbol;Acc:MGI:97756]	19073	2.89453	2.47e-06	2.35e-05
ENSMUSG00000042306	S100a14	S100 calcium binding protein A14 [Source:MGI Symbol;Acc:MGI:1913416]	66166	2.89236	1.06e-11	5.3e-09
ENSMUSG00000094955	Gm3699	predicted gene 3699 [Source:MGI Symbol;Acc:MGI:3781875]	NA	2.88945	9.68e-08	2.05e-06
ENSMUSG00000068452	Duox2	dual oxidase 2 [Source:MGI Symbol;Acc:MGI:3036280]	214593	2.88244	6.85e-11	1.62e-08
ENSMUSG00000039252	Lgi2	leucine-rich repeat LGI family, member 2 [Source:MGI Symbol;Acc:MGI:2180196]	246316	2.87811	5.96e-07	7.82e-06
ENSMUSG00000024737	Slc15a3	solute carrier family 15, member 3 [Source:MGI Symbol;Acc:MGI:1929691]	65221	2.87555	9.58e-08	2.04e-06
ENSMUSG00000069917	Hba-a2	hemoglobin alpha, adult chain 2 [Source:MGI Symbol;Acc:MGI:96016]	110257	2.84245	0.00402281	0.0101938
ENSMUSG00000118841	Rn7s2	7S RNA 2 [Source:MGI Symbol;Acc:MGI:97953]	103949	2.8408	7.68e-09	3.17e-07
ENSMUSG00000049988	Lrrc25	leucine rich repeat containing 25 [Source:MGI Symbol;Acc:MGI:2445284]	211228	2.83038	3.22e-08	9e-07
ENSMUSG00000069306	H4c17	H4 clustered histone 17 [Source:MGI Symbol;Acc:MGI:2448441]	100041230	2.82785	1.22e-09	9.22e-08
ENSMUSG00000073775	Kti12	KTI12 homolog, chromatin associated [Source:MGI Symbol;Acc:MGI:1923547]	100087	2.82328	8.86e-13	1.24e-09
ENSMUSG00002074985		7SK RNA [Source:RFAM;Acc:RF00100]	NA	2.81375	2.85e-07	4.49e-06
ENSMUSG00000026043	Col3a1	collagen, type III, alpha 1 [Source:MGI Symbol;Acc:MGI:88453]	12825	2.80575	4.64e-09	2.23e-07
ENSMUSG00000093651	Gm5873	predicted gene 5873 [Source:MGI Symbol;Acc:MGI:3648385]	NA	2.80525	6.66e-08	1.53e-06
ENSMUSG00000027715	Ccna2	cyclin A2 [Source:MGI Symbol;Acc:MGI:108069]	12428	2.78578	2.23e-10	3.34e-08
ENSMUSG00000069265	H3c1	H3 clustered histone 1 [Source:MGI Symbol;Acc:MGI:2668828]	360198	2.77022	6.89e-07	8.69e-06
ENSMUSG00000082896	Gm5844	predicted gene 5844 [Source:MGI Symbol;Acc:MGI:3645252]	NA	2.75198	3.07e-09	1.69e-07
ENSMUSG00000060019	Gm10073	predicted pseudogene 10073 [Source:MGI Symbol;Acc:MGI:3641908]	NA	2.74073	3.32e-11	9.7e-09
ENSMUSG00000046733	Gprc5a	G protein-coupled receptor, family C, group 5, member A [Source:MGI Symbol;Acc:MGI:1891250]	232431	2.73263	9.84e-09	3.81e-07
ENSMUSG00000043445	Pgp	phosphoglycolate phosphatase [Source:MGI Symbol;Acc:MGI:1914328]	67078	2.71939	2.45e-11	8.51e-09
ENSMUSG00000096010	H4f16	H4 histone 16 [Source:MGI Symbol;Acc:MGI:2448443]	320332	2.71549	2.39e-11	8.51e-09
ENSMUSG00000053175	Bcl3	B cell leukemia/lymphoma 3 [Source:MGI Symbol;Acc:MGI:88140]	12051	2.71529	3.2e-07	4.87e-06
ENSMUSG00000020682	Mmp28	matrix metallopeptidase 28 (epilysin) [Source:MGI Symbol;Acc:MGI:2153062]	118453	2.71476	1.99e-07	3.45e-06
ENSMUSG00000002384	Bmp8b	bone morphogenetic protein 8b [Source:MGI Symbol;Acc:MGI:107335]	12164	2.70001	2.82e-05	0.000163692
ENSMUSG00000037601	Nme1	NME/NM23 nucleoside diphosphate kinase 1 [Source:MGI Symbol;Acc:MGI:97355]	18102	2.69938	7.12e-10	6.64e-08
ENSMUSG00000075602	Ly6a	lymphocyte antigen 6 complex, locus A [Source:MGI Symbol;Acc:MGI:107527]	110454	2.69873	5.2e-10	5.43e-08
ENSMUSG00000030748	Il4ra	interleukin 4 receptor, alpha [Source:MGI Symbol;Acc:MGI:105367]	16190	2.68902	2.99e-10	3.93e-08
ENSMUSG00000090946	Ccdc71l	coiled-coil domain containing 71 like [Source:MGI Symbol;Acc:MGI:1919373]	72123	2.68573	8.92e-11	1.92e-08
ENSMUSG00000069273	H3c6	H3 clustered histone 6 [Source:MGI Symbol;Acc:MGI:2448326]	319151	2.68412	4.71e-07	6.56e-06
ENSMUSG00000118653	Gm2296	predicted gene 2296 [Source:MGI Symbol;Acc:MGI:3780467]	NA	2.67648	1.45e-08	4.99e-07
ENSMUSG00000040345	Arhgap9	Rho GTPase activating protein 9 [Source:MGI Symbol;Acc:MGI:2143764]	216445	2.67007	1.63e-06	1.7e-05
ENSMUSG00000021453	Gadd45g	growth arrest and DNA-damage-inducible 45 gamma [Source:MGI Symbol;Acc:MGI:1346325]	23882	2.66311	1.73e-08	5.72e-07
ENSMUSG00000092746	Rn7s6	7S RNA 6 [Source:MGI Symbol;Acc:MGI:97956]	NA	2.66306	3.01e-09	1.67e-07
ENSMUSG00000083261	Gm7816	predicted pseudogene 7816 [Source:MGI Symbol;Acc:MGI:3646286]	NA	2.66133	4.51e-05	0.000241677
ENSMUSG00000040658	Dnph1	2'-deoxynucleoside 5'-phosphate N-hydrolase 1 [Source:MGI Symbol;Acc:MGI:3039376]	381101	2.64704	3.47e-07	5.19e-06
ENSMUSG00000051022	Hs3st1	heparan sulfate (glucosamine) 3-O-sulfotransferase 1 [Source:MGI Symbol;Acc:MGI:1201606]	15476	2.63758	1.14e-09	8.91e-08
ENSMUSG00000022033	Pbk	PDZ binding kinase [Source:MGI Symbol;Acc:MGI:1289156]	52033	2.61763	4.65e-08	1.17e-06
ENSMUSG00000069301	H2ac11	H2A clustered histone 11 [Source:MGI Symbol;Acc:MGI:2448293]	319167	2.5895	3.33e-07	5.02e-06
ENSMUSG00000035202	Lars2	leucyl-tRNA synthetase, mitochondrial [Source:MGI Symbol;Acc:MGI:2142973]	102436	2.57845	0.00820231	0.0183554
ENSMUSG00000045055	Rpsa-ps2	ribosomal protein SA, pseudogene 2 [Source:MGI Symbol;Acc:MGI:3643356]	NA	2.56657	8.77e-07	1.05e-05
ENSMUSG00000062611	Rps3a2	ribosomal protein S3A2 [Source:MGI Symbol;Acc:MGI:3642853]	NA	2.56464	1.4e-08	4.91e-07
ENSMUSG00000027523	Gnas	GNAS (guanine nucleotide binding protein, alpha stimulating) complex locus [Source:MGI Symbol;Acc:MGI:95777]	14683	2.55841	3.9e-10	4.58e-08
ENSMUSG00000021118	Plek2	pleckstrin 2 [Source:MGI Symbol;Acc:MGI:1351466]	27260	2.55818	1.21e-09	9.18e-08
ENSMUSG00000081999	Gm13461	predicted gene 13461 [Source:MGI Symbol;Acc:MGI:3650103]	NA	2.5538	4.66e-09	2.23e-07
ENSMUSG00000020649	Rrm2	ribonucleotide reductase M2 [Source:MGI Symbol;Acc:MGI:98181]	20135	2.55126	2.49e-07	4.09e-06
ENSMUSG00000100405	Gm28911	predicted gene 28911 [Source:MGI Symbol;Acc:MGI:5579617]	NA	2.5482	5.12e-07	6.95e-06
ENSMUSG00000056772	Rps6-ps2	ribosomal protein S6, pseudogene 2 [Source:MGI Symbol;Acc:MGI:3646827]	NA	2.54666	2.04e-06	2.04e-05
ENSMUSG00000054321	Taf4b	TATA-box binding protein associated factor 4b [Source:MGI Symbol;Acc:MGI:2152345]	72504	2.5464	4.51e-10	5.02e-08
ENSMUSG00000058542	Gm15590	predicted gene 15590 [Source:MGI Symbol;Acc:MGI:3831433]	NA	2.54474	7.06e-10	6.63e-08
ENSMUSG00000001403	Ube2c	ubiquitin-conjugating enzyme E2C [Source:MGI Symbol;Acc:MGI:1915862]	68612	2.5443	2.08e-07	3.57e-06
ENSMUSG00000083678	Gm12989	predicted gene 12989 [Source:MGI Symbol;Acc:MGI:3652245]	NA	2.53568	3.02e-08	8.64e-07
ENSMUSG00000030353	Tead4	TEA domain family member 4 [Source:MGI Symbol;Acc:MGI:106907]	21679	2.53372	3.58e-09	1.88e-07
ENSMUSG00000075012	Fjx1	four jointed box 1 [Source:MGI Symbol;Acc:MGI:1341907]	14221	2.53169	1.7e-07	3.08e-06
ENSMUSG00000063021	H2ac15	H2A clustered histone 15 [Source:MGI Symbol;Acc:MGI:2448297]	319169	2.52919	5.74e-08	1.38e-06
ENSMUSG00000029322	Plac8	placenta-specific 8 [Source:MGI Symbol;Acc:MGI:2445289]	231507	2.52912	5.4e-09	2.45e-07
ENSMUSG00000003283	Hck	hemopoietic cell kinase [Source:MGI Symbol;Acc:MGI:96052]	15162	2.52505	1.29e-06	1.41e-05
ENSMUSG00000059179	Gm8991	predicted pseudogene 8991 [Source:MGI Symbol;Acc:MGI:3644227]	NA	2.51925	2.21e-09	1.39e-07
ENSMUSG00000089987	Gpx2-ps1	glutathione peroxidase 2, pseudogene 1 [Source:MGI Symbol;Acc:MGI:106627]	NA	2.51015	6.27e-08	1.46e-06
ENSMUSG00000071713	Csf2rb	colony stimulating factor 2 receptor, beta, low-affinity (granulocyte-macrophage) [Source:MGI Symbol;Acc:MGI:1339759]	12983	2.50925	4.89e-07	6.73e-06
ENSMUSG00000049303	Syt12	synaptotagmin XII [Source:MGI Symbol;Acc:MGI:2159601]	171180	2.50889	2.08e-06	2.07e-05
ENSMUSG00000083033	Gm9083	predicted gene 9083 [Source:MGI Symbol;Acc:MGI:3644452]	NA	2.48966	7.81e-09	3.19e-07
ENSMUSG00000038400	Pmepa1	prostate transmembrane protein, androgen induced 1 [Source:MGI Symbol;Acc:MGI:1929600]	65112	2.48554	1.35e-12	1.45e-09
ENSMUSG00000035711	Dok3	docking protein 3 [Source:MGI Symbol;Acc:MGI:1351490]	27261	2.48528	1.97e-05	0.000123733
ENSMUSG00000056501	Cebpb	CCAAT/enhancer binding protein (C/EBP), beta [Source:MGI Symbol;Acc:MGI:88373]	12608	2.48285	1.45e-10	2.57e-08
ENSMUSG00000078348	Sf3b5	splicing factor 3b, subunit 5 [Source:MGI Symbol;Acc:MGI:1913375]	66125	2.48133	1.82e-09	1.23e-07
ENSMUSG00000032271	Nnmt	nicotinamide N-methyltransferase [Source:MGI Symbol;Acc:MGI:1099443]	18113	2.47888	0.000357773	0.00134731
ENSMUSG00000041064	Pif1	PIF1 5'-to-3' DNA helicase [Source:MGI Symbol;Acc:MGI:2143057]	208084	2.47603	1.38e-08	4.88e-07
ENSMUSG00000015134	Aldh1a3	aldehyde dehydrogenase family 1, subfamily A3 [Source:MGI Symbol;Acc:MGI:1861722]	56847	2.473	6.73e-07	8.57e-06
ENSMUSG00000015337	Endog	endonuclease G [Source:MGI Symbol;Acc:MGI:1261433]	13804	2.46964	7.67e-10	6.86e-08
ENSMUSG00000033467	Crlf2	cytokine receptor-like factor 2 [Source:MGI Symbol;Acc:MGI:1889506]	57914	2.46806	6.78e-10	6.42e-08
ENSMUSG00000052142	Rasal3	RAS protein activator like 3 [Source:MGI Symbol;Acc:MGI:2444128]	320484	2.46629	0.000398858	0.001475
ENSMUSG00000022978	Mis18a	MIS18 kinetochore protein A [Source:MGI Symbol;Acc:MGI:1913828]	66578	2.46256	1.59e-07	2.94e-06
ENSMUSG00000026064	Ptp4a1	protein tyrosine phosphatase 4a1 [Source:MGI Symbol;Acc:MGI:1277096]	19243	2.44596	2.73e-08	8.03e-07
ENSMUSG00000052353	Cemip	cell migration inducing protein, hyaluronan binding [Source:MGI Symbol;Acc:MGI:2443629]	80982	2.44296	0.000779139	0.00258873
ENSMUSG00000107470	Gm3375	predicted gene 3375 [Source:MGI Symbol;Acc:MGI:3781553]	NA	2.44102	1.94e-08	6.28e-07
ENSMUSG00000107092	Gm7993	predicted gene 7993 [Source:MGI Symbol;Acc:MGI:3647399]	NA	2.41968	1.44e-06	1.55e-05
ENSMUSG00000021423	Ly86	lymphocyte antigen 86 [Source:MGI Symbol;Acc:MGI:1321404]	17084	2.41852	0.000743264	0.00248858
ENSMUSG00000030208	Emp1	epithelial membrane protein 1 [Source:MGI Symbol;Acc:MGI:107941]	13730	2.41644	1.17e-07	2.35e-06
ENSMUSG00000106208	Gm4734	predicted gene 4734 [Source:MGI Symbol;Acc:MGI:3782914]	NA	2.40677	2.57e-08	7.65e-07
ENSMUSG00000020358	Hnrnpab	heterogeneous nuclear ribonucleoprotein A/B [Source:MGI Symbol;Acc:MGI:1330294]	15384	2.39795	1.38e-09	1.01e-07
ENSMUSG00000017493	Igfbp4	insulin-like growth factor binding protein 4 [Source:MGI Symbol;Acc:MGI:96439]	16010	2.3968	1.66e-12	1.45e-09
ENSMUSG00000084235	Gm15421	predicted gene 15421 [Source:MGI Symbol;Acc:MGI:3705475]	NA	2.39418	9.19e-07	1.09e-05
ENSMUSG00000024486	Hbegf	heparin-binding EGF-like growth factor [Source:MGI Symbol;Acc:MGI:96070]	15200	2.39346	1.82e-06	1.86e-05
ENSMUSG00000037405	Icam1	intercellular adhesion molecule 1 [Source:MGI Symbol;Acc:MGI:96392]	15894	2.39215	5.99e-07	7.84e-06
ENSMUSG00000058216	Gstp3	glutathione S-transferase pi 3 [Source:MGI Symbol;Acc:MGI:2385078]	225884	2.39083	1.14e-07	2.3e-06
ENSMUSG00000049932	H2ax	H2A.X variant histone [Source:MGI Symbol;Acc:MGI:102688]	15270	2.38806	1.96e-09	1.31e-07
ENSMUSG00000022102	Dok2	docking protein 2 [Source:MGI Symbol;Acc:MGI:1332623]	13449	2.38746	1.12e-07	2.28e-06
ENSMUSG00000022385	Gtse1	G two S phase expressed protein 1 [Source:MGI Symbol;Acc:MGI:1352755]	29870	2.38296	2.91e-06	2.67e-05
ENSMUSG00000082632	Gm13365	predicted gene 13365 [Source:MGI Symbol;Acc:MGI:3651225]	NA	2.37769	7.81e-07	9.62e-06
ENSMUSG00000112099	Gm8960	predicted gene 8960 [Source:MGI Symbol;Acc:MGI:3642929]	NA	2.3751	5.15e-07	6.97e-06
ENSMUSG00000005320	Fgfr4	fibroblast growth factor receptor 4 [Source:MGI Symbol;Acc:MGI:95525]	14186	2.37469	2.6e-10	3.64e-08
ENSMUSG00000030732	Chrdl2	chordin-like 2 [Source:MGI Symbol;Acc:MGI:1916371]	69121	2.37122	1.61e-05	0.000105246
ENSMUSG00000025481	Urah	urate (5-hydroxyiso-) hydrolase [Source:MGI Symbol;Acc:MGI:1916142]	76974	2.36376	9.21e-08	1.98e-06
ENSMUSG00000112023	Lilr4b	leukocyte immunoglobulin-like receptor, subfamily B, member 4B [Source:MGI Symbol;Acc:MGI:102702]	14727	2.36339	0.000426267	0.00156143
ENSMUSG00000034394	Lif	leukemia inhibitory factor [Source:MGI Symbol;Acc:MGI:96787]	16878	2.35681	1.07e-06	1.22e-05
ENSMUSG00000055148	Klf2	Kruppel-like factor 2 (lung) [Source:MGI Symbol;Acc:MGI:1342772]	16598	2.35637	8.04e-10	7.05e-08
ENSMUSG00000092278	Gm8752	predicted pseudogene 8752 [Source:MGI Symbol;Acc:MGI:3647539]	NA	2.35469	0.000105065	0.000489212
ENSMUSG00000046993	Gm5637	predicted pseudogene 5637 [Source:MGI Symbol;Acc:MGI:3648120]	434782	2.35262	5.58e-10	5.6e-08
ENSMUSG00000074457	S100a16	S100 calcium binding protein A16 [Source:MGI Symbol;Acc:MGI:1915110]	67860	2.34728	1.47e-12	1.45e-09
ENSMUSG00000029084	Cd38	CD38 antigen [Source:MGI Symbol;Acc:MGI:107474]	12494	2.34286	5.73e-11	1.47e-08
ENSMUSG00000031257	Nox1	NADPH oxidase 1 [Source:MGI Symbol;Acc:MGI:2450016]	237038	2.34042	2.18e-06	2.14e-05
ENSMUSG00000042677	Zc3h12a	zinc finger CCCH type containing 12A [Source:MGI Symbol;Acc:MGI:2385891]	230738	2.3375	7.99e-10	7.05e-08
ENSMUSG00000090516	Rps11-ps1	ribosomal protein S11, pseudogene 1 [Source:MGI Symbol;Acc:MGI:3644744]	NA	2.32935	1.82e-06	1.86e-05
ENSMUSG00000041293	Adgrf1	adhesion G protein-coupled receptor F1 [Source:MGI Symbol;Acc:MGI:1924846]	77596	2.32738	6e-09	2.63e-07
ENSMUSG00000026042	Col5a2	collagen, type V, alpha 2 [Source:MGI Symbol;Acc:MGI:88458]	12832	2.32652	7.24e-09	3.04e-07
ENSMUSG00000025492	Ifitm3	interferon induced transmembrane protein 3 [Source:MGI Symbol;Acc:MGI:1913391]	66141	2.32328	1.29e-10	2.36e-08
ENSMUSG00002075524			NA	2.31887	6.32e-06	4.96e-05
ENSMUSG00000037313	Tacc3	transforming, acidic coiled-coil containing protein 3 [Source:MGI Symbol;Acc:MGI:1341163]	21335	2.31827	9.1e-10	7.72e-08
ENSMUSG00000032089	Il10ra	interleukin 10 receptor, alpha [Source:MGI Symbol;Acc:MGI:96538]	16154	2.31615	4.23e-06	3.61e-05
ENSMUSG00000090582	Gm17024	predicted gene 17024 [Source:MGI Symbol;Acc:MGI:4937851]	NA	2.30697	2.51e-06	2.38e-05
ENSMUSG00000041431	Ccnb1	cyclin B1 [Source:MGI Symbol;Acc:MGI:88302]	268697	2.30597	1.47e-08	5.03e-07
ENSMUSG00000075031	H2bc3	H2B clustered histone 3 [Source:MGI Symbol;Acc:MGI:2448377]	319178	2.30565	4.32e-07	6.13e-06
ENSMUSG00000041193	Pla2g5	phospholipase A2, group V [Source:MGI Symbol;Acc:MGI:101899]	18784	2.30181	2.28e-09	1.42e-07
ENSMUSG00000043091	Tuba1c	tubulin, alpha 1C [Source:MGI Symbol;Acc:MGI:1095409]	22146	2.30094	2.87e-11	9.21e-09
ENSMUSG00000079018	Ly6c1	lymphocyte antigen 6 complex, locus C1 [Source:MGI Symbol;Acc:MGI:96882]	17067	2.29655	2.14e-07	3.64e-06
ENSMUSG00000026955	Sapcd2	suppressor APC domain containing 2 [Source:MGI Symbol;Acc:MGI:1919330]	72080	2.29234	1.3e-06	1.42e-05
ENSMUSG00000051439	Cd14	CD14 antigen [Source:MGI Symbol;Acc:MGI:88318]	12475	2.27686	2.42e-09	1.45e-07
ENSMUSG00000020897	Aurkb	aurora kinase B [Source:MGI Symbol;Acc:MGI:107168]	20877	2.27341	1.44e-08	4.98e-07
ENSMUSG00000068855	H2ac20	H2A clustered histone 20 [Source:MGI Symbol;Acc:MGI:2448316]	319176	2.26668	4.93e-07	6.76e-06
ENSMUSG00000030747	Dgat2	diacylglycerol O-acyltransferase 2 [Source:MGI Symbol;Acc:MGI:1915050]	67800	2.26667	1.81e-08	5.98e-07
ENSMUSG00000027379	Bub1	BUB1, mitotic checkpoint serine/threonine kinase [Source:MGI Symbol;Acc:MGI:1100510]	12235	2.2638	4.09e-07	5.91e-06
ENSMUSG00000079227	Ccr5	chemokine (C-C motif) receptor 5 [Source:MGI Symbol;Acc:MGI:107182]	12774	2.25731	9.88e-06	7.1e-05
ENSMUSG00000068101	Cenpm	centromere protein M [Source:MGI Symbol;Acc:MGI:1913820]	66570	2.25225	6.14e-07	7.95e-06
ENSMUSG00000038059	Smim3	small integral membrane protein 3 [Source:MGI Symbol;Acc:MGI:1917088]	106878	2.25189	9.72e-06	6.99e-05
ENSMUSG00000041119	Pde9a	phosphodiesterase 9A [Source:MGI Symbol;Acc:MGI:1277179]	18585	2.25068	7.95e-12	5.23e-09
ENSMUSG00000096842	Gm10736	predicted gene 10736 [Source:MGI Symbol;Acc:MGI:3704412]	NA	2.24965	7.27e-09	3.05e-07
ENSMUSG00000052135	Foxo6	forkhead box O6 [Source:MGI Symbol;Acc:MGI:2676586]	329934	2.24689	4.82e-07	6.68e-06
ENSMUSG00000081394	Gm13215	predicted gene 13215 [Source:MGI Symbol;Acc:MGI:3650813]	NA	2.24666	3.2e-06	2.88e-05
ENSMUSG00000074576	Mocs3	molybdenum cofactor synthesis 3 [Source:MGI Symbol;Acc:MGI:1916622]	69372	2.2436	7.71e-09	3.17e-07
ENSMUSG00000024349	Sting1	stimulator of interferon response cGAMP interactor 1 [Source:MGI Symbol;Acc:MGI:1919762]	72512	2.22988	9.75e-07	1.14e-05
ENSMUSG00002075188			NA	2.22949	0.00073389	0.00246265
ENSMUSG00000073399	Trim40	tripartite motif-containing 40 [Source:MGI Symbol;Acc:MGI:2684881]	195359	2.22708	8.49e-08	1.87e-06
ENSMUSG00000046229	Scand1	SCAN domain-containing 1 [Source:MGI Symbol;Acc:MGI:1343132]	19018	2.22548	4.48e-09	2.19e-07
ENSMUSG00000092116	Gm10320	predicted pseudogene 10320 [Source:MGI Symbol;Acc:MGI:3642323]	NA	2.2234	3.06e-08	8.72e-07
ENSMUSG00000021950	Anxa8	annexin A8 [Source:MGI Symbol;Acc:MGI:1201374]	11752	2.22105	4.82e-10	5.07e-08
ENSMUSG00000098019	Gm2546	predicted gene 2546 [Source:MGI Symbol;Acc:MGI:3780714]	NA	2.21677	9.58e-07	1.13e-05
ENSMUSG00000027737	Slc7a11	solute carrier family 7 (cationic amino acid transporter, y+ system), member 11 [Source:MGI Symbol;Acc:MGI:1347355]	26570	2.2132	0.000221641	0.000907678
ENSMUSG00000078134	Srsf3-ps	serine and arginine rich splicing factor 3, pseudogene [Source:MGI Symbol;Acc:MGI:3649769]	NA	2.21022	5.96e-07	7.82e-06
ENSMUSG00000053398	Phgdh	3-phosphoglycerate dehydrogenase [Source:MGI Symbol;Acc:MGI:1355330]	236539	2.20899	1.48e-07	2.8e-06
ENSMUSG00000070610	Gm13127	predicted gene 13127 [Source:MGI Symbol;Acc:MGI:3651260]	NA	2.20676	4.02e-06	3.46e-05
ENSMUSG00000031662	Snx20	sorting nexin 20 [Source:MGI Symbol;Acc:MGI:1918857]	71607	2.19757	1.9e-08	6.19e-07
ENSMUSG00000075391	Glo1-ps	glyoxalase 1, pseudogene [Source:MGI Symbol;Acc:MGI:3649615]	NA	2.19498	1.73e-05	0.000112325
ENSMUSG00000044254	Pcsk9	proprotein convertase subtilisin/kexin type 9 [Source:MGI Symbol;Acc:MGI:2140260]	100102	2.18949	1.25e-08	4.54e-07
ENSMUSG00000029378	Areg	amphiregulin [Source:MGI Symbol;Acc:MGI:88068]	11839	2.18827	3.96e-05	0.000216759
ENSMUSG00000054072	Iigp1	interferon inducible GTPase 1 [Source:MGI Symbol;Acc:MGI:1926259]	60440	2.18627	0.000125996	0.000567977
ENSMUSG00000026177	Slc11a1	solute carrier family 11 (proton-coupled divalent metal ion transporters), member 1 [Source:MGI Symbol;Acc:MGI:1345275]	18173	2.18071	6.16e-07	7.96e-06
ENSMUSG00000087700	Gm15283	predicted gene 15283 [Source:MGI Symbol;Acc:MGI:3705161]	NA	2.18012	6.25e-07	8.06e-06
ENSMUSG00000060639	H4c9	H4 clustered histone 9 [Source:MGI Symbol;Acc:MGI:2448432]	319158	2.16989	1.02e-07	2.15e-06
ENSMUSG00000021868	Ppif	peptidylprolyl isomerase F (cyclophilin F) [Source:MGI Symbol;Acc:MGI:2145814]	105675	2.16972	4.24e-10	4.81e-08
ENSMUSG00000031262	Cenpi	centromere protein I [Source:MGI Symbol;Acc:MGI:2147897]	102920	2.1612	7.69e-06	5.8e-05
ENSMUSG00000109171	Gm5735	predicted gene 5735 [Source:MGI Symbol;Acc:MGI:3645951]	NA	2.16098	1.35e-05	9.19e-05
ENSMUSG00000082179	Gm11407	predicted gene 11407 [Source:MGI Symbol;Acc:MGI:3651131]	NA	2.15932	2.62e-07	4.23e-06
ENSMUSG00000089762	Ier5l	immediate early response 5-like [Source:MGI Symbol;Acc:MGI:1919750]	72500	2.15229	7.81e-07	9.62e-06
ENSMUSG00000058126	Tpm3-rs7	tropomyosin 3, related sequence 7 [Source:MGI Symbol;Acc:MGI:99705]	NA	2.15206	5.94e-10	5.88e-08
ENSMUSG00000017311	Pyy	peptide YY [Source:MGI Symbol;Acc:MGI:99924]	217212	2.15101	4.43e-09	2.18e-07
ENSMUSG00000091732	Gm17541	predicted gene, 17541 [Source:MGI Symbol;Acc:MGI:4937175]	NA	2.1503	2.39e-05	0.000143361
ENSMUSG00000032383	Ppib	peptidylprolyl isomerase B [Source:MGI Symbol;Acc:MGI:97750]	19035	2.15011	4.82e-10	5.07e-08
ENSMUSG00000029204	Rhoh	ras homolog family member H [Source:MGI Symbol;Acc:MGI:1921984]	74734	2.14867	0.000754857	0.00252207
ENSMUSG00000049130	C5ar1	complement component 5a receptor 1 [Source:MGI Symbol;Acc:MGI:88232]	12273	2.14597	8.45e-07	1.03e-05
ENSMUSG00000031373	Car5b	carbonic anhydrase 5b, mitochondrial [Source:MGI Symbol;Acc:MGI:1926249]	56078	2.14268	7.13e-05	0.000354129
ENSMUSG00000024053	Emilin2	elastin microfibril interfacer 2 [Source:MGI Symbol;Acc:MGI:2389136]	246707	2.14182	6.02e-08	1.42e-06
ENSMUSG00000017188	Coa3	cytochrome C oxidase assembly factor 3 [Source:MGI Symbol;Acc:MGI:1098757]	52469	2.13504	3.12e-13	9.02e-10
ENSMUSG00000004366	Sst	somatostatin [Source:MGI Symbol;Acc:MGI:98326]	20604	2.13333	3.16e-07	4.82e-06
ENSMUSG00000022554	Hgh1	HGH1 homolog [Source:MGI Symbol;Acc:MGI:1930628]	59053	2.13235	4.91e-08	1.21e-06
ENSMUSG00000045045	Lrfn4	leucine rich repeat and fibronectin type III domain containing 4 [Source:MGI Symbol;Acc:MGI:2385612]	225875	2.13063	6.12e-11	1.52e-08
ENSMUSG00000037731	Themis2	thymocyte selection associated family member 2 [Source:MGI Symbol;Acc:MGI:2446213]	230787	2.13026	3.1e-05	0.000176698
ENSMUSG00000020275	Rel	reticuloendotheliosis oncogene [Source:MGI Symbol;Acc:MGI:97897]	19696	2.12988	1.4e-08	4.91e-07
ENSMUSG00000115338	Pnp	purine-nucleoside phosphorylase [Source:MGI Symbol;Acc:MGI:97365]	18950	2.12734	1.65e-08	5.57e-07
ENSMUSG00000034686	Prr7	proline rich 7 (synaptic) [Source:MGI Symbol;Acc:MGI:3487246]	432763	2.1269	3.85e-06	3.34e-05
ENSMUSG00000081732	Gm15495	predicted gene 15495 [Source:MGI Symbol;Acc:MGI:3782941]	NA	2.12297	5.75e-07	7.62e-06
ENSMUSG00000029771	Irf5	interferon regulatory factor 5 [Source:MGI Symbol;Acc:MGI:1350924]	27056	2.12053	5.14e-07	6.96e-06
ENSMUSG00000035129	Gm6781	predicted gene 6781 [Source:MGI Symbol;Acc:MGI:3644510]	NA	2.1171	5.15e-06	4.21e-05
ENSMUSG00000021486	Prelid1	PRELI domain containing 1 [Source:MGI Symbol;Acc:MGI:1913744]	66494	2.11136	2.48e-11	8.51e-09
ENSMUSG00000040204	Pclaf	PCNA clamp associated factor [Source:MGI Symbol;Acc:MGI:1915276]	68026	2.10295	1.44e-07	2.74e-06
ENSMUSG00000036459	Wtip	WT1-interacting protein [Source:MGI Symbol;Acc:MGI:2141920]	101543	2.09901	2.42e-09	1.45e-07
ENSMUSG00000036492	Rnf39	ring finger protein 39 [Source:MGI Symbol;Acc:MGI:2156378]	386454	2.09716	5.22e-09	2.4e-07
ENSMUSG00000032586	Traip	TRAF-interacting protein [Source:MGI Symbol;Acc:MGI:1096377]	22036	2.0901	2.41e-07	4e-06
ENSMUSG00000080932	Gm10224	predicted pseudogene 10224 [Source:MGI Symbol;Acc:MGI:3642708]	100043805	2.08584	8.3e-08	1.83e-06
ENSMUSG00000085492	Trmt61b	tRNA methyltransferase 61B [Source:MGI Symbol;Acc:MGI:1916039]	68789	2.08339	4.21e-07	6.02e-06
ENSMUSG00000020328	Nudcd2	NudC domain containing 2 [Source:MGI Symbol;Acc:MGI:1277103]	52653	2.08325	2.98e-08	8.58e-07
ENSMUSG00000095288	Gm7618	predicted pseudogene 7618 [Source:MGI Symbol;Acc:MGI:3644742]	NA	2.08231	7.24e-06	5.54e-05
ENSMUSG00000029346	Srrd	SRR1 domain containing [Source:MGI Symbol;Acc:MGI:1917368]	70118	2.07952	1.04e-06	1.2e-05
ENSMUSG00000022427	Tomm22	translocase of outer mitochondrial membrane 22 [Source:MGI Symbol;Acc:MGI:2450248]	223696	2.07922	2.41e-10	3.45e-08
ENSMUSG00000059355	Wdr83os	WD repeat domain 83 opposite strand [Source:MGI Symbol;Acc:MGI:3041257]	414077	2.07854	4.31e-09	2.15e-07
ENSMUSG00000036256	Igfbp7	insulin-like growth factor binding protein 7 [Source:MGI Symbol;Acc:MGI:1352480]	29817	2.0721	1.68e-08	5.64e-07
ENSMUSG00000064193	Gm4735	predicted gene 4735 [Source:MGI Symbol;Acc:MGI:3645521]	NA	2.07132	7.36e-06	5.6e-05
ENSMUSG00000034437	Gm9761	predicted gene 9761 [Source:MGI Symbol;Acc:MGI:3708640]	NA	2.06975	5.36e-06	4.36e-05
ENSMUSG00000074738	Fndc10	fibronectin type III domain containing 10 [Source:MGI Symbol;Acc:MGI:2444790]	230991	2.06851	3.43e-06	3.05e-05
ENSMUSG00000056209	Npm3	nucleoplasmin 3 [Source:MGI Symbol;Acc:MGI:894653]	18150	2.06664	2.31e-08	7.08e-07
ENSMUSG00000091989	Ndufab1-ps	NADH:ubiquinone oxidoreductase subunit AB1b [Source:MGI Symbol;Acc:MGI:4936891]	NA	2.06543	2.84e-07	4.48e-06
ENSMUSG00000080921	Rpl38-ps2	ribosomal protein L38, pseudogene 2 [Source:MGI Symbol;Acc:MGI:3646625]	NA	2.06416	2.13e-05	0.000131251
ENSMUSG00000042541	Sem1	SEM1, 26S proteasome complex subunit [Source:MGI Symbol;Acc:MGI:109238]	20422	2.05669	5.15e-08	1.26e-06
ENSMUSG00000037447	Arid5a	AT rich interactive domain 5A (MRF1-like) [Source:MGI Symbol;Acc:MGI:2443039]	214855	2.05361	1.15e-06	1.29e-05
ENSMUSG00000002111	Spi1	spleen focus forming virus (SFFV) proviral integration oncogene [Source:MGI Symbol;Acc:MGI:98282]	20375	2.05232	2.01e-05	0.000125424
ENSMUSG00000015468	Notch4	notch 4 [Source:MGI Symbol;Acc:MGI:107471]	18132	2.05126	8.53e-10	7.43e-08
ENSMUSG00000030431	Tmem238	transmembrane protein 238 [Source:MGI Symbol;Acc:MGI:1922935]	664968	2.05113	3.39e-10	4.29e-08
ENSMUSG00000029377	Ereg	epiregulin [Source:MGI Symbol;Acc:MGI:107508]	13874	2.04785	0.00343872	0.00890587
ENSMUSG00000113423	Gm3791	predicted gene 3791 [Source:MGI Symbol;Acc:MGI:3781964]	NA	2.04644	2.87e-07	4.5e-06
ENSMUSG00000028889	Yrdc	yrdC domain containing (E.coli) [Source:MGI Symbol;Acc:MGI:2387201]	230734	2.04435	4.64e-10	5.07e-08
ENSMUSG00000074476	Spc24	SPC24, NDC80 kinetochore complex component, homolog (S. cerevisiae) [Source:MGI Symbol;Acc:MGI:1914879]	67629	2.04348	2.51e-08	7.56e-07
ENSMUSG00000003346	Abhd17a	abhydrolase domain containing 17A [Source:MGI Symbol;Acc:MGI:106388]	216169	2.04247	4.58e-10	5.06e-08
ENSMUSG00000002274	Metrn	meteorin, glial cell differentiation regulator [Source:MGI Symbol;Acc:MGI:1917333]	70083	2.03519	2.65e-07	4.25e-06
ENSMUSG00000049103	Ccr2	chemokine (C-C motif) receptor 2 [Source:MGI Symbol;Acc:MGI:106185]	12772	2.03419	4.1e-05	0.000223269
ENSMUSG00000006445	Epha2	Eph receptor A2 [Source:MGI Symbol;Acc:MGI:95278]	13836	2.03244	8.7e-07	1.05e-05
ENSMUSG00000057667	Bloc1s3	biogenesis of lysosomal organelles complex-1, subunit 3 [Source:MGI Symbol;Acc:MGI:2678952]	232946	2.0315	2.23e-08	6.91e-07
ENSMUSG00000081572	Gm14138	predicted gene 14138 [Source:MGI Symbol;Acc:MGI:3649496]	NA	2.03016	6.13e-06	4.84e-05
ENSMUSG00000082481	Rps12-ps19	ribosomal protein S12, pseudogene 19 [Source:MGI Symbol;Acc:MGI:3652063]	NA	2.02787	7.55e-07	9.38e-06
ENSMUSG00000032051	Fdx1	ferredoxin 1 [Source:MGI Symbol;Acc:MGI:103224]	14148	2.0273	3.62e-09	1.88e-07
ENSMUSG00000024014	Pim1	proviral integration site 1 [Source:MGI Symbol;Acc:MGI:97584]	18712	2.0214	4.35e-09	2.15e-07
ENSMUSG00000026278	Bok	BCL2-related ovarian killer [Source:MGI Symbol;Acc:MGI:1858494]	51800	2.01795	2.29e-08	7.06e-07
ENSMUSG00000082382	Gm14970	predicted gene 14970 [Source:MGI Symbol;Acc:MGI:3705424]	NA	2.01677	0.000255212	0.0010176
ENSMUSG00000031897	Psmb10	proteasome (prosome, macropain) subunit, beta type 10 [Source:MGI Symbol;Acc:MGI:1096380]	19171	2.01286	1.13e-11	5.3e-09
ENSMUSG00000050796	B3galt6	UDP-Gal:betaGal beta 1,3-galactosyltransferase, polypeptide 6 [Source:MGI Symbol;Acc:MGI:2152819]	117592	2.00868	1.15e-08	4.29e-07
ENSMUSG00000020042	Btbd11	BTB (POZ) domain containing 11 [Source:MGI Symbol;Acc:MGI:1921257]	74007	2.00777	6.96e-06	5.37e-05
ENSMUSG00000020477	Mrps24	mitochondrial ribosomal protein S24 [Source:MGI Symbol;Acc:MGI:1928142]	64660	2.0077	2.85e-09	1.61e-07
ENSMUSG00000033192	Lpcat2	lysophosphatidylcholine acyltransferase 2 [Source:MGI Symbol;Acc:MGI:3606214]	270084	2.00356	1.09e-09	8.71e-08
ENSMUSG00000031775	Pllp	plasma membrane proteolipid [Source:MGI Symbol;Acc:MGI:1915051]	67801	2.00147	5.16e-09	2.39e-07
ENSMUSG00000026922	Agpat2	1-acylglycerol-3-phosphate O-acyltransferase 2 (lysophosphatidic acid acyltransferase, beta) [Source:MGI Symbol;Acc:MGI:1914762]	67512	1.99883	4.58e-09	2.21e-07
ENSMUSG00000109495	Gm47692	predicted gene, 47692 [Source:MGI Symbol;Acc:MGI:6096800]	NA	1.99814	9.33e-07	1.11e-05
ENSMUSG00000029661	Col1a2	collagen, type I, alpha 2 [Source:MGI Symbol;Acc:MGI:88468]	12843	1.9963	1.42e-06	1.52e-05
ENSMUSG00000096361	Gm5814	predicted pseudogene 5814 [Source:MGI Symbol;Acc:MGI:3648910]	NA	1.99294	2.62e-07	4.23e-06
ENSMUSG00000106926	Rpl7-ps7	ribosomal protein L7, pseudogene 7 [Source:MGI Symbol;Acc:MGI:3644615]	NA	1.99011	7.03e-08	1.59e-06
ENSMUSG00000033987	Dnah17	dynein, axonemal, heavy chain 17 [Source:MGI Symbol;Acc:MGI:1917176]	69926	1.98946	5.57e-07	7.44e-06
ENSMUSG00000032327	Stra6	stimulated by retinoic acid gene 6 [Source:MGI Symbol;Acc:MGI:107742]	20897	1.98865	0.000109934	0.000507573
ENSMUSG00000043618	Eif5al3-ps	eukaryotic translation initiation factor 5A-like 3, pseudogene [Source:MGI Symbol;Acc:MGI:3643585]	NA	1.98695	5.86e-06	4.69e-05
ENSMUSG00000044786	Zfp36	zinc finger protein 36 [Source:MGI Symbol;Acc:MGI:99180]	22695	1.98323	1.82e-09	1.23e-07
ENSMUSG00000059674	Cdh24	cadherin-like 24 [Source:MGI Symbol;Acc:MGI:1928330]	239096	1.98292	6.4e-06	4.99e-05
ENSMUSG00000027800	Tm4sf1	transmembrane 4 superfamily member 1 [Source:MGI Symbol;Acc:MGI:104678]	17112	1.98194	1.13e-07	2.3e-06
ENSMUSG00000074513	Arfip1	ADP-ribosylation factor interacting protein 1 [Source:MGI Symbol;Acc:MGI:1277120]	99889	1.98134	2.58e-07	4.18e-06
ENSMUSG00000104291	A130071D04Rik	RIKEN cDNA A130071D04 gene [Source:MGI Symbol;Acc:MGI:2444749]	NA	1.98112	0.00329519	0.00859677
ENSMUSG00000037580	Gch1	GTP cyclohydrolase 1 [Source:MGI Symbol;Acc:MGI:95675]	14528	1.97416	2.54e-09	1.48e-07
ENSMUSG00000071506	Tmem139	transmembrane protein 139 [Source:MGI Symbol;Acc:MGI:1924444]	109218	1.97179	1.28e-10	2.36e-08
ENSMUSG00000020087	Tysnd1	trypsin domain containing 1 [Source:MGI Symbol;Acc:MGI:1919017]	71767	1.97167	1.26e-09	9.36e-08
ENSMUSG00000020205	Phlda1	pleckstrin homology like domain, family A, member 1 [Source:MGI Symbol;Acc:MGI:1096880]	21664	1.97073	0.000593901	0.00206617
ENSMUSG00000078192	Gm7290	predicted pseudogene 7290 [Source:MGI Symbol;Acc:MGI:3646633]	NA	1.96929	3.53e-05	0.000196564
ENSMUSG00000022193	Psmb5	proteasome (prosome, macropain) subunit, beta type 5 [Source:MGI Symbol;Acc:MGI:1194513]	19173	1.96706	2.39e-09	1.44e-07
ENSMUSG00000036931	Nfkbid	nuclear factor of kappa light polypeptide gene enhancer in B cells inhibitor, delta [Source:MGI Symbol;Acc:MGI:3041243]	243910	1.96416	1.09e-06	1.24e-05
ENSMUSG00000002699	Lcp2	lymphocyte cytosolic protein 2 [Source:MGI Symbol;Acc:MGI:1321402]	16822	1.96332	0.00093971	0.00301634
ENSMUSG00000084215	Gm11814	predicted gene 11814 [Source:MGI Symbol;Acc:MGI:3650512]	NA	1.96233	4.66e-05	0.000248578
ENSMUSG00000020834	Dhrs13	dehydrogenase/reductase (SDR family) member 13 [Source:MGI Symbol;Acc:MGI:1917701]	70451	1.96209	4.34e-06	3.69e-05
ENSMUSG00000077167	Gm24119	predicted gene, 24119 [Source:MGI Symbol;Acc:MGI:5453896]	115487534	1.96047	0.000308354	0.00119297
ENSMUSG00000024411	Aqp4	aquaporin 4 [Source:MGI Symbol;Acc:MGI:107387]	11829	1.95627	6.14e-07	7.95e-06
ENSMUSG00000032554	Trf	transferrin [Source:MGI Symbol;Acc:MGI:98821]	22041	1.95613	1.1e-11	5.3e-09
ENSMUSG00000118663	Spata5l1	spermatogenesis associated 5-like 1 [Source:MGI Symbol;Acc:MGI:3036261]	214616	1.955	2.16e-09	1.37e-07
ENSMUSG00000028322	Exosc3	exosome component 3 [Source:MGI Symbol;Acc:MGI:1913612]	66362	1.95491	1.33e-08	4.71e-07
ENSMUSG00000020437	Myo1g	myosin IG [Source:MGI Symbol;Acc:MGI:1927091]	246177	1.95433	0.00054237	0.0019086
ENSMUSG00000057160	Gm16372	predicted pseudogene 16372 [Source:MGI Symbol;Acc:MGI:3648102]	NA	1.9526	7.8e-05	0.000380411
ENSMUSG00000026435	Slc45a3	solute carrier family 45, member 3 [Source:MGI Symbol;Acc:MGI:1922082]	212980	1.95235	1.01e-11	5.29e-09
ENSMUSG00000012443	Kif11	kinesin family member 11 [Source:MGI Symbol;Acc:MGI:1098231]	16551	1.95019	4.09e-09	2.08e-07
ENSMUSG00000071076	Jund	jun D proto-oncogene [Source:MGI Symbol;Acc:MGI:96648]	16478	1.9451	1.71e-08	5.69e-07
ENSMUSG00000040010	Slc7a5	solute carrier family 7 (cationic amino acid transporter, y+ system), member 5 [Source:MGI Symbol;Acc:MGI:1298205]	20539	1.9416	3.94e-06	3.42e-05
ENSMUSG00000021607	Mrpl36	mitochondrial ribosomal protein L36 [Source:MGI Symbol;Acc:MGI:2137228]	94066	1.94137	2.46e-09	1.46e-07
ENSMUSG00000020120	Plek	pleckstrin [Source:MGI Symbol;Acc:MGI:1860485]	56193	1.93481	8.86e-06	6.5e-05
ENSMUSG00000103734	Gm37651	predicted gene, 37651 [Source:MGI Symbol;Acc:MGI:5610879]	NA	1.9333	3.75e-06	3.28e-05
ENSMUSG00000027357	Crls1	cardiolipin synthase 1 [Source:MGI Symbol;Acc:MGI:1913836]	66586	1.93249	5.81e-08	1.39e-06
ENSMUSG00000071714	Csf2rb2	colony stimulating factor 2 receptor, beta 2, low-affinity (granulocyte-macrophage) [Source:MGI Symbol;Acc:MGI:1339760]	12984	1.93212	0.000167288	0.000719118
ENSMUSG00000078572	Ndufaf8	NADH:ubiquinone oxidoreductase complex assembly factor 8 [Source:MGI Symbol;Acc:MGI:1913676]	208501	1.93176	8.69e-08	1.9e-06
ENSMUSG00000024790	Sac3d1	SAC3 domain containing 1 [Source:MGI Symbol;Acc:MGI:1913656]	66406	1.9256	2.4e-08	7.31e-07
ENSMUSG00000037466	Tedc1	tubulin epsilon and delta complex 1 [Source:MGI Symbol;Acc:MGI:2144738]	104732	1.92528	5.03e-09	2.35e-07
ENSMUSG00000022003	Slc25a30	solute carrier family 25, member 30 [Source:MGI Symbol;Acc:MGI:1914804]	67554	1.92466	7.5e-10	6.85e-08
ENSMUSG00000032997	Chpf	chondroitin polymerizing factor [Source:MGI Symbol;Acc:MGI:106576]	74241	1.92178	1.93e-08	6.25e-07
ENSMUSG00000114456	H2bc9	H2B clustered histone 9 [Source:MGI Symbol;Acc:MGI:2448387]	319182	1.91937	9.6e-05	0.0004526
ENSMUSG00000047676	Rpsa-ps10	ribosomal protein SA, pseudogene 10 [Source:MGI Symbol;Acc:MGI:3704228]	NA	1.91875	5.5e-09	2.48e-07
ENSMUSG00000031101	Sash3	SAM and SH3 domain containing 3 [Source:MGI Symbol;Acc:MGI:1921381]	74131	1.91571	0.0142497	0.0292191
ENSMUSG00000051378	Kif18b	kinesin family member 18B [Source:MGI Symbol;Acc:MGI:2446979]	70218	1.91554	3.51e-06	3.1e-05
ENSMUSG00000070003	Ssbp4	single stranded DNA binding protein 4 [Source:MGI Symbol;Acc:MGI:1924150]	76900	1.91326	6.88e-11	1.62e-08
ENSMUSG00000109933	Gm7600	predicted gene 7600 [Source:MGI Symbol;Acc:MGI:3647502]	NA	1.91196	9.68e-08	2.05e-06
ENSMUSG00000024399	Ltb	lymphotoxin B [Source:MGI Symbol;Acc:MGI:104796]	16994	1.91103	0.0259762	0.0485563
ENSMUSG00000063856	Gpx1	glutathione peroxidase 1 [Source:MGI Symbol;Acc:MGI:104887]	14775	1.91094	9.42e-12	5.29e-09
ENSMUSG00000008036	Ap2s1	adaptor-related protein complex 2, sigma 1 subunit [Source:MGI Symbol;Acc:MGI:2141861]	232910	1.90952	6.79e-11	1.62e-08
ENSMUSG00000043998	Mgat2	mannoside acetylglucosaminyltransferase 2 [Source:MGI Symbol;Acc:MGI:2384966]	217664	1.90836	2.27e-10	3.34e-08
ENSMUSG00000022792	Yars2	tyrosyl-tRNA synthetase 2 (mitochondrial) [Source:MGI Symbol;Acc:MGI:1917370]	70120	1.90785	5.37e-08	1.31e-06
ENSMUSG00000076437	Selenoh	selenoprotein H [Source:MGI Symbol;Acc:MGI:1919907]	72657	1.90687	1.11e-07	2.26e-06
ENSMUSG00000101320	Gm28529	predicted gene 28529 [Source:MGI Symbol;Acc:MGI:5579235]	NA	1.90576	4.02e-06	3.46e-05
ENSMUSG00000070284	Gmppb	GDP-mannose pyrophosphorylase B [Source:MGI Symbol;Acc:MGI:2660880]	331026	1.90535	7.62e-10	6.86e-08
ENSMUSG00000047810	Ccdc88b	coiled-coil domain containing 88B [Source:MGI Symbol;Acc:MGI:1925567]	78317	1.9034	2.09e-07	3.58e-06
ENSMUSG00000062991	Nrg1	neuregulin 1 [Source:MGI Symbol;Acc:MGI:96083]	211323	1.90294	3.69e-06	3.23e-05
ENSMUSG00000006731	B4galnt1	beta-1,4-N-acetyl-galactosaminyl transferase 1 [Source:MGI Symbol;Acc:MGI:1342057]	14421	1.90264	2.88e-05	0.000167038
ENSMUSG00000081093	Gm12565	predicted gene 12565 [Source:MGI Symbol;Acc:MGI:3652206]	NA	1.90222	1.09e-06	1.24e-05
ENSMUSG00000073598	1700066B19Rik	RIKEN cDNA 1700066B19 gene [Source:MGI Symbol;Acc:MGI:1920699]	73449	1.89842	4.74e-06	3.94e-05
ENSMUSG00000070394	Tmem256	transmembrane protein 256 [Source:MGI Symbol;Acc:MGI:1916436]	69186	1.89757	2.39e-09	1.44e-07
ENSMUSG00000068547	Clca4a	chloride channel accessory 4A [Source:MGI Symbol;Acc:MGI:2139744]	99663	1.89296	4.43e-05	0.000238095
ENSMUSG00000030707	Coro1a	coronin, actin binding protein 1A [Source:MGI Symbol;Acc:MGI:1345961]	12721	1.88935	4.08e-05	0.000222769
ENSMUSG00000044496	2510039O18Rik	RIKEN cDNA 2510039O18 gene [Source:MGI Symbol;Acc:MGI:1924284]	77034	1.88918	9.11e-10	7.72e-08
ENSMUSG00000034361	Cpne2	copine II [Source:MGI Symbol;Acc:MGI:2387578]	234577	1.88907	1.77e-06	1.82e-05
ENSMUSG00000006442	Srm	spermidine synthase [Source:MGI Symbol;Acc:MGI:102690]	20810	1.88741	1.89e-06	1.92e-05
ENSMUSG00000020116	Pno1	partner of NOB1 homolog [Source:MGI Symbol;Acc:MGI:1913499]	66249	1.88649	1.33e-07	2.6e-06
ENSMUSG00000031917	Nip7	NIP7, nucleolar pre-rRNA processing protein [Source:MGI Symbol;Acc:MGI:1913414]	66164	1.88614	2.15e-08	6.75e-07
ENSMUSG00000034652	Cd300a	CD300A molecule [Source:MGI Symbol;Acc:MGI:2443411]	NA	1.8851	3.43e-06	3.05e-05
ENSMUSG00000091994	E130317F20Rik	RIKEN cDNA E130317F20 gene [Source:MGI Symbol;Acc:MGI:3041202]	414101	1.88108	3.06e-07	4.72e-06
ENSMUSG00000063354	Slc39a4	solute carrier family 39 (zinc transporter), member 4 [Source:MGI Symbol;Acc:MGI:1919277]	72027	1.88062	1.55e-12	1.45e-09
ENSMUSG00000038812	Trmt112	tRNA methyltransferase 11-2 [Source:MGI Symbol;Acc:MGI:1914924]	67674	1.88009	2.03e-09	1.33e-07
ENSMUSG00000078440	Dohh	deoxyhypusine hydroxylase/monooxygenase [Source:MGI Symbol;Acc:MGI:1915964]	102115	1.87918	2.13e-08	6.71e-07
ENSMUSG00000100127	Gsdmcl-ps	gasdermin C-like, pseudogene [Source:MGI Symbol;Acc:MGI:1921710]	74460	1.87723	7.61e-07	9.44e-06
ENSMUSG00000070407	Hs3st3b1	heparan sulfate (glucosamine) 3-O-sulfotransferase 3B1 [Source:MGI Symbol;Acc:MGI:1333853]	54710	1.8764	1.3e-06	1.42e-05
ENSMUSG00000028073	Pear1	platelet endothelial aggregation receptor 1 [Source:MGI Symbol;Acc:MGI:1920432]	73182	1.87482	3.81e-10	4.56e-08
ENSMUSG00000052384	Nrros	negative regulator of reactive oxygen species [Source:MGI Symbol;Acc:MGI:2445095]	224109	1.87383	4.19e-07	6.01e-06
ENSMUSG00000099875	Rbm3-ps	RNA binding motif (RNP1, RRM) protein 3 [Source:MGI Symbol;Acc:MGI:3642874]	NA	1.87312	2.77e-06	2.58e-05
ENSMUSG00000009585	Apobec3	apolipoprotein B mRNA editing enzyme, catalytic polypeptide 3 [Source:MGI Symbol;Acc:MGI:1933111]	80287	1.87287	2.1e-07	3.58e-06
ENSMUSG00000046447	Camk2n1	calcium/calmodulin-dependent protein kinase II inhibitor 1 [Source:MGI Symbol;Acc:MGI:1913509]	66259	1.86785	4.8e-13	9.02e-10
ENSMUSG00000098112	Bin2	bridging integrator 2 [Source:MGI Symbol;Acc:MGI:3611448]	668218	1.86607	6.42e-05	0.000323246
ENSMUSG00000040432	Ltb4r2	leukotriene B4 receptor 2 [Source:MGI Symbol;Acc:MGI:1888501]	57260	1.86123	1.71e-06	1.77e-05
ENSMUSG00000029430	Ran	RAN, member RAS oncogene family [Source:MGI Symbol;Acc:MGI:1333112]	19384	1.86013	1.07e-10	2.15e-08
ENSMUSG00000029725	Ppp1r35	protein phosphatase 1, regulatory subunit 35 [Source:MGI Symbol;Acc:MGI:1922853]	69871	1.85935	5.52e-07	7.38e-06
ENSMUSG00000037991	Rmi2	RecQ mediated genome instability 2 [Source:MGI Symbol;Acc:MGI:2685383]	223970	1.85855	1.89e-05	0.000119982
ENSMUSG00000081992	Gm13408	predicted gene 13408 [Source:MGI Symbol;Acc:MGI:3649613]	NA	1.85837	2.22e-07	3.75e-06
ENSMUSG00000046688	Tifa	TRAF-interacting protein with forkhead-associated domain [Source:MGI Symbol;Acc:MGI:2182965]	211550	1.85757	9e-07	1.07e-05
ENSMUSG00000074151	Nlrc5	NLR family, CARD domain containing 5 [Source:MGI Symbol;Acc:MGI:3612191]	434341	1.85513	0.000872461	0.00284209
ENSMUSG00000026039	Sgo2a	shugoshin 2A [Source:MGI Symbol;Acc:MGI:1098767]	68549	1.85273	0.000107676	0.000499603
ENSMUSG00000102550	Gm8276	predicted gene 8276 [Source:MGI Symbol;Acc:MGI:3648019]	NA	1.85231	4.53e-06	3.81e-05
ENSMUSG00000019080	Mfsd3	major facilitator superfamily domain containing 3 [Source:MGI Symbol;Acc:MGI:1916822]	69572	1.85098	1.85e-05	0.000118019
ENSMUSG00000024427	Spry4	sprouty RTK signaling antagonist 4 [Source:MGI Symbol;Acc:MGI:1345144]	24066	1.84926	1.6e-06	1.67e-05
ENSMUSG00000007836	Hnrnpa0	heterogeneous nuclear ribonucleoprotein A0 [Source:MGI Symbol;Acc:MGI:1924384]	77134	1.84688	3.42e-08	9.46e-07
ENSMUSG00000021260	Hhipl1	hedgehog interacting protein-like 1 [Source:MGI Symbol;Acc:MGI:1919265]	214305	1.84628	3.41e-08	9.46e-07
ENSMUSG00000020238	Ncln	nicalin [Source:MGI Symbol;Acc:MGI:1926081]	103425	1.84611	4.22e-10	4.81e-08
ENSMUSG00000058715	Fcer1g	Fc receptor, IgE, high affinity I, gamma polypeptide [Source:MGI Symbol;Acc:MGI:95496]	14127	1.84497	1.99e-06	2e-05
ENSMUSG00000118220	Gm6192	predicted gene 6192 [Source:MGI Symbol;Acc:MGI:3779569]	NA	1.84349	1.2e-06	1.34e-05
ENSMUSG00000050854	Tmem125	transmembrane protein 125 [Source:MGI Symbol;Acc:MGI:1923409]	230678	1.84293	1.81e-07	3.23e-06
ENSMUSG00000024479	Mal2	mal, T cell differentiation protein 2 [Source:MGI Symbol;Acc:MGI:2146021]	105853	1.84196	7.72e-11	1.73e-08
ENSMUSG00000029752	Asns	asparagine synthetase [Source:MGI Symbol;Acc:MGI:1350929]	27053	1.84165	1.61e-07	2.97e-06
ENSMUSG00000003038	Hmgn2	high mobility group nucleosomal binding domain 2 [Source:MGI Symbol;Acc:MGI:96136]	15331	1.83903	1.17e-10	2.25e-08
ENSMUSG00000005470	Asf1b	anti-silencing function 1B histone chaperone [Source:MGI Symbol;Acc:MGI:1914179]	66929	1.83718	0.000181662	0.000768108
ENSMUSG00000051149	Adnp	activity-dependent neuroprotective protein [Source:MGI Symbol;Acc:MGI:1338758]	11538	1.83692	4.65e-08	1.17e-06
ENSMUSG00000096449	Gm4076	predicted gene 4076 [Source:MGI Symbol;Acc:MGI:3782251]	NA	1.83619	1.55e-09	1.09e-07
ENSMUSG00002076348		7SK RNA [Source:RFAM;Acc:RF00100]	NA	1.83176	1.88e-07	3.32e-06
ENSMUSG00000057092	Fxyd3	FXYD domain-containing ion transport regulator 3 [Source:MGI Symbol;Acc:MGI:107497]	17178	1.82898	1.22e-07	2.44e-06
ENSMUSG00000024640	Psat1	phosphoserine aminotransferase 1 [Source:MGI Symbol;Acc:MGI:2183441]	107272	1.82837	6.74e-06	5.21e-05
ENSMUSG00000023947	Nfkbie	nuclear factor of kappa light polypeptide gene enhancer in B cells inhibitor, epsilon [Source:MGI Symbol;Acc:MGI:1194908]	18037	1.82604	1.05e-05	7.48e-05
ENSMUSG00000112759	Gm47615	predicted gene, 47615 [Source:MGI Symbol;Acc:MGI:6096677]	NA	1.8253	0.000119446	0.000542725
ENSMUSG00000025171	Ubtd1	ubiquitin domain containing 1 [Source:MGI Symbol;Acc:MGI:2385092]	226122	1.82431	9.3e-07	1.1e-05
ENSMUSG00000039470	Zdhhc2	zinc finger, DHHC domain containing 2 [Source:MGI Symbol;Acc:MGI:1923452]	70546	1.82279	3.58e-09	1.88e-07
ENSMUSG00000052565	H1f3	H1.3 linker histone, cluster member [Source:MGI Symbol;Acc:MGI:107502]	14957	1.81988	6.16e-08	1.44e-06
ENSMUSG00000019261	Map1s	microtubule-associated protein 1S [Source:MGI Symbol;Acc:MGI:2443304]	270058	1.81903	1.06e-09	8.53e-08
ENSMUSG00000038751	Ptk6	PTK6 protein tyrosine kinase 6 [Source:MGI Symbol;Acc:MGI:99683]	20459	1.81846	4.89e-06	4.04e-05
ENSMUSG00000046410	Kcnk6	potassium inwardly-rectifying channel, subfamily K, member 6 [Source:MGI Symbol;Acc:MGI:1891291]	52150	1.81658	3.05e-10	3.97e-08
ENSMUSG00000032978	Guca2b	guanylate cyclase activator 2b (retina) [Source:MGI Symbol;Acc:MGI:1270851]	14916	1.81385	3.45e-05	0.000192704
ENSMUSG00000022074	Tnfrsf10b	tumor necrosis factor receptor superfamily, member 10b [Source:MGI Symbol;Acc:MGI:1341090]	21933	1.81198	4.53e-07	6.37e-06
ENSMUSG00000095304	Plac9a	placenta specific 9a [Source:MGI Symbol;Acc:MGI:2663998]	211623	1.80879	2.54e-07	4.13e-06
ENSMUSG00000023905	Tnfrsf12a	tumor necrosis factor receptor superfamily, member 12a [Source:MGI Symbol;Acc:MGI:1351484]	27279	1.80846	0.000387714	0.00143905
ENSMUSG00000038147	Cd84	CD84 antigen [Source:MGI Symbol;Acc:MGI:1336885]	12523	1.80727	0.000537944	0.00189845
ENSMUSG00000043484	Gm5867	predicted gene 5867 [Source:MGI Symbol;Acc:MGI:3644922]	NA	1.8058	0.000360059	0.00135514
ENSMUSG00000019564	Arid3a	AT rich interactive domain 3A (BRIGHT-like) [Source:MGI Symbol;Acc:MGI:1328360]	13496	1.80477	3.2e-09	1.73e-07
ENSMUSG00000105703	Gm43305	predicted gene 43305 [Source:MGI Symbol;Acc:MGI:5663442]	NA	1.80392	0.0170646	0.0340774
ENSMUSG00000100131	Gm28439	predicted gene 28439 [Source:MGI Symbol;Acc:MGI:5579145]	NA	1.802	3.8e-07	5.57e-06
ENSMUSG00000026069	Il1rl1	interleukin 1 receptor-like 1 [Source:MGI Symbol;Acc:MGI:98427]	17082	1.80005	0.02208	0.0424435
ENSMUSG00000008999	Bmp7	bone morphogenetic protein 7 [Source:MGI Symbol;Acc:MGI:103302]	12162	1.7962	1.19e-06	1.33e-05
ENSMUSG00000041926	Rnpep	arginyl aminopeptidase (aminopeptidase B) [Source:MGI Symbol;Acc:MGI:2384902]	215615	1.79244	9.44e-13	1.24e-09
ENSMUSG00000108761	Atp6v0c-ps1	ATPase, H+ transporting, lysosomal V0 subunit C, pseudogene 1 [Source:MGI Symbol;Acc:MGI:2151814]	NA	1.78849	0.00774554	0.017488
ENSMUSG00000114540	Gm6421	predicted pseudogene 6421 [Source:MGI Symbol;Acc:MGI:3647311]	NA	1.78404	2.75e-06	2.56e-05
ENSMUSG00000075227	Znhit2	zinc finger, HIT domain containing 2 [Source:MGI Symbol;Acc:MGI:1352481]	29805	1.78277	6.66e-08	1.53e-06
ENSMUSG00000068758	Il3ra	interleukin 3 receptor, alpha chain [Source:MGI Symbol;Acc:MGI:96553]	16188	1.7821	9.09e-06	6.62e-05
ENSMUSG00000056665	Them6	thioesterase superfamily member 6 [Source:MGI Symbol;Acc:MGI:1925301]	223626	1.78127	2.66e-05	0.000156495
ENSMUSG00000007041	Clic1	chloride intracellular channel 1 [Source:MGI Symbol;Acc:MGI:2148924]	114584	1.77966	1.02e-07	2.15e-06
ENSMUSG00000036905	C1qb	complement component 1, q subcomponent, beta polypeptide [Source:MGI Symbol;Acc:MGI:88224]	12260	1.77747	2.84e-09	1.61e-07
ENSMUSG00000094338	H2bc13	H2B clustered histone 13 [Source:MGI Symbol;Acc:MGI:2448403]	319185	1.77731	0.000507836	0.00181081
ENSMUSG00000022972	Cfap298	cilia and flagella associate protien 298 [Source:MGI Symbol;Acc:MGI:1915251]	68001	1.77609	1.76e-06	1.8e-05
ENSMUSG00000069892	9930111J21Rik2	RIKEN cDNA 9930111J21 gene 2 [Source:MGI Symbol;Acc:MGI:3711310]	245240	1.77465	0.0124452	0.0260676
ENSMUSG00000027937	Jtb	jumping translocation breakpoint [Source:MGI Symbol;Acc:MGI:1346082]	23922	1.77428	1.47e-09	1.06e-07
ENSMUSG00000000290	Itgb2	integrin beta 2 [Source:MGI Symbol;Acc:MGI:96611]	16414	1.7725	4.24e-08	1.09e-06
ENSMUSG00000021569	Trip13	thyroid hormone receptor interactor 13 [Source:MGI Symbol;Acc:MGI:1916966]	69716	1.77186	0.000151671	0.000663036
ENSMUSG00000044162	Tnip3	TNFAIP3 interacting protein 3 [Source:MGI Symbol;Acc:MGI:3041165]	414084	1.77115	1.43e-06	1.53e-05
ENSMUSG00000081895	Rpl17-ps10	ribosomal protein L17, pseudogene 10 [Source:MGI Symbol;Acc:MGI:3642871]	100042880	1.77029	3.14e-06	2.84e-05
ENSMUSG00000011179	Odc1	ornithine decarboxylase, structural 1 [Source:MGI Symbol;Acc:MGI:97402]	18263	1.76997	1.22e-07	2.44e-06
ENSMUSG00000027496	Aurka	aurora kinase A [Source:MGI Symbol;Acc:MGI:894678]	20878	1.76765	1.71e-06	1.77e-05
ENSMUSG00000031807	Pgls	6-phosphogluconolactonase [Source:MGI Symbol;Acc:MGI:1913421]	66171	1.76359	2.3e-09	1.43e-07
ENSMUSG00000037253	Mex3c	mex3 RNA binding family member C [Source:MGI Symbol;Acc:MGI:2652843]	240396	1.76241	2.21e-10	3.34e-08
ENSMUSG00000026479	Lamc2	laminin, gamma 2 [Source:MGI Symbol;Acc:MGI:99913]	16782	1.76181	1.67e-06	1.73e-05
ENSMUSG00000080875	Gm7332	predicted gene 7332 [Source:MGI Symbol;Acc:MGI:3643344]	NA	1.7614	0.000696348	0.00235712
ENSMUSG00000042759	Apobr	apolipoprotein B receptor [Source:MGI Symbol;Acc:MGI:2176230]	171504	1.76062	2.17e-05	0.000132853
ENSMUSG00000025226	Fbxl15	F-box and leucine-rich repeat protein 15 [Source:MGI Symbol;Acc:MGI:1915681]	68431	1.75909	0.000186185	0.000783205
ENSMUSG00000095742			NA	1.7588	5.34e-08	1.3e-06
ENSMUSG00000117515	Gm6883	predicted gene 6883 [Source:MGI Symbol;Acc:MGI:3644521]	NA	1.75879	3.14e-06	2.84e-05
ENSMUSG00000028636	Ppcs	phosphopantothenoylcysteine synthetase [Source:MGI Symbol;Acc:MGI:1915237]	106564	1.75668	2.02e-09	1.33e-07
ENSMUSG00000115593	Gm4824	predicted gene 4824 [Source:MGI Symbol;Acc:MGI:3643521]	NA	1.75615	0.000122426	0.000554544
ENSMUSG00000026622	Nek2	NIMA (never in mitosis gene a)-related expressed kinase 2 [Source:MGI Symbol;Acc:MGI:109359]	18005	1.75426	2.47e-07	4.07e-06
ENSMUSG00000001227	Sema6b	sema domain, transmembrane domain (TM), and cytoplasmic domain, (semaphorin) 6B [Source:MGI Symbol;Acc:MGI:1202889]	20359	1.75399	4.53e-09	2.2e-07
ENSMUSG00000046591	Ticrr	TOPBP1-interacting checkpoint and replication regulator [Source:MGI Symbol;Acc:MGI:1924261]	77011	1.75313	3.4e-06	3.04e-05
ENSMUSG00000024529	Lox	lysyl oxidase [Source:MGI Symbol;Acc:MGI:96817]	16948	1.75008	1.09e-05	7.67e-05
ENSMUSG00000096726	Gm5558	predicted gene 5558 [Source:MGI Symbol;Acc:MGI:3644616]	NA	1.74999	0.00051848	0.00184277
ENSMUSG00000015533	Itga2	integrin alpha 2 [Source:MGI Symbol;Acc:MGI:96600]	16398	1.74725	1.86e-07	3.3e-06
ENSMUSG00000089876	Tmem102	transmembrane protein 102 [Source:MGI Symbol;Acc:MGI:1921591]	380705	1.74149	5.87e-09	2.6e-07
ENSMUSG00000083411	Rpl30-ps10	ribosomal protein L30, pseudogene 10 [Source:MGI Symbol;Acc:MGI:3646270]	NA	1.74123	0.00061154	0.00211912
ENSMUSG00000042784	Muc1	mucin 1, transmembrane [Source:MGI Symbol;Acc:MGI:97231]	17829	1.74082	1.19e-06	1.32e-05
ENSMUSG00000060860	Ube2s	ubiquitin-conjugating enzyme E2S [Source:MGI Symbol;Acc:MGI:1925141]	77891	1.74078	1.79e-09	1.22e-07
ENSMUSG00000017721	Pigt	phosphatidylinositol glycan anchor biosynthesis, class T [Source:MGI Symbol;Acc:MGI:1926178]	78928	1.73963	3.94e-09	2.03e-07
ENSMUSG00000069305	H4c18	H4 clustered histone 18 [Source:MGI Symbol;Acc:MGI:4843992]	319161	1.73914	4.48e-06	3.78e-05
ENSMUSG00000104649	Gm43712	predicted gene 43712 [Source:MGI Symbol;Acc:MGI:5663849]	NA	1.73782	0.000298101	0.00116047
ENSMUSG00000058624	Gda	guanine deaminase [Source:MGI Symbol;Acc:MGI:95678]	14544	1.73706	4.55e-07	6.39e-06
ENSMUSG00000033256	Shf	Src homology 2 domain containing F [Source:MGI Symbol;Acc:MGI:3613669]	435684	1.73651	2.04e-07	3.53e-06
ENSMUSG00000082895	Rpsa-ps9	ribosomal protein SA, pseudogene 9 [Source:MGI Symbol;Acc:MGI:3650393]	NA	1.73427	8.58e-08	1.89e-06
ENSMUSG00000026961	Lrrc26	leucine rich repeat containing 26 [Source:MGI Symbol;Acc:MGI:2385129]	227618	1.7327	5.37e-09	2.44e-07
ENSMUSG00000059751	Rps3a3	ribosomal protein S3A3 [Source:MGI Symbol;Acc:MGI:3643406]	NA	1.7326	5.01e-07	6.84e-06
ENSMUSG00000056708	Ier5	immediate early response 5 [Source:MGI Symbol;Acc:MGI:1337072]	15939	1.73072	4.7e-09	2.24e-07
ENSMUSG00000025491	Ifitm1	interferon induced transmembrane protein 1 [Source:MGI Symbol;Acc:MGI:1915963]	68713	1.72375	0.000133639	0.000596502
ENSMUSG00000052087	Rgs14	regulator of G-protein signaling 14 [Source:MGI Symbol;Acc:MGI:1859709]	51791	1.72343	0.000601262	0.00208846
ENSMUSG00000032815	Fanca	Fanconi anemia, complementation group A [Source:MGI Symbol;Acc:MGI:1341823]	14087	1.72191	2.81e-07	4.45e-06
ENSMUSG00000031848	Lsm4	LSM4 homolog, U6 small nuclear RNA and mRNA degradation associated [Source:MGI Symbol;Acc:MGI:1354692]	50783	1.7214	9.66e-07	1.14e-05
ENSMUSG00000044562	Rasip1	Ras interacting protein 1 [Source:MGI Symbol;Acc:MGI:1917153]	69903	1.71973	6.06e-06	4.81e-05
ENSMUSG00000040269	Mrps28	mitochondrial ribosomal protein S28 [Source:MGI Symbol;Acc:MGI:1913480]	66230	1.71917	1.05e-07	2.18e-06
ENSMUSG00000032300	1700017B05Rik	RIKEN cDNA 1700017B05 gene [Source:MGI Symbol;Acc:MGI:1921461]	74211	1.71827	1.48e-08	5.04e-07
ENSMUSG00000056124	B4galt6	UDP-Gal:betaGlcNAc beta 1,4-galactosyltransferase, polypeptide 6 [Source:MGI Symbol;Acc:MGI:1928380]	56386	1.71699	7.42e-09	3.1e-07
ENSMUSG00000027203	Dut	deoxyuridine triphosphatase [Source:MGI Symbol;Acc:MGI:1346051]	110074	1.71653	9.89e-08	2.09e-06
ENSMUSG00000039633	Lonrf1	LON peptidase N-terminal domain and ring finger 1 [Source:MGI Symbol;Acc:MGI:3609241]	244421	1.71608	3.19e-09	1.73e-07
ENSMUSG00000029373	Pf4	platelet factor 4 [Source:MGI Symbol;Acc:MGI:1888711]	56744	1.71431	9.47e-07	1.12e-05
ENSMUSG00000069844	Sco1	SCO1 cytochrome c oxidase assembly protein [Source:MGI Symbol;Acc:MGI:106362]	52892	1.7141	4.67e-10	5.07e-08
ENSMUSG00000095159	Tubb4b-ps1	tubulin, beta 4B class IVB, pseudogene 1 [Source:MGI Symbol;Acc:MGI:3642800]	NA	1.71306	6.19e-07	7.99e-06
ENSMUSG00000038268	Ovca2	candidate tumor suppressor in ovarian cancer 2 [Source:MGI Symbol;Acc:MGI:2179725]	246257	1.71245	6.4e-05	0.000322498
ENSMUSG00000081434	Gm14165	predicted gene 14165 [Source:MGI Symbol;Acc:MGI:3650537]	NA	1.71083	1.93e-05	0.000121595
ENSMUSG00000036432	Siah2	siah E3 ubiquitin protein ligase 2 [Source:MGI Symbol;Acc:MGI:108062]	20439	1.71017	1.52e-07	2.83e-06
ENSMUSG00000050295	Foxc1	forkhead box C1 [Source:MGI Symbol;Acc:MGI:1347466]	17300	1.70975	4.24e-06	3.62e-05
ENSMUSG00000044982	Sft2d3	SFT2 domain containing 3 [Source:MGI Symbol;Acc:MGI:1914408]	67158	1.70917	2.44e-08	7.4e-07
ENSMUSG00000108812	C130083A15Rik	RIKEN cDNA C130083A15 gene [Source:MGI Symbol;Acc:MGI:3028079]	NA	1.7067	3.55e-08	9.72e-07
ENSMUSG00000021957	Tkt	transketolase [Source:MGI Symbol;Acc:MGI:105992]	21881	1.7052	1.51e-09	1.07e-07
ENSMUSG00000058773	H1f5	H1.5 linker histone, cluster member [Source:MGI Symbol;Acc:MGI:1861461]	56702	1.70519	1.48e-07	2.8e-06
ENSMUSG00000093661	Eif4e3	eukaryotic translation initiation factor 4E member 3 [Source:MGI Symbol;Acc:MGI:1914142]	66892	1.70464	5.66e-07	7.54e-06
ENSMUSG00000074923	Pak6	p21 (RAC1) activated kinase 6 [Source:MGI Symbol;Acc:MGI:2679420]	214230	1.70438	1.68e-05	0.000109545
ENSMUSG00000024300	Myo1f	myosin IF [Source:MGI Symbol;Acc:MGI:107711]	17916	1.70194	2.81e-07	4.45e-06
ENSMUSG00000053714	4732471J01Rik	RIKEN cDNA 4732471J01 gene [Source:MGI Symbol;Acc:MGI:3603586]	654804	1.70184	3.46e-07	5.18e-06
ENSMUSG00000078453	Abracl	ABRA C-terminal like [Source:MGI Symbol;Acc:MGI:1920362]	73112	1.70179	1.44e-08	4.98e-07
ENSMUSG00000028581	Laptm5	lysosomal-associated protein transmembrane 5 [Source:MGI Symbol;Acc:MGI:108046]	16792	1.70153	3.61e-05	0.000200578
ENSMUSG00000030830	Itgal	integrin alpha L [Source:MGI Symbol;Acc:MGI:96606]	16408	1.70141	0.000119391	0.000542663
ENSMUSG00000039774	Galnt12	polypeptide N-acetylgalactosaminyltransferase 12 [Source:MGI Symbol;Acc:MGI:2444664]	230145	1.69254	4.09e-10	4.77e-08
ENSMUSG00000115902		RIKEN cDNA D730005E14 gene [Source:NCBI gene (formerly Entrezgene);Acc:109361]	109361	1.68978	2.26e-05	0.000137293
ENSMUSG00000019942	Cdk1	cyclin-dependent kinase 1 [Source:MGI Symbol;Acc:MGI:88351]	12534	1.68969	2.3e-06	2.24e-05
ENSMUSG00000009566	Fpgs	folylpolyglutamyl synthetase [Source:MGI Symbol;Acc:MGI:95576]	14287	1.68958	3.18e-08	8.93e-07
ENSMUSG00000048163	Selplg	selectin, platelet (p-selectin) ligand [Source:MGI Symbol;Acc:MGI:106689]	20345	1.68821	0.000332643	0.00126719
ENSMUSG00000024989	Cep55	centrosomal protein 55 [Source:MGI Symbol;Acc:MGI:1921357]	74107	1.68774	2.09e-06	2.08e-05
ENSMUSG00000030798	Cd37	CD37 antigen [Source:MGI Symbol;Acc:MGI:88330]	12493	1.68605	0.0129318	0.0269409
ENSMUSG00000045314	Sowahb	sosondowah ankyrin repeat domain family member B [Source:MGI Symbol;Acc:MGI:1925338]	78088	1.68591	6.19e-09	2.69e-07
ENSMUSG00000022831	Hcls1	hematopoietic cell specific Lyn substrate 1 [Source:MGI Symbol;Acc:MGI:104568]	15163	1.68404	4.37e-06	3.71e-05
ENSMUSG00000032184	Lysmd2	LysM, putative peptidoglycan-binding, domain containing 2 [Source:MGI Symbol;Acc:MGI:1917332]	70082	1.68247	2.28e-05	0.000138282
ENSMUSG00000029715	Pop7	processing of precursor 7, ribonuclease P family, (S. cerevisiae) [Source:MGI Symbol;Acc:MGI:1921347]	74097	1.68151	2.79e-07	4.43e-06
ENSMUSG00000024091	Vapa	vesicle-associated membrane protein, associated protein A [Source:MGI Symbol;Acc:MGI:1353561]	30960	1.68147	4.6e-09	2.22e-07
ENSMUSG00000054000	Tusc1	tumor suppressor candidate 1 [Source:MGI Symbol;Acc:MGI:2684283]	69136	1.67607	8.83e-05	0.000422057
ENSMUSG00000021457	Syk	spleen tyrosine kinase [Source:MGI Symbol;Acc:MGI:99515]	20963	1.67512	1.61e-12	1.45e-09
ENSMUSG00000057789	Bak1	BCL2-antagonist/killer 1 [Source:MGI Symbol;Acc:MGI:1097161]	NA	1.67495	8.27e-09	3.35e-07
ENSMUSG00000027940	Tpm3	tropomyosin 3, gamma [Source:MGI Symbol;Acc:MGI:1890149]	59069	1.67482	4.33e-09	2.15e-07
ENSMUSG00000071078	Nr2c2ap	nuclear receptor 2C2-associated protein [Source:MGI Symbol;Acc:MGI:1922942]	75692	1.6745	2.45e-05	0.000146763
ENSMUSG00000087968	Gm25395	predicted gene, 25395 [Source:MGI Symbol;Acc:MGI:5455172]	115485773	1.67424	1.54e-06	1.63e-05
ENSMUSG00000021273	Fdft1	farnesyl diphosphate farnesyl transferase 1 [Source:MGI Symbol;Acc:MGI:102706]	14137	1.67291	1.84e-07	3.26e-06
ENSMUSG00000101972	H3c11	H3 clustered histone 11 [Source:MGI Symbol;Acc:MGI:2448350]	319153	1.67286	0.00229437	0.00636174
ENSMUSG00000015312	Gadd45b	growth arrest and DNA-damage-inducible 45 beta [Source:MGI Symbol;Acc:MGI:107776]	17873	1.67139	9.74e-07	1.14e-05
ENSMUSG00000026656	Fcgr2b	Fc receptor, IgG, low affinity IIb [Source:MGI Symbol;Acc:MGI:95499]	14130	1.66735	8.51e-06	6.29e-05
ENSMUSG00000006398	Cdc20	cell division cycle 20 [Source:MGI Symbol;Acc:MGI:1859866]	107995	1.66703	4.44e-06	3.75e-05
ENSMUSG00000046841	Ckap4	cytoskeleton-associated protein 4 [Source:MGI Symbol;Acc:MGI:2444926]	216197	1.6655	2.02e-09	1.33e-07
ENSMUSG00000016028	Celsr1	cadherin, EGF LAG seven-pass G-type receptor 1 [Source:MGI Symbol;Acc:MGI:1100883]	12614	1.66511	1.68e-11	6.49e-09
ENSMUSG00000024397	Aif1	allograft inflammatory factor 1 [Source:MGI Symbol;Acc:MGI:1343098]	11629	1.66304	2.93e-05	0.0001692
ENSMUSG00000038880	Mrps34	mitochondrial ribosomal protein S34 [Source:MGI Symbol;Acc:MGI:1930188]	79044	1.66138	1.05e-06	1.21e-05
ENSMUSG00000059791	Nrm	nurim (nuclear envelope membrane protein) [Source:MGI Symbol;Acc:MGI:2146855]	106582	1.66134	1.99e-07	3.46e-06
ENSMUSG00000031740	Mmp2	matrix metallopeptidase 2 [Source:MGI Symbol;Acc:MGI:97009]	17390	1.65859	1.26e-08	4.54e-07
ENSMUSG00000084111	Gm15710	predicted gene 15710 [Source:MGI Symbol;Acc:MGI:3783151]	NA	1.65646	1.46e-06	1.56e-05
ENSMUSG00000028577	Plaa	phospholipase A2, activating protein [Source:MGI Symbol;Acc:MGI:104810]	18786	1.6547	4.77e-10	5.07e-08
ENSMUSG00000032643	Fhl3	four and a half LIM domains 3 [Source:MGI Symbol;Acc:MGI:1341092]	14201	1.65291	0.000437975	0.00159721
ENSMUSG00000051557	Pusl1	pseudouridylate synthase-like 1 [Source:MGI Symbol;Acc:MGI:3047787]	433813	1.6516	3.01e-07	4.68e-06
ENSMUSG00000025931	Paqr8	progestin and adipoQ receptor family member VIII [Source:MGI Symbol;Acc:MGI:1921479]	74229	1.64953	4.07e-08	1.06e-06
ENSMUSG00000025153	Fasn	fatty acid synthase [Source:MGI Symbol;Acc:MGI:95485]	14104	1.64926	3.28e-05	0.00018541
ENSMUSG00000085355	3010003L21Rik	RIKEN cDNA 3010003L21 gene [Source:MGI Symbol;Acc:MGI:1924094]	109163	1.64719	1.4e-05	9.44e-05
ENSMUSG00000042087	4933440N22Rik	RIKEN cDNA 4933440N22 gene [Source:MGI Symbol;Acc:MGI:1921721]	NA	1.64555	1.82e-05	0.000116536
ENSMUSG00000055210	Foxd2	forkhead box D2 [Source:MGI Symbol;Acc:MGI:1347471]	17301	1.64469	3.11e-07	4.77e-06
ENSMUSG00000024844	Banf1	BAF nuclear assembly factor 1 [Source:MGI Symbol;Acc:MGI:1346330]	23825	1.64425	8.68e-09	3.45e-07
ENSMUSG00000030677	Kif22	kinesin family member 22 [Source:MGI Symbol;Acc:MGI:109233]	110033	1.64416	8.77e-08	1.91e-06
ENSMUSG00000023909	Paqr4	progestin and adipoQ receptor family member IV [Source:MGI Symbol;Acc:MGI:1923748]	76498	1.64155	1.42e-11	6.03e-09
ENSMUSG00000104222	Gm7292	predicted gene 7292 [Source:MGI Symbol;Acc:MGI:3645786]	NA	1.64101	8.1e-06	6.06e-05
ENSMUSG00000084168	Atp5l2-ps	ATP synthase, H+ transporting, mitochondrial FO complex, subunit G2, pseudogene [Source:MGI Symbol;Acc:MGI:3649364]	NA	1.63987	4.95e-06	4.08e-05
ENSMUSG00000028599	Tnfrsf1b	tumor necrosis factor receptor superfamily, member 1b [Source:MGI Symbol;Acc:MGI:1314883]	21938	1.63933	1.7e-06	1.76e-05
ENSMUSG00000062421	Arf2	ADP-ribosylation factor 2 [Source:MGI Symbol;Acc:MGI:99595]	11841	1.63815	8.03e-07	9.83e-06
ENSMUSG00000018446	C1qbp	complement component 1, q subcomponent binding protein [Source:MGI Symbol;Acc:MGI:1194505]	12261	1.63428	3.59e-09	1.88e-07
ENSMUSG00000092281	Hmgb1-ps7	high-mobility group high mobility group box 1, pseudogene 7 [Source:MGI Symbol;Acc:MGI:3648695]	NA	1.63372	0.000636807	0.00219397
ENSMUSG00000069300	H2bc11	H2B clustered histone 11 [Source:MGI Symbol;Acc:MGI:2448388]	319183	1.6335	0.00148327	0.00441324
ENSMUSG00000038388	Pals2	protein associated with LIN7 2, MAGUK family member [Source:MGI Symbol;Acc:MGI:1927340]	56524	1.6328	4.56e-11	1.28e-08
ENSMUSG00000072612	Gm10382	predicted gene 10382 [Source:MGI Symbol;Acc:MGI:3647829]	NA	1.63191	0.00036068	0.00135631
ENSMUSG00000037033	Clca3b	chloride channel accessory 3B [Source:MGI Symbol;Acc:MGI:2181989]	229927	1.63164	3.66e-05	0.000202452
ENSMUSG00000018923	Med11	mediator complex subunit 11 [Source:MGI Symbol;Acc:MGI:1913422]	66172	1.63091	7.12e-08	1.61e-06
ENSMUSG00000040521	Tsfm	Ts translation elongation factor, mitochondrial [Source:MGI Symbol;Acc:MGI:1913649]	66399	1.63085	1.91e-07	3.37e-06
ENSMUSG00000054958	Nt5c1a	5'-nucleotidase, cytosolic IA [Source:MGI Symbol;Acc:MGI:2155700]	230718	1.63068	0.000307523	0.00119045
ENSMUSG00000003123	Lipe	lipase, hormone sensitive [Source:MGI Symbol;Acc:MGI:96790]	16890	1.62909	0.00357723	0.00922674
ENSMUSG00000068262	Gm5879	predicted gene 5879 [Source:MGI Symbol;Acc:MGI:3647624]	NA	1.62863	2.07e-06	2.06e-05
ENSMUSG00000027808	Serp1	stress-associated endoplasmic reticulum protein 1 [Source:MGI Symbol;Acc:MGI:92638]	28146	1.62826	1.95e-10	3.12e-08
ENSMUSG00000108366	Gm5586	predicted gene 5586 [Source:MGI Symbol;Acc:MGI:3645853]	NA	1.62738	6.72e-06	5.21e-05
ENSMUSG00000028601	Echdc2	enoyl Coenzyme A hydratase domain containing 2 [Source:MGI Symbol;Acc:MGI:1289238]	52430	1.62703	3.47e-07	5.19e-06
ENSMUSG00000061878	Sphk1	sphingosine kinase 1 [Source:MGI Symbol;Acc:MGI:1316649]	20698	1.62687	2.51e-05	0.000149276
ENSMUSG00000090258	Churc1	churchill domain containing 1 [Source:MGI Symbol;Acc:MGI:1923684]	211151	1.62578	6.8e-07	8.61e-06
ENSMUSG00000044201	Cdc25c	cell division cycle 25C [Source:MGI Symbol;Acc:MGI:88350]	12532	1.62532	4.81e-05	0.000254683
ENSMUSG00000090779	Gm17110	predicted gene 17110 [Source:MGI Symbol;Acc:MGI:4937937]	NA	1.62423	6.13e-05	0.000310823
ENSMUSG00000074649	BC029722	cDNA sequence BC029722 [Source:MGI Symbol;Acc:MGI:3584273]	613262	1.6241	1.52e-05	0.000101159
ENSMUSG00000021250	Fos	FBJ osteosarcoma oncogene [Source:MGI Symbol;Acc:MGI:95574]	14281	1.62168	4.21e-05	0.000229037
ENSMUSG00000061111	Mcrip1	MAPK regulated corepressor interacting protein 1 [Source:MGI Symbol;Acc:MGI:2384752]	192173	1.62166	2.54e-08	7.62e-07
ENSMUSG00000055093	Rps27a-ps3	ribosomal protein S27A, pseudogene 3 [Source:MGI Symbol;Acc:MGI:3645406]	NA	1.62165	6.02e-06	4.79e-05
ENSMUSG00000020330	Hmmr	hyaluronan mediated motility receptor (RHAMM) [Source:MGI Symbol;Acc:MGI:104667]	15366	1.62124	6.34e-06	4.97e-05
ENSMUSG00000027326	Knl1	kinetochore scaffold 1 [Source:MGI Symbol;Acc:MGI:1923714]	76464	1.61998	2.86e-06	2.64e-05
ENSMUSG00000036412	Arsi	arylsulfatase i [Source:MGI Symbol;Acc:MGI:2670959]	545260	1.61993	0.000368738	0.00138121
ENSMUSG00000034773	Hrob	homologous recombination factor with OB-fold [Source:MGI Symbol;Acc:MGI:2387601]	217216	1.61985	0.000956639	0.00305725
ENSMUSG00000022947	Cbr3	carbonyl reductase 3 [Source:MGI Symbol;Acc:MGI:1309992]	109857	1.61965	8.64e-08	1.89e-06
ENSMUSG00000020397	Med7	mediator complex subunit 7 [Source:MGI Symbol;Acc:MGI:1913463]	66213	1.61635	4.41e-08	1.12e-06
ENSMUSG00000037321	Tap1	transporter 1, ATP-binding cassette, sub-family B (MDR/TAP) [Source:MGI Symbol;Acc:MGI:98483]	21354	1.61625	1.58e-07	2.92e-06
ENSMUSG00000030036	Mogs	mannosyl-oligosaccharide glucosidase [Source:MGI Symbol;Acc:MGI:1929872]	57377	1.61524	2.47e-09	1.46e-07
ENSMUSG00000039481	Nrtn	neurturin [Source:MGI Symbol;Acc:MGI:108417]	18188	1.61331	0.000129601	0.000580841
ENSMUSG00000025921	Rdh10	retinol dehydrogenase 10 (all-trans) [Source:MGI Symbol;Acc:MGI:1924238]	98711	1.61305	2.3e-07	3.84e-06
ENSMUSG00000041995	Zbed3	zinc finger, BED type containing 3 [Source:MGI Symbol;Acc:MGI:1919364]	72114	1.61293	1.67e-07	3.04e-06
ENSMUSG00000022146	Osmr	oncostatin M receptor [Source:MGI Symbol;Acc:MGI:1330819]	18414	1.61026	0.000331637	0.00126445
ENSMUSG00000017716	Birc5	baculoviral IAP repeat-containing 5 [Source:MGI Symbol;Acc:MGI:1203517]	11799	1.60873	2.25e-05	0.000136715
ENSMUSG00000028214	Gem	GTP binding protein (gene overexpressed in skeletal muscle) [Source:MGI Symbol;Acc:MGI:99844]	14579	1.60803	0.000346007	0.00131013
ENSMUSG00000030538	Cib1	calcium and integrin binding 1 (calmyrin) [Source:MGI Symbol;Acc:MGI:1344418]	23991	1.60681	1.18e-10	2.25e-08
ENSMUSG00000054520	Sh3bp2	SH3-domain binding protein 2 [Source:MGI Symbol;Acc:MGI:1346349]	24055	1.60223	3.25e-07	4.93e-06
ENSMUSG00000083836	Ldha-ps2	lactate dehydrogenase A, pseudogene 2 [Source:MGI Symbol;Acc:MGI:96761]	NA	1.60158	2.62e-05	0.000154384
ENSMUSG00000025017	Pik3ap1	phosphoinositide-3-kinase adaptor protein 1 [Source:MGI Symbol;Acc:MGI:1933177]	83490	1.59978	0.00693894	0.0160356
ENSMUSG00000037362	Ccn3	cellular communication network factor 3 [Source:MGI Symbol;Acc:MGI:109185]	18133	1.59918	0.00026028	0.0010328
ENSMUSG00000052305	Hbb-bs	hemoglobin, beta adult s chain [Source:MGI Symbol;Acc:MGI:5474852]	15129	1.59652	0.0156485	0.0316678
ENSMUSG00000052305	Hbb-bs	hemoglobin, beta adult s chain [Source:MGI Symbol;Acc:MGI:5474852]	100503605	1.59652	0.0156485	0.0316678
ENSMUSG00000033751	Gadd45gip1	growth arrest and DNA-damage-inducible, gamma interacting protein 1 [Source:MGI Symbol;Acc:MGI:1914947]	102060	1.59649	2.26e-05	0.000137197
ENSMUSG00000062124	Defb45	defensin beta 45 [Source:MGI Symbol;Acc:MGI:3650541]	433490	1.5951	0.000837799	0.00274412
ENSMUSG00000004891	Nes	nestin [Source:MGI Symbol;Acc:MGI:101784]	18008	1.59482	3.89e-07	5.68e-06
ENSMUSG00000038418	Egr1	early growth response 1 [Source:MGI Symbol;Acc:MGI:95295]	13653	1.59456	0.0184287	0.0364188
ENSMUSG00000028551	Cdkn2c	cyclin dependent kinase inhibitor 2C [Source:MGI Symbol;Acc:MGI:105388]	12580	1.59405	1.13e-07	2.3e-06
ENSMUSG00000031530	Dusp4	dual specificity phosphatase 4 [Source:MGI Symbol;Acc:MGI:2442191]	319520	1.59364	2.13e-05	0.000130959
ENSMUSG00000012428	Steap4	STEAP family member 4 [Source:MGI Symbol;Acc:MGI:1923560]	117167	1.59287	0.000160109	0.000693014
ENSMUSG00000012483	Rpa3	replication protein A3 [Source:MGI Symbol;Acc:MGI:1915490]	68240	1.59108	5.39e-07	7.25e-06
ENSMUSG00000026806	Ddx31	DEAD/H box helicase 31 [Source:MGI Symbol;Acc:MGI:2682639]	227674	1.58958	1.09e-06	1.24e-05
ENSMUSG00000006589	Aprt	adenine phosphoribosyl transferase [Source:MGI Symbol;Acc:MGI:88061]	11821	1.58934	5.72e-08	1.38e-06
ENSMUSG00000035704	Alg8	asparagine-linked glycosylation 8 (alpha-1,3-glucosyltransferase) [Source:MGI Symbol;Acc:MGI:2141959]	381903	1.58899	1.52e-05	0.000100905
ENSMUSG00000028793	Rnf19b	ring finger protein 19B [Source:MGI Symbol;Acc:MGI:1922484]	75234	1.58867	1.11e-08	4.19e-07
ENSMUSG00000038489	Polr2l	polymerase (RNA) II (DNA directed) polypeptide L [Source:MGI Symbol;Acc:MGI:1913741]	66491	1.58813	7e-08	1.59e-06
ENSMUSG00000020307	Cdc34	cell division cycle 34 [Source:MGI Symbol;Acc:MGI:102657]	216150	1.58741	3.29e-09	1.77e-07
ENSMUSG00000044813	Shb	src homology 2 domain-containing transforming protein B [Source:MGI Symbol;Acc:MGI:98294]	230126	1.58491	1.66e-07	3.03e-06
ENSMUSG00000024590	Lmnb1	lamin B1 [Source:MGI Symbol;Acc:MGI:96795]	16906	1.58389	1.37e-08	4.85e-07
ENSMUSG00000032112	Trappc4	trafficking protein particle complex 4 [Source:MGI Symbol;Acc:MGI:1926211]	60409	1.58342	5.42e-08	1.32e-06
ENSMUSG00000069662	Marcks	myristoylated alanine rich protein kinase C substrate [Source:MGI Symbol;Acc:MGI:96907]	17118	1.58299	2.75e-08	8.03e-07
ENSMUSG00000021361	Tmem14c	transmembrane protein 14C [Source:MGI Symbol;Acc:MGI:1913404]	66154	1.57896	2.14e-09	1.37e-07
ENSMUSG00000027333	Smox	spermine oxidase [Source:MGI Symbol;Acc:MGI:2445356]	228608	1.57753	3.11e-08	8.81e-07
ENSMUSG00000021326	Trim27	tripartite motif-containing 27 [Source:MGI Symbol;Acc:MGI:97904]	19720	1.57748	1.13e-09	8.89e-08
ENSMUSG00000071072	Ptges3	prostaglandin E synthase 3 [Source:MGI Symbol;Acc:MGI:1929282]	56351	1.57731	1.02e-08	3.9e-07
ENSMUSG00000032656	Marchf3	membrane associated ring-CH-type finger 3 [Source:MGI Symbol;Acc:MGI:2443667]	320253	1.57666	8.72e-07	1.05e-05
ENSMUSG00000041319	Thoc6	THO complex 6 [Source:MGI Symbol;Acc:MGI:2677480]	386612	1.57318	1.86e-07	3.29e-06
ENSMUSG00000083326	Rpl38-ps1	ribosomal protein L38, pseudogene 1 [Source:MGI Symbol;Acc:MGI:3649580]	NA	1.57294	4.68e-05	0.000249256
ENSMUSG00000048668	Rhno1	RAD9-HUS1-RAD1 interacting nuclear orphan 1 [Source:MGI Symbol;Acc:MGI:1915315]	72440	1.57287	5.73e-08	1.38e-06
ENSMUSG00000078317	F8a	factor 8-associated gene A [Source:MGI Symbol;Acc:MGI:95474]	14070	1.57148	1.03e-07	2.16e-06
ENSMUSG00000058099	Nfam1	Nfat activating molecule with ITAM motif 1 [Source:MGI Symbol;Acc:MGI:1921289]	74039	1.57147	0.00024775	0.00099478
ENSMUSG00000002020	Ltbp2	latent transforming growth factor beta binding protein 2 [Source:MGI Symbol;Acc:MGI:99502]	16997	1.57076	0.012947	0.0269598
ENSMUSG00000117416	Gm5064	predicted gene 5064 [Source:MGI Symbol;Acc:MGI:3649060]	NA	1.56987	8.58e-06	6.34e-05
ENSMUSG00000015647	Lama5	laminin, alpha 5 [Source:MGI Symbol;Acc:MGI:105382]	16776	1.56932	5.82e-11	1.47e-08
ENSMUSG00000045948	Mrps12	mitochondrial ribosomal protein S12 [Source:MGI Symbol;Acc:MGI:1346333]	24030	1.56807	1.14e-07	2.3e-06
ENSMUSG00000057605	Gm6807	predicted gene 6807 [Source:MGI Symbol;Acc:MGI:3649145]	NA	1.56457	2.33e-07	3.9e-06
ENSMUSG00000033220	Rac2	Rac family small GTPase 2 [Source:MGI Symbol;Acc:MGI:97846]	19354	1.56181	0.00506027	0.0123082
ENSMUSG00000023019	Gpd1	glycerol-3-phosphate dehydrogenase 1 (soluble) [Source:MGI Symbol;Acc:MGI:95679]	14555	1.56083	0.00287727	0.00769886
ENSMUSG00000055900	Tmem69	transmembrane protein 69 [Source:MGI Symbol;Acc:MGI:3045357]	230657	1.55889	5.61e-05	0.000288891
ENSMUSG00000015880	Ncapg	non-SMC condensin I complex, subunit G [Source:MGI Symbol;Acc:MGI:1930197]	54392	1.55854	3.66e-06	3.21e-05
ENSMUSG00000022952	Runx1	runt related transcription factor 1 [Source:MGI Symbol;Acc:MGI:99852]	12394	1.5571	3.01e-07	4.68e-06
ENSMUSG00000017861	Mybl2	myeloblastosis oncogene-like 2 [Source:MGI Symbol;Acc:MGI:101785]	17865	1.55704	3.74e-05	0.000206869
ENSMUSG00000079553	Kifc1	kinesin family member C1 [Source:MGI Symbol;Acc:MGI:109596]	100502766	1.556	5.14e-07	6.96e-06
ENSMUSG00000064367	mt-Nd5	mitochondrially encoded NADH dehydrogenase 5 [Source:MGI Symbol;Acc:MGI:102496]	17721	1.5551	9.16e-07	1.09e-05
ENSMUSG00000001240	Ramp2	receptor (calcitonin) activity modifying protein 2 [Source:MGI Symbol;Acc:MGI:1859650]	54409	1.5507	3.42e-05	0.000191516
ENSMUSG00000007029	Vars	valyl-tRNA synthetase [Source:MGI Symbol;Acc:MGI:90675]	22321	1.54966	1.72e-09	1.18e-07
ENSMUSG00000025503	Taldo1	transaldolase 1 [Source:MGI Symbol;Acc:MGI:1274789]	21351	1.54866	1.17e-10	2.25e-08
ENSMUSG00000103621	Gm38366	predicted gene, 38366 [Source:MGI Symbol;Acc:MGI:5611594]	NA	1.54864	0.000100197	0.000469369
ENSMUSG00000014226	Cacybp	calcyclin binding protein [Source:MGI Symbol;Acc:MGI:1270839]	12301	1.54433	2.9e-07	4.55e-06
ENSMUSG00000019122	Ccl9	chemokine (C-C motif) ligand 9 [Source:MGI Symbol;Acc:MGI:104533]	20308	1.54116	0.000107872	0.00050016
ENSMUSG00000087008	Gm5530	predicted gene 5530 [Source:MGI Symbol;Acc:MGI:3646374]	NA	1.54033	9.39e-06	6.79e-05
ENSMUSG00000042429	Adora1	adenosine A1 receptor [Source:MGI Symbol;Acc:MGI:99401]	11539	1.5392	0.0086917	0.0192606
ENSMUSG00000023068	Nus1	NUS1 dehydrodolichyl diphosphate synthase subunit [Source:MGI Symbol;Acc:MGI:1196365]	52014	1.53898	2.08e-09	1.34e-07
ENSMUSG00000027611	Procr	protein C receptor, endothelial [Source:MGI Symbol;Acc:MGI:104596]	19124	1.53896	2.99e-05	0.000171991
ENSMUSG00000083899	Gm12346	predicted gene 12346 [Source:MGI Symbol;Acc:MGI:3649810]	NA	1.53746	1.68e-07	3.06e-06
ENSMUSG00000042804	Gpr153	G protein-coupled receptor 153 [Source:MGI Symbol;Acc:MGI:1916157]	100129	1.5373	6.35e-06	4.97e-05
ENSMUSG00000101355	H3c10	H3 clustered histone 10 [Source:MGI Symbol;Acc:MGI:2448349]	319152	1.53713	0.00340088	0.00882002
ENSMUSG00000029177	Cenpa	centromere protein A [Source:MGI Symbol;Acc:MGI:88375]	12615	1.53669	4.62e-06	3.86e-05
ENSMUSG00000027533	Fabp5	fatty acid binding protein 5, epidermal [Source:MGI Symbol;Acc:MGI:101790]	16592	1.53592	0.000996879	0.00316279
ENSMUSG00000030042	Pole4	polymerase (DNA-directed), epsilon 4 (p12 subunit) [Source:MGI Symbol;Acc:MGI:1914229]	66979	1.53562	8.61e-08	1.89e-06
ENSMUSG00000022945	Chaf1b	chromatin assembly factor 1, subunit B (p60) [Source:MGI Symbol;Acc:MGI:1314881]	110749	1.53255	6.47e-06	5.04e-05
ENSMUSG00000029551	Psmg3	proteasome (prosome, macropain) assembly chaperone 3 [Source:MGI Symbol;Acc:MGI:1913756]	66506	1.53212	0.000105138	0.000489377
ENSMUSG00000032724	Abtb2	ankyrin repeat and BTB (POZ) domain containing 2 [Source:MGI Symbol;Acc:MGI:2139365]	99382	1.52939	8.36e-06	6.2e-05
ENSMUSG00000047368	Abhd17b	abhydrolase domain containing 17B [Source:MGI Symbol;Acc:MGI:1917816]	226016	1.52814	1.7e-08	5.68e-07
ENSMUSG00000020142	Slc1a4	solute carrier family 1 (glutamate/neutral amino acid transporter), member 4 [Source:MGI Symbol;Acc:MGI:2135601]	55963	1.52637	7.42e-05	0.000366056
ENSMUSG00000027087	Itgav	integrin alpha V [Source:MGI Symbol;Acc:MGI:96608]	16410	1.52622	4.75e-09	2.26e-07
ENSMUSG00000026837	Col5a1	collagen, type V, alpha 1 [Source:MGI Symbol;Acc:MGI:88457]	12831	1.52577	4.91e-06	4.06e-05
ENSMUSG00000055978	Fut2	fucosyltransferase 2 [Source:MGI Symbol;Acc:MGI:109374]	14344	1.52545	1.93e-06	1.94e-05
ENSMUSG00000028633	Ctps	cytidine 5'-triphosphate synthase [Source:MGI Symbol;Acc:MGI:1858304]	51797	1.52496	5.04e-05	0.000264495
ENSMUSG00000024232	Bambi	BMP and activin membrane-bound inhibitor [Source:MGI Symbol;Acc:MGI:1915260]	68010	1.52446	3.85e-05	0.000211852
ENSMUSG00000029777	Gars	glycyl-tRNA synthetase [Source:MGI Symbol;Acc:MGI:2449057]	353172	1.5232	6.57e-09	2.83e-07
ENSMUSG00000028848	Gpn2	GPN-loop GTPase 2 [Source:MGI Symbol;Acc:MGI:2140368]	100210	1.52287	1.16e-07	2.33e-06
ENSMUSG00000054894	Dmac2l	distal membrane arm assembly complex 2 like [Source:MGI Symbol;Acc:MGI:1915305]	68055	1.52267	2.15e-06	2.13e-05
ENSMUSG00000037725	Ckap2	cytoskeleton associated protein 2 [Source:MGI Symbol;Acc:MGI:1931797]	80986	1.51895	0.00011721	0.000533857
ENSMUSG00000068706	Gm10250	predicted pseudogene 10250 [Source:MGI Symbol;Acc:MGI:3642408]	NA	1.51637	2.45e-05	0.000146637
ENSMUSG00000073705	Cenps	centromere protein S [Source:MGI Symbol;Acc:MGI:1917178]	69928	1.51619	0.000218215	0.000895043
ENSMUSG00000052392	Acot4	acyl-CoA thioesterase 4 [Source:MGI Symbol;Acc:MGI:2159621]	171282	1.51571	8.46e-07	1.03e-05
ENSMUSG00000001517	Foxm1	forkhead box M1 [Source:MGI Symbol;Acc:MGI:1347487]	14235	1.51551	1.95e-05	0.000122754
ENSMUSG00000058290	Espl1	extra spindle pole bodies 1, separase [Source:MGI Symbol;Acc:MGI:2146156]	105988	1.51476	9.07e-07	1.08e-05
ENSMUSG00000038141	Tmem181a	transmembrane protein 181A [Source:MGI Symbol;Acc:MGI:1924356]	77106	1.5137	6.43e-08	1.49e-06
ENSMUSG00000042312	S100a13	S100 calcium binding protein A13 [Source:MGI Symbol;Acc:MGI:109581]	20196	1.51329	1.06e-06	1.22e-05
ENSMUSG00000053716	Dusp7	dual specificity phosphatase 7 [Source:MGI Symbol;Acc:MGI:2387100]	235584	1.51269	6.63e-07	8.49e-06
ENSMUSG00000008496	Pou2f2	POU domain, class 2, transcription factor 2 [Source:MGI Symbol;Acc:MGI:101897]	18987	1.51201	0.0181997	0.0360052
ENSMUSG00000071172	Srsf3	serine and arginine-rich splicing factor 3 [Source:MGI Symbol;Acc:MGI:98285]	20383	1.51163	2.74e-08	8.03e-07
ENSMUSG00000084314	Rps15a-ps3	ribosomal protein S15A, pseudogene 3 [Source:MGI Symbol;Acc:MGI:3650886]	NA	1.5111	0.000528169	0.00187009
ENSMUSG00000068154	Insm1	insulinoma-associated 1 [Source:MGI Symbol;Acc:MGI:1859980]	53626	1.51104	2.92e-06	2.68e-05
ENSMUSG00000091421	Gm4202	predicted gene 4202 [Source:MGI Symbol;Acc:MGI:3782379]	NA	1.50983	3.27e-06	2.94e-05
ENSMUSG00000043866	Taf10	TATA-box binding protein associated factor 10 [Source:MGI Symbol;Acc:MGI:1346320]	24075	1.50892	1.03e-08	3.94e-07
ENSMUSG00000092118	Fancf	Fanconi anemia, complementation group F [Source:MGI Symbol;Acc:MGI:3689889]	100040608	1.50867	0.0011665	0.00361209
ENSMUSG00000030750	Nsmce1	NSE1 homolog, SMC5-SMC6 complex component [Source:MGI Symbol;Acc:MGI:1914961]	67711	1.50811	1.17e-06	1.3e-05
ENSMUSG00000090700	Cyp4f40	cytochrome P450, family 4, subfamily f, polypeptide 40 [Source:MGI Symbol;Acc:MGI:3645508]	631304	1.50803	3.9e-08	1.03e-06
ENSMUSG00000023904	Hcfc1r1	host cell factor C1 regulator 1 (XPO1-dependent) [Source:MGI Symbol;Acc:MGI:2663619]	353502	1.50392	4.31e-07	6.13e-06
ENSMUSG00000046791	Riox1	ribosomal oxygenase 1 [Source:MGI Symbol;Acc:MGI:1919202]	71952	1.50386	6.52e-07	8.35e-06
ENSMUSG00000092805	Gm26461	predicted gene, 26461 [Source:MGI Symbol;Acc:MGI:5456238]	NA	1.50299	1.87e-05	0.000119085
ENSMUSG00000045176	Borcs6	BLOC-1 related complex subunit 6 [Source:MGI Symbol;Acc:MGI:1919173]	71923	1.5011	1.82e-06	1.86e-05
ENSMUSG00000010830	Kdelr3	KDEL (Lys-Asp-Glu-Leu) endoplasmic reticulum protein retention receptor 3 [Source:MGI Symbol;Acc:MGI:2145953]	105785	1.49918	5.1e-05	0.000267002
ENSMUSG00000020496	Rnf187	ring finger protein 187 [Source:MGI Symbol;Acc:MGI:1914224]	108660	1.4989	1.21e-08	4.47e-07
ENSMUSG00000038372	Gmds	GDP-mannose 4, 6-dehydratase [Source:MGI Symbol;Acc:MGI:1891112]	218138	1.49775	3.56e-10	4.3e-08
ENSMUSG00000001025	S100a6	S100 calcium binding protein A6 (calcyclin) [Source:MGI Symbol;Acc:MGI:1339467]	20200	1.49694	3.38e-07	5.08e-06
ENSMUSG00000036002	Fam214b	family with sequence similarity 214, member B [Source:MGI Symbol;Acc:MGI:2441854]	230088	1.49662	1.39e-08	4.9e-07
ENSMUSG00000117917	Gm18087	predicted gene, 18087 [Source:MGI Symbol;Acc:MGI:5010272]	NA	1.49648	0.0033746	0.00876569
ENSMUSG00000051579	Tceal8	transcription elongation factor A (SII)-like 8 [Source:MGI Symbol;Acc:MGI:1913934]	66684	1.49587	2.42e-07	4.01e-06
ENSMUSG00000044551	9930012K11Rik	RIKEN cDNA 9930012K11 gene [Source:MGI Symbol;Acc:MGI:2145726]	268759	1.49571	0.00173935	0.00502954
ENSMUSG00000030697	Ppp4c	protein phosphatase 4, catalytic subunit [Source:MGI Symbol;Acc:MGI:1891763]	56420	1.49515	5.44e-10	5.57e-08
ENSMUSG00000023505	Cdca3	cell division cycle associated 3 [Source:MGI Symbol;Acc:MGI:1315198]	14793	1.49475	2.02e-05	0.000125871
ENSMUSG00000026049	Tex30	testis expressed 30 [Source:MGI Symbol;Acc:MGI:1922873]	75623	1.49295	0.000493148	0.00176724
ENSMUSG00000099583	H3c4	H3 clustered histone 4 [Source:MGI Symbol;Acc:MGI:2448322]	319149	1.49279	0.00226331	0.00629153
ENSMUSG00000021069	Pygl	liver glycogen phosphorylase [Source:MGI Symbol;Acc:MGI:97829]	110095	1.49202	0.000352507	0.00133052
ENSMUSG00000030170	Wnt5b	wingless-type MMTV integration site family, member 5B [Source:MGI Symbol;Acc:MGI:98959]	22419	1.49021	0.00146161	0.00435864
ENSMUSG00000026974	Zmynd19	zinc finger, MYND domain containing 19 [Source:MGI Symbol;Acc:MGI:1914437]	67187	1.49014	1.62e-07	2.97e-06
ENSMUSG00000039936	Pik3cd	phosphatidylinositol-4,5-bisphosphate 3-kinase catalytic subunit delta [Source:MGI Symbol;Acc:MGI:1098211]	18707	1.48928	0.000374148	0.00139777
ENSMUSG00000081111	Gm5913	predicted gene 5913 [Source:MGI Symbol;Acc:MGI:3648292]	NA	1.48625	2.18e-05	0.000133619
ENSMUSG00000020901	Pik3r5	phosphoinositide-3-kinase regulatory subunit 5 [Source:MGI Symbol;Acc:MGI:2443588]	320207	1.48205	0.000570485	0.00199261
ENSMUSG00000024870	Rab1b	RAB1B, member RAS oncogene family [Source:MGI Symbol;Acc:MGI:1923558]	76308	1.48202	1.83e-10	3.07e-08
ENSMUSG00000019214	Chtf18	CTF18, chromosome transmission fidelity factor 18 [Source:MGI Symbol;Acc:MGI:2384887]	214901	1.48177	2.89e-05	0.000167673
ENSMUSG00000034006	Slc66a2	solute carrier family 66 member 2 [Source:MGI Symbol;Acc:MGI:1914193]	66943	1.48169	1.97e-09	1.31e-07
ENSMUSG00000022422	Dscc1	DNA replication and sister chromatid cohesion 1 [Source:MGI Symbol;Acc:MGI:1919357]	72107	1.47989	7.34e-05	0.000362967
ENSMUSG00000063200	Nol7	nucleolar protein 7 [Source:MGI Symbol;Acc:MGI:1917328]	70078	1.47972	5.3e-07	7.14e-06
ENSMUSG00000028862	Map3k6	mitogen-activated protein kinase kinase kinase 6 [Source:MGI Symbol;Acc:MGI:1855691]	53608	1.47916	6.69e-08	1.53e-06
ENSMUSG00000021223	Papln	papilin, proteoglycan-like sulfated glycoprotein [Source:MGI Symbol;Acc:MGI:2386139]	170721	1.47733	1.23e-08	4.51e-07
ENSMUSG00000044469	Tnfaip8l1	tumor necrosis factor, alpha-induced protein 8-like 1 [Source:MGI Symbol;Acc:MGI:1913693]	66443	1.4771	4.3e-07	6.13e-06
ENSMUSG00000025102	3110040N11Rik	RIKEN cDNA 3110040N11 gene [Source:MGI Symbol;Acc:MGI:1914540]	67290	1.47346	1.04e-06	1.2e-05
ENSMUSG00000084349	Rpl3-ps1	ribosomal protein L3, pseudogene 1 [Source:MGI Symbol;Acc:MGI:3644217]	NA	1.4724	1.38e-07	2.67e-06
ENSMUSG00000084159	Gm12696	predicted gene 12696 [Source:MGI Symbol;Acc:MGI:3649288]	NA	1.47188	3.41e-06	3.04e-05
ENSMUSG00000108528	Gm8319	predicted gene 8319 [Source:MGI Symbol;Acc:MGI:3646693]	NA	1.4715	9.32e-05	0.000440969
ENSMUSG00000034311	Kif4	kinesin family member 4 [Source:MGI Symbol;Acc:MGI:108389]	16571	1.47138	2.51e-06	2.38e-05
ENSMUSG00000007589	Tinf2	Terf1 (TRF1)-interacting nuclear factor 2 [Source:MGI Symbol;Acc:MGI:107246]	28113	1.47095	1.38e-07	2.67e-06
ENSMUSG00000109274	Gm45133	predicted gene 45133 [Source:MGI Symbol;Acc:MGI:5753709]	NA	1.47002	2.94e-05	0.000169987
ENSMUSG00000034919	Ttc22	tetratricopeptide repeat domain 22 [Source:MGI Symbol;Acc:MGI:3045307]	230576	1.4694	2.55e-09	1.48e-07
ENSMUSG00000069310	H3c3	H3 clustered histone 3 [Source:MGI Symbol;Acc:MGI:2448320]	319148	1.46928	0.00233275	0.00644778
ENSMUSG00000035041	Creb3l3	cAMP responsive element binding protein 3-like 3 [Source:MGI Symbol;Acc:MGI:2384786]	208677	1.46834	0.00278593	0.00749104
ENSMUSG00000046441	Cmtr2	cap methyltransferase 2 [Source:MGI Symbol;Acc:MGI:2384580]	234728	1.46737	0.00102447	0.00323647
ENSMUSG00000111684	Gm8543	predicted gene 8543 [Source:MGI Symbol;Acc:MGI:3648878]	NA	1.46734	4.8e-06	3.98e-05
ENSMUSG00000118668	Rps6ka4	ribosomal protein S6 kinase, polypeptide 4 [Source:MGI Symbol;Acc:MGI:1930076]	56613	1.46688	3.24e-07	4.92e-06
ENSMUSG00000027160	Ccdc34	coiled-coil domain containing 34 [Source:MGI Symbol;Acc:MGI:1915451]	68201	1.46626	2.51e-07	4.11e-06
ENSMUSG00000020922	Lsm12	LSM12 homolog [Source:MGI Symbol;Acc:MGI:1919592]	268490	1.46593	3.16e-07	4.82e-06
ENSMUSG00000039640	Mrpl12	mitochondrial ribosomal protein L12 [Source:MGI Symbol;Acc:MGI:1926273]	NA	1.46512	9.16e-10	7.72e-08
ENSMUSG00000029581	Fscn1	fascin actin-bundling protein 1 [Source:MGI Symbol;Acc:MGI:1352745]	14086	1.46319	0.00252975	0.00690668
ENSMUSG00000049285	Mblac1	metallo-beta-lactamase domain containing 1 [Source:MGI Symbol;Acc:MGI:2679717]	330216	1.46228	0.000211061	0.000871822
ENSMUSG00000032575	Manf	mesencephalic astrocyte-derived neurotrophic factor [Source:MGI Symbol;Acc:MGI:1922090]	NA	1.46174	6.16e-07	7.96e-06
ENSMUSG00000028463	Car9	carbonic anhydrase 9 [Source:MGI Symbol;Acc:MGI:2447188]	230099	1.46165	2.95e-10	3.93e-08
ENSMUSG00000118366	9130016M20Rik	RIKEN cDNA 9130016M20 gene [Source:MGI Symbol;Acc:MGI:1918870]	NA	1.46087	3.01e-05	0.000172839
ENSMUSG00000015363	Trabd	TraB domain containing [Source:MGI Symbol;Acc:MGI:1915226]	67976	1.46082	8.89e-09	3.52e-07
ENSMUSG00000052563	D930048N14Rik	RIKEN cDNA D930048N14 gene [Source:MGI Symbol;Acc:MGI:2144709]	NA	1.46014	4.22e-06	3.61e-05
ENSMUSG00000028393	Alad	aminolevulinate, delta-, dehydratase [Source:MGI Symbol;Acc:MGI:96853]	17025	1.45892	1.49e-08	5.08e-07
ENSMUSG00000034765	Dusp5	dual specificity phosphatase 5 [Source:MGI Symbol;Acc:MGI:2685183]	240672	1.45874	5.94e-06	4.74e-05
ENSMUSG00000014773	Dll1	delta like canonical Notch ligand 1 [Source:MGI Symbol;Acc:MGI:104659]	13388	1.45848	1.61e-05	0.000105376
ENSMUSG00000030539	Sema4b	sema domain, immunoglobulin domain (Ig), transmembrane domain (TM) and short cytoplasmic domain, (semaphorin) 4B [Source:MGI Symbol;Acc:MGI:107559]	20352	1.45808	2.52e-09	1.47e-07
ENSMUSG00000048865	Arhgap30	Rho GTPase activating protein 30 [Source:MGI Symbol;Acc:MGI:2684948]	226652	1.4579	0.00124141	0.00380464
ENSMUSG00000060950	Trmt61a	tRNA methyltransferase 61A [Source:MGI Symbol;Acc:MGI:2443487]	328162	1.45736	1.58e-05	0.000103741
ENSMUSG00000049562	Ap5b1	adaptor-related protein complex 5, beta 1 subunit [Source:MGI Symbol;Acc:MGI:2685808]	381201	1.45678	7.64e-08	1.72e-06
ENSMUSG00000047586	Nccrp1	non-specific cytotoxic cell receptor protein 1 homolog (zebrafish) [Source:MGI Symbol;Acc:MGI:2685009]	233038	1.45654	5.77e-06	4.62e-05
ENSMUSG00000018339	Gpx3	glutathione peroxidase 3 [Source:MGI Symbol;Acc:MGI:105102]	14778	1.45592	1.41e-06	1.52e-05
ENSMUSG00000028933	Xrcc2	X-ray repair complementing defective repair in Chinese hamster cells 2 [Source:MGI Symbol;Acc:MGI:1927345]	57434	1.45509	0.000182872	0.000772232
ENSMUSG00002075041		7SK RNA [Source:RFAM;Acc:RF00100]	NA	1.45365	4.25e-05	0.000230672
ENSMUSG00000038650	Rnh1	ribonuclease/angiogenin inhibitor 1 [Source:MGI Symbol;Acc:MGI:1195456]	107702	1.45344	1.52e-10	2.63e-08
ENSMUSG00000022686	B3gnt5	UDP-GlcNAc:betaGal beta-1,3-N-acetylglucosaminyltransferase 5 [Source:MGI Symbol;Acc:MGI:2137302]	108105	1.45264	7.44e-07	9.27e-06
ENSMUSG00000032020	Ubash3b	ubiquitin associated and SH3 domain containing, B [Source:MGI Symbol;Acc:MGI:1920078]	72828	1.4525	9.95e-05	0.000466532
ENSMUSG00000026456	Cyb5r1	cytochrome b5 reductase 1 [Source:MGI Symbol;Acc:MGI:1919267]	72017	1.45236	4.59e-08	1.16e-06
ENSMUSG00000032431	Crtap	cartilage associated protein [Source:MGI Symbol;Acc:MGI:1891221]	56693	1.45228	1.03e-07	2.16e-06
ENSMUSG00000037190	Cyb561d2	cytochrome b-561 domain containing 2 [Source:MGI Symbol;Acc:MGI:1929280]	56368	1.44931	1.58e-05	0.000104162
ENSMUSG00000053293	Pom121	nuclear pore membrane protein 121 [Source:MGI Symbol;Acc:MGI:2137624]	107939	1.44925	2.14e-08	6.74e-07
ENSMUSG00000032002	Dcun1d5	DCN1, defective in cullin neddylation 1, domain containing 5 (S. cerevisiae) [Source:MGI Symbol;Acc:MGI:1924113]	76863	1.4469	1.88e-10	3.08e-08
ENSMUSG00000024331	Dsc2	desmocollin 2 [Source:MGI Symbol;Acc:MGI:103221]	13506	1.44654	9.44e-11	2e-08
ENSMUSG00000044533	Rps2	ribosomal protein S2 [Source:MGI Symbol;Acc:MGI:105110]	16898	1.44491	3.96e-08	1.04e-06
ENSMUSG00000042608	Stk40	serine/threonine kinase 40 [Source:MGI Symbol;Acc:MGI:1921428]	74178	1.44308	3.77e-08	1.02e-06
ENSMUSG00000068039	Tcp1	t-complex protein 1 [Source:MGI Symbol;Acc:MGI:98535]	21454	1.44261	1.92e-10	3.11e-08
ENSMUSG00000081049	Rps24-ps3	ribosomal protein S24, pseudogene 3 [Source:MGI Symbol;Acc:MGI:3644407]	NA	1.44147	0.00732262	0.0167604
ENSMUSG00000042419	Nfkbil1	nuclear factor of kappa light polypeptide gene enhancer in B cells inhibitor like 1 [Source:MGI Symbol;Acc:MGI:1340031]	18038	1.4408	0.00033891	0.00128659
ENSMUSG00000074259	Gramd2	GRAM domain containing 2 [Source:MGI Symbol;Acc:MGI:3528937]	546134	1.44026	0.00010649	0.000494799
ENSMUSG00000047824	Pygo2	pygopus 2 [Source:MGI Symbol;Acc:MGI:1916161]	68911	1.43946	1.02e-10	2.13e-08
ENSMUSG00000072980	Oip5	Opa interacting protein 5 [Source:MGI Symbol;Acc:MGI:1917895]	70645	1.43932	0.00779434	0.0175891
ENSMUSG00000025473	Adam8	a disintegrin and metallopeptidase domain 8 [Source:MGI Symbol;Acc:MGI:107825]	11501	1.4393	0.00363912	0.00935307
ENSMUSG00000061482	H4c4	H4 clustered histone 4 [Source:MGI Symbol;Acc:MGI:2448423]	319156	1.43747	3.51e-07	5.22e-06
ENSMUSG00000015094	Npdc1	neural proliferation, differentiation and control 1 [Source:MGI Symbol;Acc:MGI:1099802]	18146	1.43717	2.55e-10	3.6e-08
ENSMUSG00000023940	Sgo1	shugoshin 1 [Source:MGI Symbol;Acc:MGI:1919665]	72415	1.43709	0.00117402	0.00363196
ENSMUSG00000041324	Inhba	inhibin beta-A [Source:MGI Symbol;Acc:MGI:96570]	16323	1.43633	0.000693797	0.00234969
ENSMUSG00000002068	Ccne1	cyclin E1 [Source:MGI Symbol;Acc:MGI:88316]	12447	1.4357	0.00106061	0.00332967
ENSMUSG00000043801	Oaz1-ps	ornithine decarboxylase antizyme 1, pseudogene [Source:MGI Symbol;Acc:MGI:108188]	NA	1.43531	4.79e-06	3.98e-05
ENSMUSG00000023039	Krt7	keratin 7 [Source:MGI Symbol;Acc:MGI:96704]	110310	1.43425	2e-07	3.47e-06
ENSMUSG00000081094	Rpl19-ps11	ribosomal protein L19, pseudogene 11 [Source:MGI Symbol;Acc:MGI:3642193]	NA	1.43288	6.99e-06	5.38e-05
ENSMUSG00000105987	AI506816	expressed sequence AI506816 [Source:MGI Symbol;Acc:MGI:2140929]	433855	1.43065	4.67e-06	3.91e-05
ENSMUSG00000028455	Stoml2	stomatin (Epb7.2)-like 2 [Source:MGI Symbol;Acc:MGI:1913842]	66592	1.42856	2.03e-07	3.51e-06
ENSMUSG00000008136	Fhl2	four and a half LIM domains 2 [Source:MGI Symbol;Acc:MGI:1338762]	14200	1.42855	1.89e-05	0.000119982
ENSMUSG00000039231	Suv39h1	suppressor of variegation 3-9 1 [Source:MGI Symbol;Acc:MGI:1099440]	20937	1.42741	9.37e-06	6.78e-05
ENSMUSG00000084131	Rpl3-ps2	ribosomal protein L3, pseudogene 2 [Source:MGI Symbol;Acc:MGI:3645345]	NA	1.42648	4.7e-05	0.00025027
ENSMUSG00000025758	Plk4	polo like kinase 4 [Source:MGI Symbol;Acc:MGI:101783]	20873	1.42636	8.7e-06	6.41e-05
ENSMUSG00000036768	Kif15	kinesin family member 15 [Source:MGI Symbol;Acc:MGI:1098258]	209737	1.42259	3.13e-06	2.84e-05
ENSMUSG00000022225	Cma1	chymase 1, mast cell [Source:MGI Symbol;Acc:MGI:96941]	17228	1.42177	0.00301653	0.00800957
ENSMUSG00000059363	Fxn	frataxin [Source:MGI Symbol;Acc:MGI:1096879]	14297	1.42095	1.09e-05	7.7e-05
ENSMUSG00000030735	Gm9755	predicted pseudogene 9755 [Source:MGI Symbol;Acc:MGI:3642279]	NA	1.42045	1.92e-05	0.000121281
ENSMUSG00000044147	Arf6	ADP-ribosylation factor 6 [Source:MGI Symbol;Acc:MGI:99435]	11845	1.42014	9.49e-10	7.85e-08
ENSMUSG00000031997	Trpc6	transient receptor potential cation channel, subfamily C, member 6 [Source:MGI Symbol;Acc:MGI:109523]	22068	1.41897	0.00366739	0.00941286
ENSMUSG00000043183	Simc1	SUMO-interacting motifs containing 1 [Source:MGI Symbol;Acc:MGI:2442599]	319719	1.41896	2.81e-05	0.000163581
ENSMUSG00000053137	Mapk11	mitogen-activated protein kinase 11 [Source:MGI Symbol;Acc:MGI:1338024]	19094	1.41874	0.00192347	0.00547767
ENSMUSG00000050910	Cdr2l	cerebellar degeneration-related protein 2-like [Source:MGI Symbol;Acc:MGI:2684867]	237988	1.41543	1.27e-07	2.5e-06
ENSMUSG00000026196	Bard1	BRCA1 associated RING domain 1 [Source:MGI Symbol;Acc:MGI:1328361]	12021	1.41475	1.38e-05	9.32e-05
ENSMUSG00000054951	9130008F23Rik	RIKEN cDNA 9130008F23 gene [Source:MGI Symbol;Acc:MGI:1918833]	71583	1.41468	4.28e-06	3.65e-05
ENSMUSG00000026646	Suv39h2	suppressor of variegation 3-9 2 [Source:MGI Symbol;Acc:MGI:1890396]	64707	1.41467	0.00034303	0.00130035
ENSMUSG00000098234	Snhg6	small nucleolar RNA host gene 6 [Source:MGI Symbol;Acc:MGI:1921074]	NA	1.41363	1.54e-05	0.000102211
ENSMUSG00000045751	Mms22l	MMS22-like, DNA repair protein [Source:MGI Symbol;Acc:MGI:2684980]	212377	1.41273	3.11e-05	0.000176974
ENSMUSG00000029028	Lrrc47	leucine rich repeat containing 47 [Source:MGI Symbol;Acc:MGI:1920196]	72946	1.41145	1.94e-07	3.41e-06
ENSMUSG00000100280	Gm28417	predicted gene 28417 [Source:MGI Symbol;Acc:MGI:5579123]	NA	1.411	0.000229317	0.000933305
ENSMUSG00000028544	Slc5a9	solute carrier family 5 (sodium/glucose cotransporter), member 9 [Source:MGI Symbol;Acc:MGI:2140201]	230612	1.41044	9.22e-05	0.000437385
ENSMUSG00000032363	Adamts7	a disintegrin-like and metallopeptidase (reprolysin type) with thrombospondin type 1 motif, 7 [Source:MGI Symbol;Acc:MGI:1347346]	108153	1.40967	3.77e-06	3.29e-05
ENSMUSG00000046085	4931422A03Rik	RIKEN cDNA 4931422A03 gene [Source:MGI Symbol;Acc:MGI:1918236]	70986	1.40793	0.00156773	0.00462181
ENSMUSG00000035505	Cox18	cytochrome c oxidase assembly protein 18 [Source:MGI Symbol;Acc:MGI:2448532]	231430	1.40793	0.000140169	0.000619968
ENSMUSG00000025044	Msr1	macrophage scavenger receptor 1 [Source:MGI Symbol;Acc:MGI:98257]	20288	1.40761	0.00101689	0.00321696
ENSMUSG00000015950	Ncf1	neutrophil cytosolic factor 1 [Source:MGI Symbol;Acc:MGI:97283]	17969	1.40743	0.000792432	0.00262595
ENSMUSG00000055805	Fmnl1	formin-like 1 [Source:MGI Symbol;Acc:MGI:1888994]	57778	1.40572	0.00134256	0.00405606
ENSMUSG00000001053	N4bp3	NEDD4 binding protein 3 [Source:MGI Symbol;Acc:MGI:2442218]	212706	1.40535	4.68e-07	6.53e-06
ENSMUSG00000019579	Mydgf	myeloid derived growth factor [Source:MGI Symbol;Acc:MGI:2156020]	28106	1.40493	1.46e-08	5.01e-07
ENSMUSG00000074785	Plxnc1	plexin C1 [Source:MGI Symbol;Acc:MGI:1890127]	54712	1.40487	0.003485	0.00901155
ENSMUSG00000085091	Egfros	epidermal growth factor receptor, opposite strand [Source:MGI Symbol;Acc:MGI:2443051]	NA	1.40484	0.00167866	0.00488846
ENSMUSG00000026547	Tagln2	transgelin 2 [Source:MGI Symbol;Acc:MGI:1312985]	21346	1.40432	1.43e-08	4.98e-07
ENSMUSG00000049686	Orai1	ORAI calcium release-activated calcium modulator 1 [Source:MGI Symbol;Acc:MGI:1925542]	109305	1.40377	1.49e-07	2.8e-06
ENSMUSG00000023393	Slc17a9	solute carrier family 17, member 9 [Source:MGI Symbol;Acc:MGI:1919107]	228993	1.40272	7.9e-08	1.76e-06
ENSMUSG00000052146	Rps10	ribosomal protein S10 [Source:MGI Symbol;Acc:MGI:1914347]	67097	1.40252	1.49e-06	1.59e-05
ENSMUSG00000080242	Atp6v0c-ps2	ATPase, H+ transporting, lysosomal V0 subunit C, pseudogene 2 [Source:MGI Symbol;Acc:MGI:2151816]	NA	1.40134	7.92e-05	0.000384801
ENSMUSG00000029642	Polr1d	polymerase (RNA) I polypeptide D [Source:MGI Symbol;Acc:MGI:108403]	20018	1.40049	2.14e-10	3.32e-08
ENSMUSG00000008384	Sertad1	SERTA domain containing 1 [Source:MGI Symbol;Acc:MGI:1913438]	55942	1.39906	1.93e-07	3.39e-06
ENSMUSG00000084917	Gm17477	predicted gene, 17477 [Source:MGI Symbol;Acc:MGI:4937111]	NA	1.39905	0.000654856	0.00224266
ENSMUSG00000022090	Pdlim2	PDZ and LIM domain 2 [Source:MGI Symbol;Acc:MGI:2384850]	213019	1.39904	1.11e-06	1.25e-05
ENSMUSG00000021822	Plau	plasminogen activator, urokinase [Source:MGI Symbol;Acc:MGI:97611]	18792	1.39784	0.000617718	0.00213603
ENSMUSG00000052310	Slc39a1	solute carrier family 39 (zinc transporter), member 1 [Source:MGI Symbol;Acc:MGI:1353474]	30791	1.39761	1.31e-10	2.36e-08
ENSMUSG00000055401	Fbxo6	F-box protein 6 [Source:MGI Symbol;Acc:MGI:1354743]	50762	1.39498	2.5e-08	7.56e-07
ENSMUSG00000093826	Gm6900	predicted gene 6900 [Source:MGI Symbol;Acc:MGI:3645052]	NA	1.39456	0.00033328	0.00126888
ENSMUSG00000024732	Ccdc86	coiled-coil domain containing 86 [Source:MGI Symbol;Acc:MGI:1277220]	108673	1.39442	0.000192169	0.000803494
ENSMUSG00000026511	Srp9	signal recognition particle 9 [Source:MGI Symbol;Acc:MGI:1350930]	27058	1.39428	6.31e-10	6.2e-08
ENSMUSG00000027102	Hoxd8	homeobox D8 [Source:MGI Symbol;Acc:MGI:96209]	15437	1.38993	0.00030161	0.00117205
ENSMUSG00000081382	Rpl18-ps1	ribosomal protein L18, pseudogene 1 [Source:MGI Symbol;Acc:MGI:98018]	NA	1.38972	5.72e-05	0.000293135
ENSMUSG00000042178	Armc5	armadillo repeat containing 5 [Source:MGI Symbol;Acc:MGI:2384586]	233912	1.38952	3.1e-08	8.81e-07
ENSMUSG00000002477	Snrpd1	small nuclear ribonucleoprotein D1 [Source:MGI Symbol;Acc:MGI:98344]	20641	1.38879	2.54e-07	4.13e-06
ENSMUSG00000023868	Pde10a	phosphodiesterase 10A [Source:MGI Symbol;Acc:MGI:1345143]	23984	1.38849	0.000261303	0.00103561
ENSMUSG00000115505	Gm9247	predicted gene 9247 [Source:MGI Symbol;Acc:MGI:3648323]	NA	1.38826	5.4e-05	0.000280088
ENSMUSG00000108714	Gm21057	predicted gene, 21057 [Source:MGI Symbol;Acc:MGI:5434414]	100859962	1.38568	8.41e-05	0.000405221
ENSMUSG00000016308	Ube2a	ubiquitin-conjugating enzyme E2A [Source:MGI Symbol;Acc:MGI:102959]	22209	1.38481	5.66e-06	4.56e-05
ENSMUSG00000058600	Rpl30	ribosomal protein L30 [Source:MGI Symbol;Acc:MGI:98037]	19946	1.38366	2.05e-05	0.000127167
ENSMUSG00002076693		7SK RNA [Source:RFAM;Acc:RF00100]	NA	1.38294	2.86e-06	2.64e-05
ENSMUSG00000102899	Gm37850	predicted gene, 37850 [Source:MGI Symbol;Acc:MGI:5611078]	NA	1.38215	8.97e-05	0.000427835
ENSMUSG00000031723	Txnl4b	thioredoxin-like 4B [Source:MGI Symbol;Acc:MGI:2443724]	234723	1.38174	0.000487805	0.00174982
ENSMUSG00000056394	Lig1	ligase I, DNA, ATP-dependent [Source:MGI Symbol;Acc:MGI:101789]	16881	1.38128	1.22e-08	4.47e-07
ENSMUSG00000025321	Itgb8	integrin beta 8 [Source:MGI Symbol;Acc:MGI:1338035]	320910	1.38004	0.000102597	0.00047942
ENSMUSG00000028757	Ddost	dolichyl-di-phosphooligosaccharide-protein glycotransferase [Source:MGI Symbol;Acc:MGI:1194508]	13200	1.37998	3.16e-09	1.73e-07
ENSMUSG00000056612	Ppp1r14b	protein phosphatase 1, regulatory inhibitor subunit 14B [Source:MGI Symbol;Acc:MGI:107682]	18938	1.37992	9.67e-08	2.05e-06
ENSMUSG00000034205	Loxl2	lysyl oxidase-like 2 [Source:MGI Symbol;Acc:MGI:2137913]	94352	1.37838	1.8e-06	1.84e-05
ENSMUSG00000056201	Cfl1	cofilin 1, non-muscle [Source:MGI Symbol;Acc:MGI:101757]	12631	1.3777	1.18e-09	9.1e-08
ENSMUSG00000064368	mt-Nd6	mitochondrially encoded NADH dehydrogenase 6 [Source:MGI Symbol;Acc:MGI:102495]	17722	1.37769	0.000310407	0.0011995
ENSMUSG00000027699	Ect2	ect2 oncogene [Source:MGI Symbol;Acc:MGI:95281]	13605	1.37654	3.4e-05	0.00019096
ENSMUSG00000034206	Polq	polymerase (DNA directed), theta [Source:MGI Symbol;Acc:MGI:2155399]	77782	1.37603	2.1e-05	0.000129489
ENSMUSG00000105854	Gm8925	predicted gene 8925 [Source:MGI Symbol;Acc:MGI:3643158]	NA	1.37565	0.00033104	0.00126345
ENSMUSG00000005481	Ddx39a	DEAD box helicase 39a [Source:MGI Symbol;Acc:MGI:1915528]	68278	1.37512	1.17e-06	1.31e-05
ENSMUSG00000039515	Ptpa	protein phosphatase 2 protein activator [Source:MGI Symbol;Acc:MGI:1346006]	110854	1.3743	2.15e-09	1.37e-07
ENSMUSG00000050549	Fam241a	family with sequence similarity 241, member A [Source:MGI Symbol;Acc:MGI:1917867]	70617	1.37394	6.11e-06	4.83e-05
ENSMUSG00000048922	Cdca2	cell division cycle associated 2 [Source:MGI Symbol;Acc:MGI:1919787]	108912	1.37352	0.000294091	0.00114792
ENSMUSG00000015126	Tsr3	TSR3 20S rRNA accumulation [Source:MGI Symbol;Acc:MGI:1915577]	68327	1.37306	8.14e-06	6.08e-05
ENSMUSG00000028578	Caap1	caspase activity and apoptosis inhibitor 1 [Source:MGI Symbol;Acc:MGI:1915020]	67770	1.37274	6.24e-08	1.45e-06
ENSMUSG00000016194	Hsd11b1	hydroxysteroid 11-beta dehydrogenase 1 [Source:MGI Symbol;Acc:MGI:103562]	15483	1.37201	0.00209626	0.00590454
ENSMUSG00000026238	Ptma	prothymosin alpha [Source:MGI Symbol;Acc:MGI:97803]	19231	1.37188	1.86e-05	0.000118454
ENSMUSG00000021451	Sema4d	sema domain, immunoglobulin domain (Ig), transmembrane domain (TM) and short cytoplasmic domain, (semaphorin) 4D [Source:MGI Symbol;Acc:MGI:109244]	20354	1.37128	3.16e-06	2.86e-05
ENSMUSG00000028785	Hpca	hippocalcin [Source:MGI Symbol;Acc:MGI:1336200]	15444	1.37113	0.00284824	0.00762894
ENSMUSG00000017715	Pgs1	phosphatidylglycerophosphate synthase 1 [Source:MGI Symbol;Acc:MGI:1921701]	74451	1.36867	5.47e-08	1.33e-06
ENSMUSG00000024791	Cdca5	cell division cycle associated 5 [Source:MGI Symbol;Acc:MGI:1915099]	67849	1.36859	5.05e-05	0.000264812
ENSMUSG00000029066	Mrpl20	mitochondrial ribosomal protein L20 [Source:MGI Symbol;Acc:MGI:2137221]	66448	1.36824	1.69e-07	3.06e-06
ENSMUSG00000062963	Ufc1	ubiquitin-fold modifier conjugating enzyme 1 [Source:MGI Symbol;Acc:MGI:1913405]	66155	1.36692	1.58e-07	2.93e-06
ENSMUSG00000058809	Hspd1-ps3	heat shock protein 1 (chaperonin), pseudogene 3 [Source:MGI Symbol;Acc:MGI:3651246]	NA	1.36685	5.48e-05	0.000283408
ENSMUSG00000015335	Zdhhc12	zinc finger, DHHC domain containing 12 [Source:MGI Symbol;Acc:MGI:1913470]	66220	1.36684	9.99e-07	1.16e-05
ENSMUSG00000070717	Gm10300	predicted gene 10300 [Source:MGI Symbol;Acc:MGI:3641670]	NA	1.36616	0.00074332	0.00248858
ENSMUSG00000022848	Slc49a4	solute carrier family 49 member 4 [Source:MGI Symbol;Acc:MGI:2387188]	224132	1.3633	3.26e-07	4.93e-06
ENSMUSG00000028896	Rcc1	regulator of chromosome condensation 1 [Source:MGI Symbol;Acc:MGI:1913989]	100088	1.3632	1.21e-06	1.34e-05
ENSMUSG00000053560	Ier2	immediate early response 2 [Source:MGI Symbol;Acc:MGI:104815]	15936	1.35988	3.69e-07	5.46e-06
ENSMUSG00000074183	Gsta1	glutathione S-transferase, alpha 1 (Ya) [Source:MGI Symbol;Acc:MGI:1095417]	14857	1.35901	0.00794168	0.0178603
ENSMUSG00000051517	Arhgef39	Rho guanine nucleotide exchange factor (GEF) 39 [Source:MGI Symbol;Acc:MGI:3036286]	230098	1.3587	5.43e-07	7.3e-06
ENSMUSG00000024387	Csnk2b	casein kinase 2, beta polypeptide [Source:MGI Symbol;Acc:MGI:88548]	13001	1.35847	4.18e-07	6.01e-06
ENSMUSG00000029283	Cdc7	cell division cycle 7 (S. cerevisiae) [Source:MGI Symbol;Acc:MGI:1309511]	12545	1.3584	0.00211369	0.00594855
ENSMUSG00000068335	Dok1	docking protein 1 [Source:MGI Symbol;Acc:MGI:893587]	13448	1.35673	8.4e-07	1.02e-05
ENSMUSG00000026202	Tuba4a	tubulin, alpha 4A [Source:MGI Symbol;Acc:MGI:1095410]	22145	1.35576	7.62e-06	5.76e-05
ENSMUSG00000024736	Tmem132a	transmembrane protein 132A [Source:MGI Symbol;Acc:MGI:2147810]	98170	1.35569	2.69e-05	0.000157522
ENSMUSG00000035021	Baz1a	bromodomain adjacent to zinc finger domain 1A [Source:MGI Symbol;Acc:MGI:1309478]	217578	1.35543	3.77e-07	5.55e-06
ENSMUSG00000026938	Fcna	ficolin A [Source:MGI Symbol;Acc:MGI:1340905]	14133	1.3544	0.00256441	0.00698245
ENSMUSG00000032014	Oaf	out at first homolog [Source:MGI Symbol;Acc:MGI:94852]	102644	1.35345	7.9e-08	1.76e-06
ENSMUSG00000030978	Rrm1	ribonucleotide reductase M1 [Source:MGI Symbol;Acc:MGI:98180]	20133	1.35276	8e-08	1.78e-06
ENSMUSG00000043099	Hic1	hypermethylated in cancer 1 [Source:MGI Symbol;Acc:MGI:1338010]	15248	1.35244	1.44e-07	2.74e-06
ENSMUSG00000047067	Dusp28	dual specificity phosphatase 28 [Source:MGI Symbol;Acc:MGI:1914696]	67446	1.35167	1.85e-05	0.00011809
ENSMUSG00000022698	Naa50	N(alpha)-acetyltransferase 50, NatE catalytic subunit [Source:MGI Symbol;Acc:MGI:1919367]	72117	1.35059	5.89e-08	1.4e-06
ENSMUSG00000025158	Rfng	RFNG O-fucosylpeptide 3-beta-N-acetylglucosaminyltransferase [Source:MGI Symbol;Acc:MGI:894275]	19719	1.3502	3e-08	8.61e-07
ENSMUSG00000010406	Mrpl52	mitochondrial ribosomal protein L52 [Source:MGI Symbol;Acc:MGI:1916086]	68836	1.35001	1.35e-06	1.46e-05
ENSMUSG00000053801	Grwd1	glutamate-rich WD repeat containing 1 [Source:MGI Symbol;Acc:MGI:2141989]	101612	1.34999	5.21e-05	0.000271266
ENSMUSG00000025487	Psmd13	proteasome (prosome, macropain) 26S subunit, non-ATPase, 13 [Source:MGI Symbol;Acc:MGI:1345192]	23997	1.34917	4.78e-08	1.19e-06
ENSMUSG00000026121	Sema4c	sema domain, immunoglobulin domain (Ig), transmembrane domain (TM) and short cytoplasmic domain, (semaphorin) 4C [Source:MGI Symbol;Acc:MGI:109252]	20353	1.34863	6.99e-08	1.59e-06
ENSMUSG00000030560	Ctsc	cathepsin C [Source:MGI Symbol;Acc:MGI:109553]	13032	1.34863	2.07e-08	6.56e-07
ENSMUSG00000080836	Gm6444	predicted gene 6444 [Source:MGI Symbol;Acc:MGI:3648226]	NA	1.34863	0.000453791	0.00164078
ENSMUSG00000029910	Mad2l1	MAD2 mitotic arrest deficient-like 1 [Source:MGI Symbol;Acc:MGI:1860374]	56150	1.34736	3.94e-05	0.000216133
ENSMUSG00000017221	Psmd3	proteasome (prosome, macropain) 26S subunit, non-ATPase, 3 [Source:MGI Symbol;Acc:MGI:98858]	22123	1.347	4.89e-09	2.31e-07
ENSMUSG00000063406	Tmed5	transmembrane p24 trafficking protein 5 [Source:MGI Symbol;Acc:MGI:1921586]	73130	1.34626	5.33e-05	0.000277162
ENSMUSG00000022174	Dad1	defender against cell death 1 [Source:MGI Symbol;Acc:MGI:101912]	13135	1.34406	3.96e-07	5.74e-06
ENSMUSG00000084883	Ccdc85c	coiled-coil domain containing 85C [Source:MGI Symbol;Acc:MGI:3644008]	668158	1.34374	8.63e-09	3.44e-07
ENSMUSG00000071637	Cebpd	CCAAT/enhancer binding protein (C/EBP), delta [Source:MGI Symbol;Acc:MGI:103573]	12609	1.34304	0.000176492	0.000751074
ENSMUSG00000063802	Hspbp1	HSPA (heat shock 70kDa) binding protein, cytoplasmic cochaperone 1 [Source:MGI Symbol;Acc:MGI:1913495]	66245	1.341	5.93e-07	7.81e-06
ENSMUSG00000042745	Id1	inhibitor of DNA binding 1, HLH protein [Source:MGI Symbol;Acc:MGI:96396]	15901	1.33997	4.13e-06	3.54e-05
ENSMUSG00000041084	Ostc	oligosaccharyltransferase complex subunit (non-catalytic) [Source:MGI Symbol;Acc:MGI:1913607]	66357	1.33881	3.34e-07	5.03e-06
ENSMUSG00000023277	Twf2	twinfilin actin binding protein 2 [Source:MGI Symbol;Acc:MGI:1346078]	23999	1.33547	8.2e-07	1e-05
ENSMUSG00000040084	Bub1b	BUB1B, mitotic checkpoint serine/threonine kinase [Source:MGI Symbol;Acc:MGI:1333889]	12236	1.33474	6.98e-06	5.38e-05
ENSMUSG00000037188	Grhl3	grainyhead like transcription factor 3 [Source:MGI Symbol;Acc:MGI:2655333]	230824	1.33348	0.00913621	0.0201
ENSMUSG00000039997	Ifi203	interferon activated gene 203 [Source:MGI Symbol;Acc:MGI:96428]	15950	1.33145	0.001105	0.00344983
ENSMUSG00000002603	Tgfb1	transforming growth factor, beta 1 [Source:MGI Symbol;Acc:MGI:98725]	21803	1.33124	2.02e-06	2.02e-05
ENSMUSG00000033184	Tmed7	transmembrane p24 trafficking protein 7 [Source:MGI Symbol;Acc:MGI:1913926]	66676	1.33116	8.15e-09	3.31e-07
ENSMUSG00000033948	Zswim5	zinc finger SWIM-type containing 5 [Source:MGI Symbol;Acc:MGI:1921714]	74464	1.33093	1.02e-05	7.29e-05
ENSMUSG00000075232	Amd1	S-adenosylmethionine decarboxylase 1 [Source:MGI Symbol;Acc:MGI:88004]	11702	1.33085	1.47e-07	2.79e-06
ENSMUSG00000038379	Ttk	Ttk protein kinase [Source:MGI Symbol;Acc:MGI:1194921]	22137	1.33041	0.00179086	0.00515471
ENSMUSG00000031467	Agpat5	1-acylglycerol-3-phosphate O-acyltransferase 5 (lysophosphatidic acid acyltransferase, epsilon) [Source:MGI Symbol;Acc:MGI:1196345]	52123	1.32841	6.39e-08	1.48e-06
ENSMUSG00000037465	Klf10	Kruppel-like factor 10 [Source:MGI Symbol;Acc:MGI:1101353]	21847	1.32764	2.97e-06	2.72e-05
ENSMUSG00000067714	Lpar5	lysophosphatidic acid receptor 5 [Source:MGI Symbol;Acc:MGI:2685918]	381810	1.32742	3.47e-06	3.08e-05
ENSMUSG00000061286	Exosc5	exosome component 5 [Source:MGI Symbol;Acc:MGI:107889]	27998	1.3269	1.79e-07	3.21e-06
ENSMUSG00000025508	Rplp2	ribosomal protein, large P2 [Source:MGI Symbol;Acc:MGI:1914436]	NA	1.32641	8.6e-07	1.04e-05
ENSMUSG00000056305	Usp39	ubiquitin specific peptidase 39 [Source:MGI Symbol;Acc:MGI:107622]	28035	1.32606	9.15e-05	0.0004352
ENSMUSG00000023015	Racgap1	Rac GTPase-activating protein 1 [Source:MGI Symbol;Acc:MGI:1349423]	26934	1.32509	5.08e-06	4.17e-05
ENSMUSG00000038217	Tlcd2	TLC domain containing 2 [Source:MGI Symbol;Acc:MGI:1917141]	380712	1.32487	0.000832066	0.00273012
ENSMUSG00000020869	Lrrc59	leucine rich repeat containing 59 [Source:MGI Symbol;Acc:MGI:2138133]	98238	1.32385	2.23e-07	3.76e-06
ENSMUSG00000041845	Rhod	ras homolog family member D [Source:MGI Symbol;Acc:MGI:108446]	11854	1.3237	0.000376781	0.00140561
ENSMUSG00000035172	Plekhh3	pleckstrin homology domain containing, family H (with MyTH4 domain) member 3 [Source:MGI Symbol;Acc:MGI:2384950]	217198	1.32347	6.83e-09	2.92e-07
ENSMUSG00000014786	Slc9a5	solute carrier family 9 (sodium/hydrogen exchanger), member 5 [Source:MGI Symbol;Acc:MGI:2685542]	277973	1.32331	1.03e-05	7.34e-05
ENSMUSG00000019832	Rab32	RAB32, member RAS oncogene family [Source:MGI Symbol;Acc:MGI:1915094]	67844	1.32273	3e-06	2.74e-05
ENSMUSG00000019139	Isyna1	myo-inositol 1-phosphate synthase A1 [Source:MGI Symbol;Acc:MGI:1919030]	71780	1.32261	1.23e-07	2.46e-06
ENSMUSG00000117359	Gm7466	predicted gene 7466 [Source:MGI Symbol;Acc:MGI:3648356]	NA	1.32068	0.000446979	0.00162195
ENSMUSG00000036285	Noa1	nitric oxide associated 1 [Source:MGI Symbol;Acc:MGI:1914306]	56412	1.32048	4.57e-07	6.4e-06
ENSMUSG00000007892	Rplp1	ribosomal protein, large, P1 [Source:MGI Symbol;Acc:MGI:1927099]	56040	1.32027	1.98e-10	3.14e-08
ENSMUSG00000090293	Gm17034	predicted gene 17034 [Source:MGI Symbol;Acc:MGI:4937861]	NA	1.3193	0.00378946	0.00966955
ENSMUSG00000036856	Wnt4	wingless-type MMTV integration site family, member 4 [Source:MGI Symbol;Acc:MGI:98957]	22417	1.31848	0.000184079	0.00077633
ENSMUSG00000055926	Gm14137	predicted gene 14137 [Source:MGI Symbol;Acc:MGI:3651144]	623781	1.318	0.000187914	0.000789214
ENSMUSG00000023908	Pkmyt1	protein kinase, membrane associated tyrosine/threonine 1 [Source:MGI Symbol;Acc:MGI:2137630]	268930	1.31706	5.96e-06	4.75e-05
ENSMUSG00000041801	Phlda3	pleckstrin homology like domain, family A, member 3 [Source:MGI Symbol;Acc:MGI:1351485]	27280	1.31696	6.49e-06	5.05e-05
ENSMUSG00000086924	Gm11766	predicted gene 11766 [Source:MGI Symbol;Acc:MGI:3650673]	NA	1.31588	0.0181629	0.0359432
ENSMUSG00000045795	Whamm	WAS protein homolog associated with actin, golgi membranes and microtubules [Source:MGI Symbol;Acc:MGI:2142282]	434204	1.31501	1.5e-07	2.8e-06
ENSMUSG00000030189	Ybx3	Y box protein 3 [Source:MGI Symbol;Acc:MGI:2137670]	56449	1.31451	5.02e-08	1.23e-06
ENSMUSG00000060438	Rps10-ps1	ribosomal protein S10, pseudogene 1 [Source:MGI Symbol;Acc:MGI:3644167]	NA	1.31334	1.37e-05	9.28e-05
ENSMUSG00000055491	Pprc1	peroxisome proliferative activated receptor, gamma, coactivator-related 1 [Source:MGI Symbol;Acc:MGI:2385096]	226169	1.31306	2.3e-07	3.84e-06
ENSMUSG00000013846	St3gal1	ST3 beta-galactoside alpha-2,3-sialyltransferase 1 [Source:MGI Symbol;Acc:MGI:98304]	20442	1.31291	4.87e-05	0.000257489
ENSMUSG00000024194	Cuta	cutA divalent cation tolerance homolog [Source:MGI Symbol;Acc:MGI:1914925]	67675	1.31267	1.08e-07	2.23e-06
ENSMUSG00000032126	Hmbs	hydroxymethylbilane synthase [Source:MGI Symbol;Acc:MGI:96112]	15288	1.31159	4.7e-08	1.18e-06
ENSMUSG00000034957	Cebpa	CCAAT/enhancer binding protein (C/EBP), alpha [Source:MGI Symbol;Acc:MGI:99480]	12606	1.311	2.54e-07	4.14e-06
ENSMUSG00000020911	Krt19	keratin 19 [Source:MGI Symbol;Acc:MGI:96693]	16669	1.31014	2.25e-08	6.98e-07
ENSMUSG00000000278	Scpep1	serine carboxypeptidase 1 [Source:MGI Symbol;Acc:MGI:1921867]	74617	1.31011	3.11e-08	8.81e-07
ENSMUSG00000038279	Nop2	NOP2 nucleolar protein [Source:MGI Symbol;Acc:MGI:107891]	110109	1.30762	1.75e-05	0.000113081
ENSMUSG00000037902	Sirpa	signal-regulatory protein alpha [Source:MGI Symbol;Acc:MGI:108563]	19261	1.30734	7.88e-07	9.69e-06
ENSMUSG00000032436	Cmtm7	CKLF-like MARVEL transmembrane domain containing 7 [Source:MGI Symbol;Acc:MGI:2447166]	102545	1.30718	0.000541111	0.0019074
ENSMUSG00000029674	Limk1	LIM-domain containing, protein kinase [Source:MGI Symbol;Acc:MGI:104572]	16885	1.30613	0.00173698	0.00502381
ENSMUSG00000017724	Etv4	ets variant 4 [Source:MGI Symbol;Acc:MGI:99423]	18612	1.30555	2.97e-05	0.000170904
ENSMUSG00000029376	Mthfd2l	methylenetetrahydrofolate dehydrogenase (NADP+ dependent) 2-like [Source:MGI Symbol;Acc:MGI:1915871]	665563	1.30498	5.71e-05	0.000292868
ENSMUSG00000029840	Mtpn	myotrophin [Source:MGI Symbol;Acc:MGI:99445]	14489	1.3047	1.65e-09	1.15e-07
ENSMUSG00000025384	Faap100	Fanconi anemia core complex associated protein 100 [Source:MGI Symbol;Acc:MGI:1919135]	71885	1.30351	1.98e-07	3.45e-06
ENSMUSG00000031875	Cmtm3	CKLF-like MARVEL transmembrane domain containing 3 [Source:MGI Symbol;Acc:MGI:2447162]	68119	1.30281	2.45e-05	0.000146637
ENSMUSG00000022913	Psmg1	proteasome (prosome, macropain) assembly chaperone 1 [Source:MGI Symbol;Acc:MGI:1860263]	56088	1.30272	1.55e-06	1.63e-05
ENSMUSG00000044641	Pard6b	par-6 family cell polarity regulator beta [Source:MGI Symbol;Acc:MGI:2135605]	58220	1.30217	3.59e-05	0.000199622
ENSMUSG00000050357	Carmil2	capping protein regulator and myosin 1 linker 2 [Source:MGI Symbol;Acc:MGI:2685431]	234695	1.30143	0.0202697	0.0395062
ENSMUSG00000049287	Iba57	IBA57 homolog, iron-sulfur cluster assembly [Source:MGI Symbol;Acc:MGI:3041174]	216792	1.30001	4.53e-07	6.37e-06
ENSMUSG00000024283	Wac	WW domain containing adaptor with coiled-coil [Source:MGI Symbol;Acc:MGI:2387357]	225131	1.29965	2.46e-06	2.35e-05
ENSMUSG00000031609	Sap30	sin3 associated polypeptide [Source:MGI Symbol;Acc:MGI:1929129]	60406	1.29963	1.31e-05	8.95e-05
ENSMUSG00000035455	Fignl1	fidgetin-like 1 [Source:MGI Symbol;Acc:MGI:1890648]	60530	1.29957	0.00858398	0.0190578
ENSMUSG00000032218	Ccnb2	cyclin B2 [Source:MGI Symbol;Acc:MGI:88311]	12442	1.299	0.000536707	0.00189475
ENSMUSG00000042854	Trp53rkb	transformation related protein 53 regulating kinase B [Source:MGI Symbol;Acc:MGI:1914050]	76367	1.29864	1.3e-05	8.9e-05
ENSMUSG00000032120	C2cd2l	C2 calcium-dependent domain containing 2-like [Source:MGI Symbol;Acc:MGI:1919014]	71764	1.29835	2.2e-08	6.85e-07
ENSMUSG00000073678	Pgap1	post-GPI attachment to proteins 1 [Source:MGI Symbol;Acc:MGI:2443342]	241062	1.29828	1.06e-06	1.21e-05
ENSMUSG00000024308	Tapbp	TAP binding protein [Source:MGI Symbol;Acc:MGI:1201689]	21356	1.29744	5.26e-09	2.41e-07
ENSMUSG00000045799	Gm9800	predicted gene 9800 [Source:MGI Symbol;Acc:MGI:3710580]	NA	1.29732	0.00137476	0.00413339
ENSMUSG00000085196	Gm14963	predicted gene 14963 [Source:MGI Symbol;Acc:MGI:3705162]	105246847	1.29576	9.67e-06	6.96e-05
ENSMUSG00000038034	Igsf8	immunoglobulin superfamily, member 8 [Source:MGI Symbol;Acc:MGI:2154090]	140559	1.29556	2.49e-09	1.47e-07
ENSMUSG00000067235	H2-Q10	histocompatibility 2, Q region locus 10 [Source:MGI Symbol;Acc:MGI:95929]	15007	1.29532	0.0012689	0.00387354
ENSMUSG00000030245	Golt1b	golgi transport 1B [Source:MGI Symbol;Acc:MGI:1914214]	66964	1.29443	3.81e-07	5.59e-06
ENSMUSG00000021391	Cenpp	centromere protein P [Source:MGI Symbol;Acc:MGI:1913586]	66336	1.2932	0.000874281	0.00284731
ENSMUSG00000042354	Gnl3	guanine nucleotide binding protein-like 3 (nucleolar) [Source:MGI Symbol;Acc:MGI:1353651]	30877	1.28998	9.51e-06	6.87e-05
ENSMUSG00000016024	Lbp	lipopolysaccharide binding protein [Source:MGI Symbol;Acc:MGI:1098776]	16803	1.28917	0.000305784	0.00118476
ENSMUSG00000029447	Cct6a	chaperonin containing Tcp1, subunit 6a (zeta) [Source:MGI Symbol;Acc:MGI:107943]	12466	1.28826	6.19e-08	1.44e-06
ENSMUSG00000025507	Pidd1	p53 induced death domain protein 1 [Source:MGI Symbol;Acc:MGI:1889507]	57913	1.28795	4.46e-05	0.000239393
ENSMUSG00000060093	H4c1	H4 clustered histone 1 [Source:MGI Symbol;Acc:MGI:2448419]	326619	1.28628	0.000494901	0.00177237
ENSMUSG00000042747	Krtcap2	keratinocyte associated protein 2 [Source:MGI Symbol;Acc:MGI:1913309]	66059	1.2859	2.19e-05	0.000134326
ENSMUSG00000026864	Hspa5	heat shock protein 5 [Source:MGI Symbol;Acc:MGI:95835]	14828	1.28431	2.65e-07	4.25e-06
ENSMUSG00000031400	G6pdx	glucose-6-phosphate dehydrogenase X-linked [Source:MGI Symbol;Acc:MGI:105979]	14381	1.28408	3.72e-09	1.93e-07
ENSMUSG00000092203	1110038B12Rik	RIKEN cDNA 1110038B12 gene [Source:MGI Symbol;Acc:MGI:1916013]	68763	1.28392	9.16e-08	1.97e-06
ENSMUSG00000035683	Melk	maternal embryonic leucine zipper kinase [Source:MGI Symbol;Acc:MGI:106924]	17279	1.28324	0.000127596	0.00057381
ENSMUSG00000025007	Aldh18a1	aldehyde dehydrogenase 18 family, member A1 [Source:MGI Symbol;Acc:MGI:1888908]	56454	1.28291	3.45e-06	3.06e-05
ENSMUSG00000036678	Aaas	achalasia, adrenocortical insufficiency, alacrimia [Source:MGI Symbol;Acc:MGI:2443767]	223921	1.28278	3.48e-05	0.000194405
ENSMUSG00000094344	Gm11942	predicted gene 11942 [Source:MGI Symbol;Acc:MGI:3650608]	NA	1.28278	2.05e-06	2.05e-05
ENSMUSG00000022752	Tomm70a	translocase of outer mitochondrial membrane 70A [Source:MGI Symbol;Acc:MGI:106295]	28185	1.28249	2.29e-08	7.06e-07
ENSMUSG00000035697	Arhgap45	Rho GTPase activating protein 45 [Source:MGI Symbol;Acc:MGI:1917969]	70719	1.28187	0.00768206	0.0174014
ENSMUSG00000029538	Srsf9	serine and arginine-rich splicing factor 9 [Source:MGI Symbol;Acc:MGI:104896]	108014	1.28163	1.06e-06	1.21e-05
ENSMUSG00000037225	Fgf2	fibroblast growth factor 2 [Source:MGI Symbol;Acc:MGI:95516]	14173	1.28108	0.00111066	0.00346036
ENSMUSG00000034786	Gpsm3	G-protein signalling modulator 3 (AGS3-like, C. elegans) [Source:MGI Symbol;Acc:MGI:2146785]	106512	1.28096	0.00508527	0.0123535
ENSMUSG00000031432	Prps1	phosphoribosyl pyrophosphate synthetase 1 [Source:MGI Symbol;Acc:MGI:97775]	19139	1.28077	6.94e-07	8.75e-06
ENSMUSG00000067722	BC003965	cDNA sequence BC003965 [Source:MGI Symbol;Acc:MGI:2670966]	214489	1.27852	2.05e-07	3.53e-06
ENSMUSG00000022346	Myc	myelocytomatosis oncogene [Source:MGI Symbol;Acc:MGI:97250]	17869	1.2783	0.000479243	0.00172239
ENSMUSG00000033294	Noc4l	NOC4 like [Source:MGI Symbol;Acc:MGI:2140843]	100608	1.27778	0.00017956	0.00076125
ENSMUSG00000046934	Csl	citrate synthase like [Source:MGI Symbol;Acc:MGI:1919082]	71832	1.27768	0.00179083	0.00515471
ENSMUSG00000030319	Cand2	cullin-associated and neddylation-dissociated 2 (putative) [Source:MGI Symbol;Acc:MGI:1914338]	67088	1.27731	0.000131772	0.000589165
ENSMUSG00000090602	Gm5611	predicted gene 5611 [Source:MGI Symbol;Acc:MGI:3647121]	NA	1.27728	0.00069844	0.00236267
ENSMUSG00000054342	Kcnn4	potassium intermediate/small conductance calcium-activated channel, subfamily N, member 4 [Source:MGI Symbol;Acc:MGI:1277957]	16534	1.27472	8.76e-08	1.91e-06
ENSMUSG00000019772	Vip	vasoactive intestinal polypeptide [Source:MGI Symbol;Acc:MGI:98933]	22353	1.27411	2.13e-05	0.000130956
ENSMUSG00000025355	Mmp19	matrix metallopeptidase 19 [Source:MGI Symbol;Acc:MGI:1927899]	58223	1.27291	8.91e-06	6.52e-05
ENSMUSG00000032726	Bmp8a	bone morphogenetic protein 8a [Source:MGI Symbol;Acc:MGI:104515]	12163	1.27281	0.000212501	0.000876249
ENSMUSG00000039753	Fbxl5	F-box and leucine-rich repeat protein 5 [Source:MGI Symbol;Acc:MGI:2152883]	242960	1.27275	1.27e-06	1.39e-05
ENSMUSG00000040472	Rabggta	Rab geranylgeranyl transferase, a subunit [Source:MGI Symbol;Acc:MGI:1860443]	56187	1.27177	4.86e-08	1.2e-06
ENSMUSG00000036430	Tbcc	tubulin-specific chaperone C [Source:MGI Symbol;Acc:MGI:1919976]	72726	1.27163	0.000651929	0.00223552
ENSMUSG00000028426	Rad23b	RAD23 homolog B, nucleotide excision repair protein [Source:MGI Symbol;Acc:MGI:105128]	19359	1.27145	5.53e-08	1.34e-06
ENSMUSG00000033735	Spr	sepiapterin reductase [Source:MGI Symbol;Acc:MGI:103078]	20751	1.27114	2.17e-06	2.14e-05
ENSMUSG00000018012	Rac3	Rac family small GTPase 3 [Source:MGI Symbol;Acc:MGI:2180784]	170758	1.27086	5.67e-05	0.000291361
ENSMUSG00000028415	Spink4	serine peptidase inhibitor, Kazal type 4 [Source:MGI Symbol;Acc:MGI:1341848]	20731	1.26922	0.00323678	0.00847464
ENSMUSG00000006344	Ggt5	gamma-glutamyltransferase 5 [Source:MGI Symbol;Acc:MGI:1346063]	23887	1.26818	0.000121672	0.000551318
ENSMUSG00000026107	Nabp1	nucleic acid binding protein 1 [Source:MGI Symbol;Acc:MGI:1923258]	109019	1.26762	2.55e-06	2.4e-05
ENSMUSG00002076601		small Cajal body-specific RNA 1 [Source:NCBI gene (formerly Entrezgene);Acc:100306943]	100306943	1.26568	0.0232981	0.0444021
ENSMUSG00000065592	Mir145a	microRNA 145a [Source:MGI Symbol;Acc:MGI:2676830]	387163	1.26567	0.000966706	0.00308253
ENSMUSG00000047517	Dmbt1	deleted in malignant brain tumors 1 [Source:MGI Symbol;Acc:MGI:106210]	12945	1.26509	3.05e-08	8.69e-07
ENSMUSG00000030047	Arhgap25	Rho GTPase activating protein 25 [Source:MGI Symbol;Acc:MGI:2443687]	232201	1.2649	0.0186346	0.0367772
ENSMUSG00000035828	Pim3	proviral integration site 3 [Source:MGI Symbol;Acc:MGI:1355297]	223775	1.26451	3.44e-06	3.05e-05
ENSMUSG00000058838	Rps27a-ps2	ribosomal protein S27A, pseudogene 2 [Source:MGI Symbol;Acc:MGI:3643614]	NA	1.2643	2.71e-05	0.000158719
ENSMUSG00000101517	4732465J04Rik	RIKEN cDNA 4732465J04 gene [Source:MGI Symbol;Acc:MGI:3041208]	NA	1.26217	0.00108852	0.00340591
ENSMUSG00000063787	Chchd1	coiled-coil-helix-coiled-coil-helix domain containing 1 [Source:MGI Symbol;Acc:MGI:1913371]	66121	1.26214	1.41e-05	9.46e-05
ENSMUSG00000014294	Ndufa2	NADH:ubiquinone oxidoreductase subunit A2 [Source:MGI Symbol;Acc:MGI:1343103]	17991	1.26198	1.38e-06	1.49e-05
ENSMUSG00000108365	Gm44951	predicted gene 44951 [Source:MGI Symbol;Acc:MGI:5753527]	NA	1.26172	4.85e-06	4.02e-05
ENSMUSG00000032306	Mpi	mannose phosphate isomerase [Source:MGI Symbol;Acc:MGI:97075]	110119	1.26162	2.17e-08	6.78e-07
ENSMUSG00000019979	Apaf1	apoptotic peptidase activating factor 1 [Source:MGI Symbol;Acc:MGI:1306796]	11783	1.2613	2.2e-09	1.39e-07
ENSMUSG00000031155	Pim2	proviral integration site 2 [Source:MGI Symbol;Acc:MGI:97587]	18715	1.26129	0.000450523	0.00163168
ENSMUSG00000070803	Cited4	Cbp/p300-interacting transactivator, with Glu/Asp-rich carboxy-terminal domain, 4 [Source:MGI Symbol;Acc:MGI:1861694]	56222	1.25999	0.000500381	0.00178859
ENSMUSG00000051220	Ercc6l	excision repair cross-complementing rodent repair deficiency complementation group 6 like [Source:MGI Symbol;Acc:MGI:2654144]	236930	1.25988	0.00144974	0.00432817
ENSMUSG00000079283	2310009B15Rik	RIKEN cDNA 2310009B15 gene [Source:MGI Symbol;Acc:MGI:1916799]	69549	1.25941	0.000282589	0.0011106
ENSMUSG00000028339	Col15a1	collagen, type XV, alpha 1 [Source:MGI Symbol;Acc:MGI:88449]	12819	1.25923	2.68e-06	2.51e-05
ENSMUSG00000038462	Uqcrfs1	ubiquinol-cytochrome c reductase, Rieske iron-sulfur polypeptide 1 [Source:MGI Symbol;Acc:MGI:1913944]	66694	1.25875	2.15e-08	6.75e-07
ENSMUSG00000028068	Iqgap3	IQ motif containing GTPase activating protein 3 [Source:MGI Symbol;Acc:MGI:3028642]	404710	1.25701	6.47e-05	0.000325473
ENSMUSG00000022769	Sdf2l1	stromal cell-derived factor 2-like 1 [Source:MGI Symbol;Acc:MGI:2149842]	64136	1.25677	2.35e-05	0.000141787
ENSMUSG00000031278	Acsl4	acyl-CoA synthetase long-chain family member 4 [Source:MGI Symbol;Acc:MGI:1354713]	50790	1.25646	1.35e-05	9.18e-05
ENSMUSG00000026159	Agfg1	ArfGAP with FG repeats 1 [Source:MGI Symbol;Acc:MGI:1333754]	15463	1.25643	8.56e-09	3.42e-07
ENSMUSG00000049625	Tifab	TRAF-interacting protein with forkhead-associated domain, family member B [Source:MGI Symbol;Acc:MGI:2385852]	212937	1.25342	0.00541747	0.0130253
ENSMUSG00000000957	Mmp14	matrix metallopeptidase 14 (membrane-inserted) [Source:MGI Symbol;Acc:MGI:101900]	17387	1.25327	2.06e-08	6.55e-07
ENSMUSG00000037239	Spred3	sprouty-related EVH1 domain containing 3 [Source:MGI Symbol;Acc:MGI:2142186]	101809	1.25274	6.84e-05	0.000340784
ENSMUSG00000036995	Asap3	ArfGAP with SH3 domain, ankyrin repeat and PH domain 3 [Source:MGI Symbol;Acc:MGI:2684986]	230837	1.25247	0.00205704	0.005809
ENSMUSG00000027673	Ndufb5	NADH:ubiquinone oxidoreductase subunit B5 [Source:MGI Symbol;Acc:MGI:1913296]	66046	1.25237	1.74e-07	3.13e-06
ENSMUSG00000022220	Adcy4	adenylate cyclase 4 [Source:MGI Symbol;Acc:MGI:99674]	104110	1.252	1.86e-05	0.000118302
ENSMUSG00000031353	Rbbp7	retinoblastoma binding protein 7, chromatin remodeling factor [Source:MGI Symbol;Acc:MGI:1194910]	245688	1.25094	3.67e-08	9.96e-07
ENSMUSG00000069268	H2bc7	H2B clustered histone 7 [Source:MGI Symbol;Acc:MGI:2448383]	319180	1.25078	0.0161101	0.0324472
ENSMUSG00000055760	Gemin6	gem nuclear organelle associated protein 6 [Source:MGI Symbol;Acc:MGI:1914492]	67242	1.24817	0.00234434	0.0064771
ENSMUSG00000026245	Farsb	phenylalanyl-tRNA synthetase, beta subunit [Source:MGI Symbol;Acc:MGI:1346035]	23874	1.24731	2.2e-07	3.73e-06
ENSMUSG00000071657	Bscl2	Berardinelli-Seip congenital lipodystrophy 2 (seipin) [Source:MGI Symbol;Acc:MGI:1298392]	14705	1.24577	5.94e-09	2.62e-07
ENSMUSG00000006958	Chrd	chordin [Source:MGI Symbol;Acc:MGI:1313268]	12667	1.24573	5.01e-05	0.000263028
ENSMUSG00000028392	Bspry	B-box and SPRY domain containing [Source:MGI Symbol;Acc:MGI:2177191]	192120	1.24533	3.57e-08	9.76e-07
ENSMUSG00000091955	Gm9844	predicted pseudogene 9844 [Source:MGI Symbol;Acc:MGI:3704288]	NA	1.24422	0.000158722	0.000688143
ENSMUSG00000020773	Trim47	tripartite motif-containing 47 [Source:MGI Symbol;Acc:MGI:1917374]	217333	1.24363	2.29e-05	0.000138868
ENSMUSG00000000088	Cox5a	cytochrome c oxidase subunit 5A [Source:MGI Symbol;Acc:MGI:88474]	12858	1.24296	6.86e-07	8.67e-06
ENSMUSG00000002897	Il17ra	interleukin 17 receptor A [Source:MGI Symbol;Acc:MGI:107399]	16172	1.24254	6.7e-07	8.53e-06
ENSMUSG00000054065	Pkp3	plakophilin 3 [Source:MGI Symbol;Acc:MGI:1891830]	56460	1.24236	2.84e-08	8.21e-07
ENSMUSG00000079547	H2-DMb1	histocompatibility 2, class II, locus Mb1 [Source:MGI Symbol;Acc:MGI:95922]	14999	1.24164	0.000711877	0.00240103
ENSMUSG00000045752	Tssc4	tumor-suppressing subchromosomal transferable fragment 4 [Source:MGI Symbol;Acc:MGI:1861712]	56844	1.2408	2.46e-05	0.000147138
ENSMUSG00000027864	Ptgfrn	prostaglandin F2 receptor negative regulator [Source:MGI Symbol;Acc:MGI:1277114]	19221	1.23992	1.09e-09	8.71e-08
ENSMUSG00000031803	B3gnt3	UDP-GlcNAc:betaGal beta-1,3-N-acetylglucosaminyltransferase 3 [Source:MGI Symbol;Acc:MGI:2152535]	72297	1.23922	2.97e-10	3.93e-08
ENSMUSG00000026676	Ccdc3	coiled-coil domain containing 3 [Source:MGI Symbol;Acc:MGI:1921436]	74186	1.23921	1.05e-05	7.46e-05
ENSMUSG00000082260	Gm7429	predicted pseudogene 7429 [Source:MGI Symbol;Acc:MGI:3647718]	664969	1.23911	1.47e-05	9.81e-05
ENSMUSG00000095098	Ccdc85b	coiled-coil domain containing 85B [Source:MGI Symbol;Acc:MGI:2147607]	240514	1.23884	0.000163116	0.00070444
ENSMUSG00000106978	N4bp2os	NEDD4 binding protein 2, opposite strand [Source:MGI Symbol;Acc:MGI:1921484]	NA	1.23819	0.000329329	0.00126003
ENSMUSG00000020758	Itgb4	integrin beta 4 [Source:MGI Symbol;Acc:MGI:96613]	192897	1.23773	2.53e-08	7.61e-07
ENSMUSG00000067071	Hes6	hairy and enhancer of split 6 [Source:MGI Symbol;Acc:MGI:1859852]	55927	1.23718	1.1e-06	1.24e-05
ENSMUSG00000025630	Hprt	hypoxanthine guanine phosphoribosyl transferase [Source:MGI Symbol;Acc:MGI:96217]	15452	1.23655	1.24e-07	2.46e-06
ENSMUSG00000026134	Prim2	DNA primase, p58 subunit [Source:MGI Symbol;Acc:MGI:97758]	19076	1.2361	9.31e-05	0.000440969
ENSMUSG00000002881	Nab1	Ngfi-A binding protein 1 [Source:MGI Symbol;Acc:MGI:107564]	17936	1.23572	4.36e-09	2.15e-07
ENSMUSG00000005233	Spc25	SPC25, NDC80 kinetochore complex component, homolog (S. cerevisiae) [Source:MGI Symbol;Acc:MGI:1913692]	66442	1.23406	3.55e-05	0.000197814
ENSMUSG00000011837	Snapc2	small nuclear RNA activating complex, polypeptide 2 [Source:MGI Symbol;Acc:MGI:1914861]	102209	1.23392	2.99e-05	0.000171829
ENSMUSG00000003355	Fkbp11	FK506 binding protein 11 [Source:MGI Symbol;Acc:MGI:1913370]	66120	1.23269	0.00590886	0.0140247
ENSMUSG00000049539	H1f1	H1.1 linker histone, cluster member [Source:MGI Symbol;Acc:MGI:1931523]	80838	1.23097	0.00019938	0.000829162
ENSMUSG00000114642	Gm5461	predicted gene 5461 [Source:MGI Symbol;Acc:MGI:3646225]	NA	1.23069	0.00655191	0.01527
ENSMUSG00000006299	Aamp	angio-associated migratory protein [Source:MGI Symbol;Acc:MGI:107809]	227290	1.23011	6.37e-07	8.18e-06
ENSMUSG00000021385	Ippk	inositol 1,3,4,5,6-pentakisphosphate 2-kinase [Source:MGI Symbol;Acc:MGI:1922928]	75678	1.22824	2.1e-06	2.08e-05
ENSMUSG00000031154	Otud5	OTU domain containing 5 [Source:MGI Symbol;Acc:MGI:1859615]	54644	1.22792	4.76e-07	6.62e-06
ENSMUSG00000062510	Nsl1	NSL1, MIS12 kinetochore complex component [Source:MGI Symbol;Acc:MGI:2685830]	381318	1.22763	1.82e-05	0.000116595
ENSMUSG00000051223	Bzw1	basic leucine zipper and W2 domains 1 [Source:MGI Symbol;Acc:MGI:1914132]	66882	1.22737	1.69e-08	5.67e-07
ENSMUSG00000006390	Elovl1	elongation of very long chain fatty acids (FEN1/Elo2, SUR4/Elo3, yeast)-like 1 [Source:MGI Symbol;Acc:MGI:1858959]	54325	1.2267	2.22e-07	3.74e-06
ENSMUSG00000044857	Lemd2	LEM domain containing 2 [Source:MGI Symbol;Acc:MGI:2385045]	224640	1.22669	2.66e-07	4.26e-06
ENSMUSG00000078139	AK157302	cDNA sequence AK157302 [Source:MGI Symbol;Acc:MGI:3574096]	NA	1.22621	0.00267218	0.007231
ENSMUSG00000022177	Haus4	HAUS augmin-like complex, subunit 4 [Source:MGI Symbol;Acc:MGI:1261794]	219072	1.22595	2.26e-06	2.2e-05
ENSMUSG00000035530	Eif1	eukaryotic translation initiation factor 1 [Source:MGI Symbol;Acc:MGI:105125]	20918	1.22592	4.99e-07	6.81e-06
ENSMUSG00000027714	Exosc9	exosome component 9 [Source:MGI Symbol;Acc:MGI:1355319]	50911	1.22539	3.62e-06	3.18e-05
ENSMUSG00000019960	Dusp6	dual specificity phosphatase 6 [Source:MGI Symbol;Acc:MGI:1914853]	67603	1.2245	5.63e-05	0.000289837
ENSMUSG00000019302	Atp6v0a1	ATPase, H+ transporting, lysosomal V0 subunit A1 [Source:MGI Symbol;Acc:MGI:103286]	11975	1.22356	4.24e-10	4.81e-08
ENSMUSG00000044674	Fzd1	frizzled class receptor 1 [Source:MGI Symbol;Acc:MGI:1196625]	14362	1.22342	1.67e-07	3.04e-06
ENSMUSG00000019851	Perp	PERP, TP53 apoptosis effector [Source:MGI Symbol;Acc:MGI:1929938]	64058	1.22322	7.58e-09	3.14e-07
ENSMUSG00000035673	Sbno2	strawberry notch 2 [Source:MGI Symbol;Acc:MGI:2448490]	216161	1.22271	2.36e-06	2.27e-05
ENSMUSG00000118377	Gm9276	predicted gene 9276 [Source:MGI Symbol;Acc:MGI:3643073]	NA	1.22172	0.000580804	0.00202596
ENSMUSG00000103593	Gm37352	predicted gene, 37352 [Source:MGI Symbol;Acc:MGI:5610580]	NA	1.22063	8.36e-05	0.000402885
ENSMUSG00000028270	Gbp2	guanylate binding protein 2 [Source:MGI Symbol;Acc:MGI:102772]	14469	1.22019	7.31e-05	0.000361653
ENSMUSG00000026288	Inpp5d	inositol polyphosphate-5-phosphatase D [Source:MGI Symbol;Acc:MGI:107357]	16331	1.22014	4.76e-05	0.000252617
ENSMUSG00000053317	Sec61b	Sec61 beta subunit [Source:MGI Symbol;Acc:MGI:1913462]	66212	1.21989	9.25e-07	1.1e-05
ENSMUSG00000087327	Gm15884	predicted gene 15884 [Source:MGI Symbol;Acc:MGI:3801897]	NA	1.21951	0.0152107	0.0309244
ENSMUSG00000022797	Tfrc	transferrin receptor [Source:MGI Symbol;Acc:MGI:98822]	22042	1.21885	2.07e-06	2.06e-05
ENSMUSG00000010048	Ifrd2	interferon-related developmental regulator 2 [Source:MGI Symbol;Acc:MGI:1316708]	15983	1.21885	3.54e-06	3.13e-05
ENSMUSG00000056427	Slit3	slit guidance ligand 3 [Source:MGI Symbol;Acc:MGI:1315202]	20564	1.21882	6.13e-07	7.95e-06
ENSMUSG00000056724	Nbeal2	neurobeachin-like 2 [Source:MGI Symbol;Acc:MGI:2448554]	235627	1.21868	1.21e-08	4.47e-07
ENSMUSG00000048911	Rnf24	ring finger protein 24 [Source:MGI Symbol;Acc:MGI:1261771]	51902	1.21797	0.000451922	0.00163507
ENSMUSG00000051934	Spats2	spermatogenesis associated, serine-rich 2 [Source:MGI Symbol;Acc:MGI:1919822]	72572	1.21758	3.34e-05	0.000188585
ENSMUSG00000028873	Cdca8	cell division cycle associated 8 [Source:MGI Symbol;Acc:MGI:1196274]	52276	1.21752	0.000172108	0.000735273
ENSMUSG00000069274	H4c6	H4 clustered histone 6 [Source:MGI Symbol;Acc:MGI:2448425]	319157	1.21748	3.68e-06	3.22e-05
ENSMUSG00000071547	Nt5dc2	5'-nucleotidase domain containing 2 [Source:MGI Symbol;Acc:MGI:1917271]	70021	1.21745	0.00841314	0.0187348
ENSMUSG00000037553	Zdhhc18	zinc finger, DHHC domain containing 18 [Source:MGI Symbol;Acc:MGI:3527792]	503610	1.21689	1.58e-07	2.93e-06
ENSMUSG00000026395	Ptprc	protein tyrosine phosphatase, receptor type, C [Source:MGI Symbol;Acc:MGI:97810]	19264	1.21644	0.00685328	0.0158655
ENSMUSG00000028560	Usp1	ubiquitin specific peptidase 1 [Source:MGI Symbol;Acc:MGI:2385198]	230484	1.21562	2.38e-08	7.27e-07
ENSMUSG00000039621	Prex1	phosphatidylinositol-3,4,5-trisphosphate-dependent Rac exchange factor 1 [Source:MGI Symbol;Acc:MGI:3040696]	277360	1.21539	0.000106732	0.000495571
ENSMUSG00000089417	Gm22009	predicted gene, 22009 [Source:MGI Symbol;Acc:MGI:5451786]	115489854	1.213	0.000302849	0.00117617
ENSMUSG00000082109	Rpl19-ps12	ribosomal protein L19, pseudogene 12 [Source:MGI Symbol;Acc:MGI:3651430]	NA	1.2128	0.0224178	0.0429671
ENSMUSG00000038301	Snx10	sorting nexin 10 [Source:MGI Symbol;Acc:MGI:1919232]	71982	1.21266	0.000159372	0.000690736
ENSMUSG00000029550	Sppl3	signal peptide peptidase 3 [Source:MGI Symbol;Acc:MGI:1891433]	74585	1.21259	1.18e-08	4.41e-07
ENSMUSG00000030530	Furin	furin (paired basic amino acid cleaving enzyme) [Source:MGI Symbol;Acc:MGI:97513]	18550	1.21251	2.21e-09	1.39e-07
ENSMUSG00000062397	Zfp706	zinc finger protein 706 [Source:MGI Symbol;Acc:MGI:1915286]	68036	1.21238	4.49e-08	1.14e-06
ENSMUSG00000036109	Mbnl3	muscleblind like splicing factor 3 [Source:MGI Symbol;Acc:MGI:2444912]	171170	1.21222	1.19e-07	2.39e-06
ENSMUSG00000103469	Gm9910	predicted gene 9910 [Source:MGI Symbol;Acc:MGI:3642577]	NA	1.21218	0.000621259	0.00214715
ENSMUSG00000031266	Gla	galactosidase, alpha [Source:MGI Symbol;Acc:MGI:1347344]	11605	1.20863	8.76e-06	6.44e-05
ENSMUSG00000041840	Haus1	HAUS augmin-like complex, subunit 1 [Source:MGI Symbol;Acc:MGI:2385076]	225745	1.20812	8.34e-07	1.01e-05
ENSMUSG00000020592	Sdc1	syndecan 1 [Source:MGI Symbol;Acc:MGI:1349162]	20969	1.20803	9.21e-06	6.69e-05
ENSMUSG00000005566	Trim28	tripartite motif-containing 28 [Source:MGI Symbol;Acc:MGI:109274]	21849	1.20712	9.28e-10	7.77e-08
ENSMUSG00000025144	Cenpx	centromere protein X [Source:MGI Symbol;Acc:MGI:894324]	20892	1.20543	2.47e-07	4.07e-06
ENSMUSG00000028961	Pgd	phosphogluconate dehydrogenase [Source:MGI Symbol;Acc:MGI:97553]	110208	1.20469	3.86e-10	4.57e-08
ENSMUSG00000054499	Dedd2	death effector domain-containing DNA binding protein 2 [Source:MGI Symbol;Acc:MGI:1914629]	67379	1.20428	6.12e-08	1.43e-06
ENSMUSG00000104913	Gm6560	predicted gene 6560 [Source:MGI Symbol;Acc:MGI:3646204]	NA	1.20389	2.98e-06	2.73e-05
ENSMUSG00000073684	Faap20	Fanconi anemia core complex associated protein 20 [Source:MGI Symbol;Acc:MGI:1914763]	67513	1.20378	7.24e-06	5.54e-05
ENSMUSG00000046718	Bst2	bone marrow stromal cell antigen 2 [Source:MGI Symbol;Acc:MGI:1916800]	69550	1.20189	0.000196583	0.000820125
ENSMUSG00000002393	Nr2f6	nuclear receptor subfamily 2, group F, member 6 [Source:MGI Symbol;Acc:MGI:1352453]	13864	1.20149	0.00010791	0.00050016
ENSMUSG00000030717	Nupr1	nuclear protein transcription regulator 1 [Source:MGI Symbol;Acc:MGI:1891834]	56312	1.20115	1.16e-05	8.1e-05
ENSMUSG00000041406	BC055324	cDNA sequence BC055324 [Source:MGI Symbol;Acc:MGI:3590554]	381306	1.20101	0.000534846	0.0018892
ENSMUSG00000029815	Malsu1	mitochondrial assembly of ribosomal large subunit 1 [Source:MGI Symbol;Acc:MGI:1922843]	75593	1.20091	5.67e-06	4.56e-05
ENSMUSG00000028702	Rad54l	RAD54 like (S. cerevisiae) [Source:MGI Symbol;Acc:MGI:894697]	19366	1.20048	0.000417066	0.00153472
ENSMUSG00000020280	Pus10	pseudouridylate synthase 10 [Source:MGI Symbol;Acc:MGI:1921717]	74467	1.19818	4.34e-08	1.12e-06
ENSMUSG00000021831	Ero1a	endoplasmic reticulum oxidoreductase 1 alpha [Source:MGI Symbol;Acc:MGI:1354385]	50527	1.19799	3.53e-08	9.72e-07
ENSMUSG00000007034	Slc44a4	solute carrier family 44, member 4 [Source:MGI Symbol;Acc:MGI:1917379]	70129	1.19714	1.55e-10	2.65e-08
ENSMUSG00000062373	Tmem65	transmembrane protein 65 [Source:MGI Symbol;Acc:MGI:1922118]	74868	1.19647	9.71e-07	1.14e-05
ENSMUSG00000029149	Krtcap3	keratinocyte associated protein 3 [Source:MGI Symbol;Acc:MGI:1917065]	69815	1.19644	8.65e-06	6.38e-05
ENSMUSG00000074811	Hps6	HPS6, biogenesis of lysosomal organelles complex 2 subunit 3 [Source:MGI Symbol;Acc:MGI:2181763]	20170	1.19586	0.000108318	0.000501696
ENSMUSG00000048277	Syngr2	synaptogyrin 2 [Source:MGI Symbol;Acc:MGI:1328324]	20973	1.19537	1.46e-05	9.78e-05
ENSMUSG00000037221	Mospd3	motile sperm domain containing 3 [Source:MGI Symbol;Acc:MGI:1916179]	68929	1.19488	5.72e-07	7.61e-06
ENSMUSG00000101188	Eif4a-ps4	eukaryotic translation initiation factor 4A, pseudogene 4 [Source:MGI Symbol;Acc:MGI:1195958]	NA	1.19471	5.15e-05	0.000268558
ENSMUSG00000021497	Txndc15	thioredoxin domain containing 15 [Source:MGI Symbol;Acc:MGI:1916922]	69672	1.19443	9.04e-08	1.96e-06
ENSMUSG00000039275	Foxk2	forkhead box K2 [Source:MGI Symbol;Acc:MGI:1916087]	68837	1.19435	3.2e-07	4.87e-06
ENSMUSG00000032288	Imp3	IMP3, U3 small nucleolar ribonucleoprotein [Source:MGI Symbol;Acc:MGI:1916119]	102462	1.19377	9.41e-08	2.01e-06
ENSMUSG00000034317	Trim59	tripartite motif-containing 59 [Source:MGI Symbol;Acc:MGI:1914199]	66949	1.19237	3.35e-05	0.000188606
ENSMUSG00000043192	Gpi-ps	glucose-6-phosphate isomerase, pseudogene [Source:MGI Symbol;Acc:MGI:3037698]	NA	1.19187	1.99e-06	2e-05
ENSMUSG00000017697	Ada	adenosine deaminase [Source:MGI Symbol;Acc:MGI:87916]	11486	1.19163	0.00160516	0.00470984
ENSMUSG00000024858	Grk2	G protein-coupled receptor kinase 2 [Source:MGI Symbol;Acc:MGI:87940]	110355	1.19089	1.01e-09	8.21e-08
ENSMUSG00000038775	Vill	villin-like [Source:MGI Symbol;Acc:MGI:1201781]	22351	1.19023	0.00185603	0.00531436
ENSMUSG00000026269	Rnpepl1	arginyl aminopeptidase (aminopeptidase B)-like 1 [Source:MGI Symbol;Acc:MGI:1914170]	108657	1.18993	1.2e-06	1.34e-05
ENSMUSG00000054008	Ndst1	N-deacetylase/N-sulfotransferase (heparan glucosaminyl) 1 [Source:MGI Symbol;Acc:MGI:104719]	15531	1.18942	1.14e-09	8.91e-08
ENSMUSG00000030725	Lipt2	lipoyl(octanoyl) transferase 2 (putative) [Source:MGI Symbol;Acc:MGI:1914414]	67164	1.18914	3.41e-05	0.000191222
ENSMUSG00000020256	Aldh1l2	aldehyde dehydrogenase 1 family, member L2 [Source:MGI Symbol;Acc:MGI:2444680]	216188	1.18876	0.000421445	0.00154593
ENSMUSG00000037089	Slc35b2	solute carrier family 35, member B2 [Source:MGI Symbol;Acc:MGI:1921086]	73836	1.18857	1.82e-07	3.25e-06
ENSMUSG00000024037	Wdr4	WD repeat domain 4 [Source:MGI Symbol;Acc:MGI:1889002]	57773	1.18738	1.9e-05	0.000120343
ENSMUSG00000037946	Fgd3	FYVE, RhoGEF and PH domain containing 3 [Source:MGI Symbol;Acc:MGI:1353657]	30938	1.18727	3.12e-07	4.79e-06
ENSMUSG00000020671	Rab10	RAB10, member RAS oncogene family [Source:MGI Symbol;Acc:MGI:105066]	19325	1.18573	8.86e-10	7.67e-08
ENSMUSG00000026773	Pfkfb3	6-phosphofructo-2-kinase/fructose-2,6-biphosphatase 3 [Source:MGI Symbol;Acc:MGI:2181202]	170768	1.18564	0.00792748	0.0178343
ENSMUSG00000031584	Gsr	glutathione reductase [Source:MGI Symbol;Acc:MGI:95804]	14782	1.18534	9.37e-08	2.01e-06
ENSMUSG00000031805	Jak3	Janus kinase 3 [Source:MGI Symbol;Acc:MGI:99928]	16453	1.18488	1.61e-06	1.68e-05
ENSMUSG00000029234	Tmem165	transmembrane protein 165 [Source:MGI Symbol;Acc:MGI:894407]	21982	1.1845	1.27e-05	8.74e-05
ENSMUSG00000031502	Col4a1	collagen, type IV, alpha 1 [Source:MGI Symbol;Acc:MGI:88454]	12826	1.18436	7.63e-07	9.44e-06
ENSMUSG00000015869	Prpsap1	phosphoribosyl pyrophosphate synthetase-associated protein 1 [Source:MGI Symbol;Acc:MGI:1915013]	67763	1.18362	7.9e-07	9.71e-06
ENSMUSG00000020806	Rhbdf2	rhomboid 5 homolog 2 [Source:MGI Symbol;Acc:MGI:2442473]	217344	1.18201	8.54e-06	6.31e-05
ENSMUSG00000039278	Pcsk1n	proprotein convertase subtilisin/kexin type 1 inhibitor [Source:MGI Symbol;Acc:MGI:1353431]	30052	1.1819	0.000153845	0.000670981
ENSMUSG00000026991	Pkp4	plakophilin 4 [Source:MGI Symbol;Acc:MGI:109281]	227937	1.18068	3.9e-08	1.03e-06
ENSMUSG00000023965	Fbxl17	F-box and leucine-rich repeat protein 17 [Source:MGI Symbol;Acc:MGI:1354704]	50758	1.17979	2.3e-08	7.08e-07
ENSMUSG00000066149	Cdc26	cell division cycle 26 [Source:MGI Symbol;Acc:MGI:1913690]	66440	1.17822	1.36e-05	9.21e-05
ENSMUSG00000024856	Cdk2ap2	CDK2-associated protein 2 [Source:MGI Symbol;Acc:MGI:1098779]	52004	1.17812	7.53e-06	5.7e-05
ENSMUSG00000051232	Tmem199	transmembrane protein 199 [Source:MGI Symbol;Acc:MGI:2144113]	195040	1.17743	5.95e-05	0.000302474
ENSMUSG00000028527	Ak4	adenylate kinase 4 [Source:MGI Symbol;Acc:MGI:87979]	11639	1.17674	0.000510481	0.00181925
ENSMUSG00000024068	Spast	spastin [Source:MGI Symbol;Acc:MGI:1858896]	50850	1.1754	2.08e-07	3.57e-06
ENSMUSG00000029363	Rfc5	replication factor C (activator 1) 5 [Source:MGI Symbol;Acc:MGI:1919401]	72151	1.1748	1.21e-05	8.37e-05
ENSMUSG00000001281	Itgb7	integrin beta 7 [Source:MGI Symbol;Acc:MGI:96616]	16421	1.17376	0.0063336	0.0148322
ENSMUSG00000049881	2810025M15Rik	RIKEN cDNA 2810025M15 gene [Source:MGI Symbol;Acc:MGI:1917203]	69953	1.17361	0.000612474	0.00212124
ENSMUSG00000022503	Nubp1	nucleotide binding protein 1 [Source:MGI Symbol;Acc:MGI:1347073]	26425	1.17231	6.04e-06	4.8e-05
ENSMUSG00000089726	Mir17hg	Mir17 host gene (non-protein coding) [Source:MGI Symbol;Acc:MGI:1923207]	NA	1.17184	0.000858708	0.00280156
ENSMUSG00000023571	C1qtnf12	C1q and tumor necrosis factor related 12 [Source:MGI Symbol;Acc:MGI:1914639]	67389	1.1712	0.00021501	0.000884655
ENSMUSG00000052373	Mpp3	membrane protein, palmitoylated 3 (MAGUK p55 subfamily member 3) [Source:MGI Symbol;Acc:MGI:1328354]	13384	1.17081	0.000182546	0.000771414
ENSMUSG00000014444	Piezo1	piezo-type mechanosensitive ion channel component 1 [Source:MGI Symbol;Acc:MGI:3603204]	234839	1.1704	1.26e-06	1.39e-05
ENSMUSG00000018102	H2bc4	H2B clustered histone 4 [Source:MGI Symbol;Acc:MGI:1915274]	68024	1.17001	1.37e-05	9.26e-05
ENSMUSG00000008475	Arpc5	actin related protein 2/3 complex, subunit 5 [Source:MGI Symbol;Acc:MGI:1915021]	67771	1.16945	3.02e-07	4.68e-06
ENSMUSG00000022175	Lrp10	low-density lipoprotein receptor-related protein 10 [Source:MGI Symbol;Acc:MGI:1929480]	65107	1.16942	6.05e-09	2.64e-07
ENSMUSG00000071723	Gspt2	G1 to S phase transition 2 [Source:MGI Symbol;Acc:MGI:1316727]	14853	1.16909	0.000147042	0.000645719
ENSMUSG00000022488	Nckap1l	NCK associated protein 1 like [Source:MGI Symbol;Acc:MGI:1926063]	105855	1.16881	0.00368737	0.00945122
ENSMUSG00000001507	Itga3	integrin alpha 3 [Source:MGI Symbol;Acc:MGI:96602]	16400	1.16796	5.42e-09	2.45e-07
ENSMUSG00000074480	Mex3a	mex3 RNA binding family member A [Source:MGI Symbol;Acc:MGI:1919890]	72640	1.16791	0.00282664	0.00758036
ENSMUSG00000026520	Pycr2	pyrroline-5-carboxylate reductase family, member 2 [Source:MGI Symbol;Acc:MGI:1277956]	69051	1.16779	1.21e-06	1.34e-05
ENSMUSG00000027613	Eif6	eukaryotic translation initiation factor 6 [Source:MGI Symbol;Acc:MGI:1196288]	16418	1.1676	8.37e-06	6.2e-05
ENSMUSG00000019297	Nop9	NOP9 nucleolar protein [Source:MGI Symbol;Acc:MGI:1915092]	67842	1.16696	4.49e-07	6.32e-06
ENSMUSG00000052560	Cpne8	copine VIII [Source:MGI Symbol;Acc:MGI:1914121]	66871	1.16673	0.00620644	0.0145863
ENSMUSG00000032115	Hyou1	hypoxia up-regulated 1 [Source:MGI Symbol;Acc:MGI:108030]	12282	1.16605	2.87e-06	2.64e-05
ENSMUSG00000030019	Fbxl14	F-box and leucine-rich repeat protein 14 [Source:MGI Symbol;Acc:MGI:2141676]	101358	1.16576	3.98e-08	1.04e-06
ENSMUSG00000033545	Znrf1	zinc and ring finger 1 [Source:MGI Symbol;Acc:MGI:2177308]	170737	1.16525	2.77e-07	4.41e-06
ENSMUSG00000023349	Clec4n	C-type lectin domain family 4, member n [Source:MGI Symbol;Acc:MGI:1861231]	56620	1.16457	0.00546156	0.0131097
ENSMUSG00000070871	Ccnyl1	cyclin Y-like 1 [Source:MGI Symbol;Acc:MGI:2138614]	227210	1.16427	8.15e-07	9.97e-06
ENSMUSG00000038046	Mrm3	mitochondrial rRNA methyltransferase 3 [Source:MGI Symbol;Acc:MGI:1914640]	67390	1.16369	0.000211096	0.000871822
ENSMUSG00000084416	Rpl10a-ps1	ribosomal protein L10A, pseudogene 1 [Source:MGI Symbol;Acc:MGI:3705885]	NA	1.16324	1.95e-05	0.000122722
ENSMUSG00000060678	H4c3	H4 clustered histone 3 [Source:MGI Symbol;Acc:MGI:2448421]	319155	1.1626	1.83e-05	0.00011708
ENSMUSG00000004562	Arhgef40	Rho guanine nucleotide exchange factor (GEF) 40 [Source:MGI Symbol;Acc:MGI:2685515]	268739	1.16257	3.82e-08	1.02e-06
ENSMUSG00000075467	Dnlz	DNL-type zinc finger [Source:MGI Symbol;Acc:MGI:106559]	52838	1.16152	1.37e-05	9.28e-05
ENSMUSG00000003500	Impdh1	inosine monophosphate dehydrogenase 1 [Source:MGI Symbol;Acc:MGI:96567]	23917	1.16093	4.4e-05	0.000237093
ENSMUSG00000036615	Rfxap	regulatory factor X-associated protein [Source:MGI Symbol;Acc:MGI:2180854]	170767	1.16054	0.000210925	0.000871662
ENSMUSG00000021965	Ska3	spindle and kinetochore associated complex subunit 3 [Source:MGI Symbol;Acc:MGI:3041235]	219114	1.16043	0.0047843	0.0117565
ENSMUSG00000036957	Lrfn3	leucine rich repeat and fibronectin type III domain containing 3 [Source:MGI Symbol;Acc:MGI:2442512]	233067	1.15928	0.00161654	0.00473375
ENSMUSG00000023832	Acat2	acetyl-Coenzyme A acetyltransferase 2 [Source:MGI Symbol;Acc:MGI:87871]	110460	1.15828	1.55e-06	1.63e-05
ENSMUSG00000048578	Mlec	malectin [Source:MGI Symbol;Acc:MGI:1924015]	109154	1.15828	1.65e-09	1.15e-07
ENSMUSG00000033379	Atp6v0b	ATPase, H+ transporting, lysosomal V0 subunit B [Source:MGI Symbol;Acc:MGI:1890510]	114143	1.15828	3.15e-07	4.82e-06
ENSMUSG00000014907	Naf1	nuclear assembly factor 1 ribonucleoprotein [Source:MGI Symbol;Acc:MGI:2682306]	234344	1.15795	2.34e-06	2.26e-05
ENSMUSG00000044037	Als2cl	ALS2 C-terminal like [Source:MGI Symbol;Acc:MGI:2447532]	235633	1.15753	1.41e-07	2.72e-06
ENSMUSG00000020460	Rps27a	ribosomal protein S27A [Source:MGI Symbol;Acc:MGI:1925544]	78294	1.15736	1.41e-08	4.94e-07
ENSMUSG00000048707	Tprn	taperin [Source:MGI Symbol;Acc:MGI:2139535]	97031	1.1568	1.44e-08	4.98e-07
ENSMUSG00000046402	Rbp1	retinol binding protein 1, cellular [Source:MGI Symbol;Acc:MGI:97876]	19659	1.15626	5.36e-05	0.000278224
ENSMUSG00000016528	Mapkapk2	MAP kinase-activated protein kinase 2 [Source:MGI Symbol;Acc:MGI:109298]	17164	1.15552	7.24e-10	6.7e-08
ENSMUSG00000030789	Itgax	integrin alpha X [Source:MGI Symbol;Acc:MGI:96609]	16411	1.15531	0.000297076	0.00115785
ENSMUSG00000022255	Mtdh	metadherin [Source:MGI Symbol;Acc:MGI:1914404]	67154	1.15435	4.72e-08	1.18e-06
ENSMUSG00000072082	Ccnf	cyclin F [Source:MGI Symbol;Acc:MGI:102551]	12449	1.1543	0.000271268	0.00107284
ENSMUSG00000033938	Ndufb7	NADH:ubiquinone oxidoreductase subunit B7 [Source:MGI Symbol;Acc:MGI:1914166]	66916	1.15424	1.33e-07	2.6e-06
ENSMUSG00000031974	Abcb10	ATP-binding cassette, sub-family B (MDR/TAP), member 10 [Source:MGI Symbol;Acc:MGI:1860508]	56199	1.15417	2.07e-08	6.56e-07
ENSMUSG00000059326	Csf2ra	colony stimulating factor 2 receptor, alpha, low-affinity (granulocyte-macrophage) [Source:MGI Symbol;Acc:MGI:1339754]	12982	1.15337	1.36e-06	1.47e-05
ENSMUSG00000032299	Commd4	COMM domain containing 4 [Source:MGI Symbol;Acc:MGI:1913449]	66199	1.15257	7.88e-07	9.69e-06
ENSMUSG00000037514	Pank2	pantothenate kinase 2 [Source:MGI Symbol;Acc:MGI:1921700]	74450	1.15234	1.75e-06	1.8e-05
ENSMUSG00000028641	P3h1	prolyl 3-hydroxylase 1 [Source:MGI Symbol;Acc:MGI:1888921]	56401	1.1514	2.47e-05	0.000147352
ENSMUSG00000040699	Limd2	LIM domain containing 2 [Source:MGI Symbol;Acc:MGI:1915053]	67803	1.15078	0.00399323	0.0101288
ENSMUSG00000050212	Eva1b	eva-1 homolog B (C. elegans) [Source:MGI Symbol;Acc:MGI:1922063]	230752	1.1505	0.000150236	0.000657637
ENSMUSG00000032231	Anxa2	annexin A2 [Source:MGI Symbol;Acc:MGI:88246]	12306	1.15025	1.74e-07	3.13e-06
ENSMUSG00000013629	Cad	carbamoyl-phosphate synthetase 2, aspartate transcarbamylase, and dihydroorotase [Source:MGI Symbol;Acc:MGI:1916969]	69719	1.14998	3.62e-06	3.18e-05
ENSMUSG00000034880	Mrpl34	mitochondrial ribosomal protein L34 [Source:MGI Symbol;Acc:MGI:2137227]	94065	1.14976	1.09e-05	7.69e-05
ENSMUSG00000032867	Fbxw8	F-box and WD-40 domain protein 8 [Source:MGI Symbol;Acc:MGI:1923041]	231672	1.14972	2.52e-07	4.12e-06
ENSMUSG00000047721	Bola2	bolA-like 2 (E. coli) [Source:MGI Symbol;Acc:MGI:1913412]	66162	1.14939	5.57e-05	0.000287552
ENSMUSG00000007617	Homer1	homer scaffolding protein 1 [Source:MGI Symbol;Acc:MGI:1347345]	26556	1.14923	1.25e-05	8.61e-05
ENSMUSG00000115819	Gm9108	predicted gene 9108 [Source:MGI Symbol;Acc:MGI:3648830]	NA	1.14908	0.00736567	0.016838
ENSMUSG00000059278	Naa38	N(alpha)-acetyltransferase 38, NatC auxiliary subunit [Source:MGI Symbol;Acc:MGI:1925554]	78304	1.14833	0.000308488	0.00119314
ENSMUSG00000073982	Rhog	ras homolog family member G [Source:MGI Symbol;Acc:MGI:1928370]	56212	1.14813	1.69e-05	0.000110123
ENSMUSG00000022372	Sla	src-like adaptor [Source:MGI Symbol;Acc:MGI:104295]	20491	1.14772	0.00297573	0.00791081
ENSMUSG00000036777	Anln	anillin, actin binding protein [Source:MGI Symbol;Acc:MGI:1920174]	68743	1.14755	8.05e-05	0.000389943
ENSMUSG00000021681	Aggf1	angiogenic factor with G patch and FHA domains 1 [Source:MGI Symbol;Acc:MGI:1913799]	66549	1.14733	4.85e-07	6.7e-06
ENSMUSG00000000420	Galnt1	polypeptide N-acetylgalactosaminyltransferase 1 [Source:MGI Symbol;Acc:MGI:894693]	14423	1.14635	9.1e-08	1.96e-06
ENSMUSG00000081051	Gm15427	predicted pseudogene 15427 [Source:MGI Symbol;Acc:MGI:3642341]	NA	1.14601	4.7e-06	3.93e-05
ENSMUSG00000042404	Dennd4b	DENN/MADD domain containing 4B [Source:MGI Symbol;Acc:MGI:2446201]	229541	1.14586	2.38e-05	0.000143005
ENSMUSG00000026994	Galnt3	polypeptide N-acetylgalactosaminyltransferase 3 [Source:MGI Symbol;Acc:MGI:894695]	14425	1.14505	1.28e-05	8.78e-05
ENSMUSG00000069899	Gm12166	predicted gene 12166 [Source:MGI Symbol;Acc:MGI:3650635]	NA	1.14505	0.00282358	0.00757679
ENSMUSG00000024810	Il33	interleukin 33 [Source:MGI Symbol;Acc:MGI:1924375]	77125	1.14498	0.0161533	0.0325292
ENSMUSG00000044763	Trmt10c	tRNA methyltransferase 10C, mitochondrial RNase P subunit [Source:MGI Symbol;Acc:MGI:1196261]	52575	1.14492	9.18e-06	6.68e-05
ENSMUSG00000039208	Metrnl	meteorin, glial cell differentiation regulator-like [Source:MGI Symbol;Acc:MGI:2384806]	210029	1.14379	9.76e-08	2.06e-06
ENSMUSG00000005667	Mthfd2	methylenetetrahydrofolate dehydrogenase (NAD+ dependent), methenyltetrahydrofolate cyclohydrolase [Source:MGI Symbol;Acc:MGI:1338850]	17768	1.14079	0.00889374	0.0196322
ENSMUSG00000047443	Erfe	erythroferrone [Source:MGI Symbol;Acc:MGI:3606476]	227358	1.14045	0.00011551	0.000527757
ENSMUSG00000050088	1600012H06Rik	RIKEN cDNA 1600012H06 gene [Source:MGI Symbol;Acc:MGI:1915162]	67912	1.1395	4.11e-08	1.07e-06
ENSMUSG00000017499	Cdc6	cell division cycle 6 [Source:MGI Symbol;Acc:MGI:1345150]	23834	1.13928	0.00591996	0.0140411
ENSMUSG00000028622	Mrpl37	mitochondrial ribosomal protein L37 [Source:MGI Symbol;Acc:MGI:1926268]	56280	1.1392	4.03e-07	5.84e-06
ENSMUSG00000039130	Zc3hc1	zinc finger, C3HC type 1 [Source:MGI Symbol;Acc:MGI:1916023]	232679	1.13918	4.87e-05	0.000257489
ENSMUSG00000031671	Setd6	SET domain containing 6 [Source:MGI Symbol;Acc:MGI:1913333]	66083	1.13808	2.49e-07	4.09e-06
ENSMUSG00000040152	Thbs1	thrombospondin 1 [Source:MGI Symbol;Acc:MGI:98737]	21825	1.13779	0.00862593	0.0191438
ENSMUSG00000021595	Nsun2	NOL1/NOP2/Sun domain family member 2 [Source:MGI Symbol;Acc:MGI:107252]	28114	1.13632	2.17e-06	2.14e-05
ENSMUSG00000028398	Dmac1	distal membrane arm assembly complex 1 [Source:MGI Symbol;Acc:MGI:1914178]	66928	1.1356	8.81e-05	0.000421351
ENSMUSG00000059796	Eif4a1	eukaryotic translation initiation factor 4A1 [Source:MGI Symbol;Acc:MGI:95303]	13681	1.13514	1.59e-06	1.67e-05
ENSMUSG00000029449	Rhof	ras homolog family member F (in filopodia) [Source:MGI Symbol;Acc:MGI:1345629]	23912	1.13507	0.000274718	0.0010843
ENSMUSG00000047719	Ubiad1	UbiA prenyltransferase domain containing 1 [Source:MGI Symbol;Acc:MGI:1918957]	71707	1.13507	0.000512521	0.00182504
ENSMUSG00000053559	Smagp	small cell adhesion glycoprotein [Source:MGI Symbol;Acc:MGI:2448476]	207818	1.13503	4.85e-07	6.7e-06
ENSMUSG00000024909	Efemp2	epidermal growth factor-containing fibulin-like extracellular matrix protein 2 [Source:MGI Symbol;Acc:MGI:1891209]	58859	1.13419	4.28e-06	3.65e-05
ENSMUSG00000064363	mt-Nd4	mitochondrially encoded NADH dehydrogenase 4 [Source:MGI Symbol;Acc:MGI:102498]	17719	1.13403	0.00253814	0.00692384
ENSMUSG00000020932	Gfap	glial fibrillary acidic protein [Source:MGI Symbol;Acc:MGI:95697]	14580	1.134	0.00361325	0.00930292
ENSMUSG00000026201	Stk16	serine/threonine kinase 16 [Source:MGI Symbol;Acc:MGI:1313271]	20872	1.13373	1.85e-08	6.04e-07
ENSMUSG00000019731	Slc35e1	solute carrier family 35, member E1 [Source:MGI Symbol;Acc:MGI:2142403]	270066	1.13354	5.5e-07	7.36e-06
ENSMUSG00000040322	Slc25a24	solute carrier family 25 (mitochondrial carrier, phosphate carrier), member 24 [Source:MGI Symbol;Acc:MGI:1917160]	229731	1.13313	5.82e-08	1.39e-06
ENSMUSG00000022194	Pabpn1	poly(A) binding protein, nuclear 1 [Source:MGI Symbol;Acc:MGI:1859158]	54196	1.13299	0.000498494	0.00178292
ENSMUSG00000067608	Pcna-ps2	proliferating cell nuclear antigen pseudogene 2 [Source:MGI Symbol;Acc:MGI:97505]	NA	1.13266	0.00165901	0.00484195
ENSMUSG00000046707	Csnk2a2	casein kinase 2, alpha prime polypeptide [Source:MGI Symbol;Acc:MGI:88547]	13000	1.13241	3.35e-08	9.3e-07
ENSMUSG00000079659	Tmem243	transmembrane protein 243, mitochondrial [Source:MGI Symbol;Acc:MGI:3606159]	652925	1.13226	3.24e-06	2.92e-05
ENSMUSG00000112825	Gm9118	predicted gene 9118 [Source:MGI Symbol;Acc:MGI:3648185]	NA	1.13214	0.000377397	0.00140751
ENSMUSG00000097084	Foxl1	forkhead box L1 [Source:MGI Symbol;Acc:MGI:1347469]	14241	1.13026	0.00462528	0.0114602
ENSMUSG00000022971	Ifnar2	interferon (alpha and beta) receptor 2 [Source:MGI Symbol;Acc:MGI:1098243]	15976	1.13016	2.07e-05	0.000127849
ENSMUSG00000059013	Sh2d3c	SH2 domain containing 3C [Source:MGI Symbol;Acc:MGI:1351631]	27387	1.12958	0.00140669	0.00421878
ENSMUSG00000085156	Snhg15	small nucleolar RNA host gene 15 [Source:MGI Symbol;Acc:MGI:3650059]	100041286	1.12725	2.53e-06	2.39e-05
ENSMUSG00000078570	1110065P20Rik	RIKEN cDNA 1110065P20 gene [Source:MGI Symbol;Acc:MGI:1916170]	68920	1.12715	0.00693176	0.0160275
ENSMUSG00000056076	Eif3b	eukaryotic translation initiation factor 3, subunit B [Source:MGI Symbol;Acc:MGI:106478]	27979	1.12683	3.84e-07	5.62e-06
ENSMUSG00000029467	Atp2a2	ATPase, Ca++ transporting, cardiac muscle, slow twitch 2 [Source:MGI Symbol;Acc:MGI:88110]	11938	1.12676	1.81e-08	5.98e-07
ENSMUSG00000108940	Gm45719	predicted gene 45719 [Source:MGI Symbol;Acc:MGI:5804834]	NA	1.12665	0.000149547	0.00065514
ENSMUSG00000006333	Rps9	ribosomal protein S9 [Source:MGI Symbol;Acc:MGI:1924096]	76846	1.1243	1.96e-07	3.43e-06
ENSMUSG00000028607	Cpt2	carnitine palmitoyltransferase 2 [Source:MGI Symbol;Acc:MGI:109176]	12896	1.12416	1.02e-05	7.31e-05
ENSMUSG00000060550	H2-Q7	histocompatibility 2, Q region locus 7 [Source:MGI Symbol;Acc:MGI:95936]	110558	1.12406	0.0194234	0.0381165
ENSMUSG00000060550	H2-Q7	histocompatibility 2, Q region locus 7 [Source:MGI Symbol;Acc:MGI:95936]	15018	1.12406	0.0194234	0.0381165
ENSMUSG00000032397	Tipin	timeless interacting protein [Source:MGI Symbol;Acc:MGI:1921571]	66131	1.12358	0.000113544	0.000520043
ENSMUSG00000040680	Kremen2	kringle containing transmembrane protein 2 [Source:MGI Symbol;Acc:MGI:1920266]	73016	1.1233	0.00047994	0.00172443
ENSMUSG00000023988	Bysl	bystin-like [Source:MGI Symbol;Acc:MGI:1858419]	53414	1.12237	0.000168216	0.000722345
ENSMUSG00000052833	Sae1	SUMO1 activating enzyme subunit 1 [Source:MGI Symbol;Acc:MGI:1929264]	56459	1.12206	4.89e-07	6.73e-06
ENSMUSG00000047832	Cdca4	cell division cycle associated 4 [Source:MGI Symbol;Acc:MGI:1919213]	71963	1.12122	5.79e-05	0.000295614
ENSMUSG00000030983	Bccip	BRCA2 and CDKN1A interacting protein [Source:MGI Symbol;Acc:MGI:1913415]	66165	1.12086	1.27e-05	8.71e-05
ENSMUSG00000112474	Gm46209	predicted gene, 46209 [Source:MGI Symbol;Acc:MGI:5825846]	NA	1.12083	0.00788194	0.0177495
ENSMUSG00000004098	Col5a3	collagen, type V, alpha 3 [Source:MGI Symbol;Acc:MGI:1858212]	53867	1.12075	6.27e-05	0.000316951
ENSMUSG00000078919	Dpm1	dolichol-phosphate (beta-D) mannosyltransferase 1 [Source:MGI Symbol;Acc:MGI:1330239]	13480	1.1201	8.76e-07	1.05e-05
ENSMUSG00000031776	Arl2bp	ADP-ribosylation factor-like 2 binding protein [Source:MGI Symbol;Acc:MGI:1349429]	107566	1.11986	4.63e-08	1.17e-06
ENSMUSG00000020108	Ddit4	DNA-damage-inducible transcript 4 [Source:MGI Symbol;Acc:MGI:1921997]	74747	1.11952	6.28e-05	0.000317035
ENSMUSG00000032615	Nt5m	5',3'-nucleotidase, mitochondrial [Source:MGI Symbol;Acc:MGI:1917127]	103850	1.11776	2.01e-05	0.000125234
ENSMUSG00000027078	Ube2l6	ubiquitin-conjugating enzyme E2L 6 [Source:MGI Symbol;Acc:MGI:1914500]	56791	1.11742	8.87e-06	6.5e-05
ENSMUSG00000024619	Cdx1	caudal type homeobox 1 [Source:MGI Symbol;Acc:MGI:88360]	12590	1.11709	1.12e-06	1.26e-05
ENSMUSG00000104699	Rps4x-ps	Rps4x retrotransposed pseudogene [Source:MGI Symbol;Acc:MGI:3644569]	NA	1.11492	0.00118421	0.00365919
ENSMUSG00000031286	Glt28d2	glycosyltransferase 28 domain containing 2 [Source:MGI Symbol;Acc:MGI:2443773]	320302	1.11465	0.000715677	0.00241076
ENSMUSG00000064068	Mtx1	metaxin 1 [Source:MGI Symbol;Acc:MGI:103025]	17827	1.11419	3.97e-07	5.75e-06
ENSMUSG00000030110	Ret	ret proto-oncogene [Source:MGI Symbol;Acc:MGI:97902]	19713	1.11313	7.28e-06	5.55e-05
ENSMUSG00000031256	Cstf2	cleavage stimulation factor, 3' pre-RNA subunit 2 [Source:MGI Symbol;Acc:MGI:1343054]	108062	1.11308	2.77e-06	2.58e-05
ENSMUSG00000020914	Top2a	topoisomerase (DNA) II alpha [Source:MGI Symbol;Acc:MGI:98790]	21973	1.11276	1.05e-05	7.45e-05
ENSMUSG00000035397	Klf16	Kruppel-like factor 16 [Source:MGI Symbol;Acc:MGI:2153049]	118445	1.11234	1.11e-05	7.78e-05
ENSMUSG00000019082	Slc25a22	solute carrier family 25 (mitochondrial carrier, glutamate), member 22 [Source:MGI Symbol;Acc:MGI:1915517]	68267	1.11149	6.09e-07	7.94e-06
ENSMUSG00000045665	Mfsd5	major facilitator superfamily domain containing 5 [Source:MGI Symbol;Acc:MGI:2145901]	106073	1.11002	7.79e-07	9.61e-06
ENSMUSG00002076809		7SK RNA [Source:RFAM;Acc:RF00100]	NA	1.10957	1.84e-05	0.00011768
ENSMUSG00000026458	Ppfia4	protein tyrosine phosphatase, receptor type, f polypeptide (PTPRF), interacting protein (liprin), alpha 4 [Source:MGI Symbol;Acc:MGI:1915757]	68507	1.10925	0.0026815	0.00724578
ENSMUSG00000038181	Chpf2	chondroitin polymerizing factor 2 [Source:MGI Symbol;Acc:MGI:1917522]	100910	1.10861	6.69e-07	8.53e-06
ENSMUSG00000003380	Rabac1	Rab acceptor 1 (prenylated) [Source:MGI Symbol;Acc:MGI:1201692]	14470	1.10823	1.08e-06	1.24e-05
ENSMUSG00000086399	Gm16144	predicted gene 16144 [Source:MGI Symbol;Acc:MGI:3801782]	NA	1.1078	0.00204063	0.00576886
ENSMUSG00000020873	Slc35b1	solute carrier family 35, member B1 [Source:MGI Symbol;Acc:MGI:1343133]	110172	1.10746	1.09e-06	1.24e-05
ENSMUSG00000013653	1810065E05Rik	RIKEN cDNA 1810065E05 gene [Source:MGI Symbol;Acc:MGI:1917114]	69864	1.10724	0.001794	0.00516261
ENSMUSG00000029570	Lfng	LFNG O-fucosylpeptide 3-beta-N-acetylglucosaminyltransferase [Source:MGI Symbol;Acc:MGI:1095413]	16848	1.10708	1.02e-06	1.18e-05
ENSMUSG00000026249	Serpine2	serine (or cysteine) peptidase inhibitor, clade E, member 2 [Source:MGI Symbol;Acc:MGI:101780]	20720	1.10685	0.000505378	0.001804
ENSMUSG00000029146	Snx17	sorting nexin 17 [Source:MGI Symbol;Acc:MGI:2387801]	266781	1.10681	6.88e-09	2.93e-07
ENSMUSG00000028790	Khdrbs1	KH domain containing, RNA binding, signal transduction associated 1 [Source:MGI Symbol;Acc:MGI:893579]	20218	1.1068	6.7e-10	6.42e-08
ENSMUSG00000025050	Pcgf6	polycomb group ring finger 6 [Source:MGI Symbol;Acc:MGI:1918291]	71041	1.10662	1.08e-06	1.23e-05
ENSMUSG00000029096	Htra3	HtrA serine peptidase 3 [Source:MGI Symbol;Acc:MGI:1925808]	78558	1.10639	2.21e-05	0.000134846
ENSMUSG00000044646	Zbtb7c	zinc finger and BTB domain containing 7C [Source:MGI Symbol;Acc:MGI:2443302]	207259	1.10616	6.18e-06	4.86e-05
ENSMUSG00000026814	Eng	endoglin [Source:MGI Symbol;Acc:MGI:95392]	13805	1.10604	0.000613289	0.00212351
ENSMUSG00000024515	Smad4	SMAD family member 4 [Source:MGI Symbol;Acc:MGI:894293]	17128	1.10467	2.27e-07	3.82e-06
ENSMUSG00000001524	Gtf2h4	general transcription factor II H, polypeptide 4 [Source:MGI Symbol;Acc:MGI:1338799]	14885	1.10455	2.21e-05	0.000134962
ENSMUSG00000070436	Serpinh1	serine (or cysteine) peptidase inhibitor, clade H, member 1 [Source:MGI Symbol;Acc:MGI:88283]	12406	1.1039	4.44e-06	3.75e-05
ENSMUSG00000047989	Ino80c	INO80 complex subunit C [Source:MGI Symbol;Acc:MGI:2443014]	225280	1.1037	8.74e-07	1.05e-05
ENSMUSG00000025192	Entpd7	ectonucleoside triphosphate diphosphohydrolase 7 [Source:MGI Symbol;Acc:MGI:2135885]	93685	1.1035	9.47e-08	2.02e-06
ENSMUSG00000083344	Gm7363	predicted gene 7363 [Source:MGI Symbol;Acc:MGI:3646407]	NA	1.10065	0.0261714	0.048824
ENSMUSG00000033589	Reep4	receptor accessory protein 4 [Source:MGI Symbol;Acc:MGI:1919799]	72549	1.10052	1.98e-06	1.99e-05
ENSMUSG00000053158	Fes	feline sarcoma oncogene [Source:MGI Symbol;Acc:MGI:95514]	14159	1.10046	1.05e-05	7.48e-05
ENSMUSG00000046727	Cystm1	cysteine-rich transmembrane module containing 1 [Source:MGI Symbol;Acc:MGI:1913310]	66060	1.10033	1.57e-05	0.000103677
ENSMUSG00000036246	Gmip	Gem-interacting protein [Source:MGI Symbol;Acc:MGI:1926066]	78816	1.10029	1.97e-07	3.44e-06
ENSMUSG00000073079	Srp54a	signal recognition particle 54A [Source:MGI Symbol;Acc:MGI:1346087]	24067	1.10021	0.0016099	0.00471911
ENSMUSG00000030671	Pde3b	phosphodiesterase 3B, cGMP-inhibited [Source:MGI Symbol;Acc:MGI:1333863]	18576	1.10011	7.57e-07	9.39e-06
ENSMUSG00000027366	Sppl2a	signal peptide peptidase like 2A [Source:MGI Symbol;Acc:MGI:1913802]	66552	1.0994	8.09e-08	1.79e-06
ENSMUSG00000024889	Rce1	Ras converting CAAX endopeptidase 1 [Source:MGI Symbol;Acc:MGI:1336895]	19671	1.09821	6.08e-06	4.81e-05
ENSMUSG00000038759	Nup205	nucleoporin 205 [Source:MGI Symbol;Acc:MGI:2141625]	70699	1.09806	1.43e-06	1.53e-05
ENSMUSG00000052798	Nup107	nucleoporin 107 [Source:MGI Symbol;Acc:MGI:2143854]	103468	1.09653	5.77e-06	4.62e-05
ENSMUSG00000107383	Gm4366	predicted gene 4366 [Source:MGI Symbol;Acc:MGI:3782551]	NA	1.0964	9.94e-06	7.13e-05
ENSMUSG00000053441	Adamts19	a disintegrin-like and metallopeptidase (reprolysin type) with thrombospondin type 1 motif, 19 [Source:MGI Symbol;Acc:MGI:2442875]	240322	1.09632	0.00362169	0.00931738
ENSMUSG00000055629	B4galnt4	beta-1,4-N-acetyl-galactosaminyl transferase 4 [Source:MGI Symbol;Acc:MGI:2652891]	330671	1.09605	0.00466413	0.0115321
ENSMUSG00000020101	Vsir	V-set immunoregulatory receptor [Source:MGI Symbol;Acc:MGI:1921298]	74048	1.09564	1.61e-06	1.69e-05
ENSMUSG00000049882	Vcpkmt	valosin containing protein lysine (K) methyltransferase [Source:MGI Symbol;Acc:MGI:2684917]	207965	1.09493	0.000236385	0.000958511
ENSMUSG00000003604	Aven	apoptosis, caspase activation inhibitor [Source:MGI Symbol;Acc:MGI:1921518]	74268	1.09423	3.45e-05	0.000192704
ENSMUSG00000041654	Slc39a11	solute carrier family 39 (metal ion transporter), member 11 [Source:MGI Symbol;Acc:MGI:1917056]	69806	1.09351	5.82e-08	1.39e-06
ENSMUSG00000014349	Ube2z	ubiquitin-conjugating enzyme E2Z [Source:MGI Symbol;Acc:MGI:1343160]	268470	1.09303	2.51e-09	1.47e-07
ENSMUSG00000036067	Slc2a6	solute carrier family 2 (facilitated glucose transporter), member 6 [Source:MGI Symbol;Acc:MGI:2443286]	227659	1.09291	0.00162459	0.00475468
ENSMUSG00000057134	Ado	2-aminoethanethiol (cysteamine) dioxygenase [Source:MGI Symbol;Acc:MGI:2685083]	211488	1.09274	2.67e-07	4.27e-06
ENSMUSG00000021792	Prxl2a	peroxiredoxin like 2A [Source:MGI Symbol;Acc:MGI:1917814]	70564	1.09145	0.00276764	0.00745404
ENSMUSG00000029364	Wsb2	WD repeat and SOCS box-containing 2 [Source:MGI Symbol;Acc:MGI:2144041]	59043	1.09114	7.4e-07	9.23e-06
ENSMUSG00000024537	Psmg2	proteasome (prosome, macropain) assembly chaperone 2 [Source:MGI Symbol;Acc:MGI:1922901]	107047	1.09106	0.00436261	0.0108953
ENSMUSG00000027327	1700037H04Rik	RIKEN cDNA 1700037H04 gene [Source:MGI Symbol;Acc:MGI:1914576]	67326	1.09007	1.61e-05	0.000105563
ENSMUSG00000029482	Aacs	acetoacetyl-CoA synthetase [Source:MGI Symbol;Acc:MGI:1926144]	78894	1.08999	2.52e-05	0.000149826
ENSMUSG00000034612	Chst11	carbohydrate sulfotransferase 11 [Source:MGI Symbol;Acc:MGI:1927166]	58250	1.08995	0.000568818	0.00198784
ENSMUSG00000033031	Cip2a	cell proliferation regulating inhibitor of protein phosphatase 2A [Source:MGI Symbol;Acc:MGI:2146335]	224171	1.08927	0.00038097	0.00141722
ENSMUSG00000048661	Lemd3	LEM domain containing 3 [Source:MGI Symbol;Acc:MGI:3580376]	380664	1.08916	1.14e-07	2.31e-06
ENSMUSG00000035232	Pdk3	pyruvate dehydrogenase kinase, isoenzyme 3 [Source:MGI Symbol;Acc:MGI:2384308]	236900	1.08911	1.3e-05	8.88e-05
ENSMUSG00000025208	Mrpl43	mitochondrial ribosomal protein L43 [Source:MGI Symbol;Acc:MGI:2137229]	94067	1.08765	8.43e-05	0.000405691
ENSMUSG00000069920	B3gnt9	UDP-GlcNAc:betaGal beta-1,3-N-acetylglucosaminyltransferase 9 [Source:MGI Symbol;Acc:MGI:2142841]	97440	1.0876	0.000661879	0.00226198
ENSMUSG00000041346	Wrap53	WD repeat containing, antisense to Trp53 [Source:MGI Symbol;Acc:MGI:2384933]	216853	1.08759	4.75e-05	0.000252212
ENSMUSG00000046034	Otulin	OTU deubiquitinase with linear linkage specificity [Source:MGI Symbol;Acc:MGI:3577015]	432940	1.08744	2.2e-06	2.16e-05
ENSMUSG00000018932	Map2k3	mitogen-activated protein kinase kinase 3 [Source:MGI Symbol;Acc:MGI:1346868]	26397	1.08707	2.78e-07	4.42e-06
ENSMUSG00000069516	Lyz2	lysozyme 2 [Source:MGI Symbol;Acc:MGI:96897]	17105	1.0868	1.4e-05	9.42e-05
ENSMUSG00000030062	Rpn1	ribophorin I [Source:MGI Symbol;Acc:MGI:98084]	103963	1.0855	2.35e-09	1.44e-07
ENSMUSG00000027931	Npr1	natriuretic peptide receptor 1 [Source:MGI Symbol;Acc:MGI:97371]	18160	1.08522	3.33e-05	0.000187834
ENSMUSG00000118052	Gm50432	predicted gene, 50432 [Source:MGI Symbol;Acc:MGI:6303364]	NA	1.08491	0.00422514	0.0106226
ENSMUSG00000019132	BC005537	cDNA sequence BC005537 [Source:MGI Symbol;Acc:MGI:2441726]	79555	1.08442	2.63e-09	1.52e-07
ENSMUSG00000030811	Fbxl19	F-box and leucine-rich repeat protein 19 [Source:MGI Symbol;Acc:MGI:3039600]	233902	1.0837	3.62e-07	5.37e-06
ENSMUSG00000032369	Plscr1	phospholipid scramblase 1 [Source:MGI Symbol;Acc:MGI:893575]	22038	1.08344	1.53e-05	0.000101657
ENSMUSG00000020484	Xbp1	X-box binding protein 1 [Source:MGI Symbol;Acc:MGI:98970]	22433	1.08295	1.13e-07	2.3e-06
ENSMUSG00000045917	Tmem268	transmembrane protein 268 [Source:MGI Symbol;Acc:MGI:1913920]	230279	1.08205	3.46e-08	9.56e-07
ENSMUSG00000061360	Phf5a	PHD finger protein 5A [Source:MGI Symbol;Acc:MGI:2156864]	68479	1.08202	7.31e-07	9.14e-06
ENSMUSG00000026880	Stom	stomatin [Source:MGI Symbol;Acc:MGI:95403]	13830	1.08183	0.000337311	0.00128089
ENSMUSG00000028291	Akirin2	akirin 2 [Source:MGI Symbol;Acc:MGI:1889364]	433693	1.08178	3.07e-07	4.73e-06
ENSMUSG00000010080	Epn3	epsin 3 [Source:MGI Symbol;Acc:MGI:1919139]	71889	1.08136	0.000104481	0.00048717
ENSMUSG00000028647	Mycbp	MYC binding protein [Source:MGI Symbol;Acc:MGI:1891750]	56309	1.08098	1.51e-06	1.61e-05
ENSMUSG00000022184	Fbxo4	F-box protein 4 [Source:MGI Symbol;Acc:MGI:2146220]	106052	1.08081	3.57e-05	0.000198324
ENSMUSG00000112302	Gm48226	predicted gene, 48226 [Source:MGI Symbol;Acc:MGI:6097627]	NA	1.08036	0.000688255	0.00233333
ENSMUSG00000075585	6330403L08Rik	RIKEN cDNA 6330403L08 gene [Source:MGI Symbol;Acc:MGI:1917994]	NA	1.07996	0.000104515	0.00048717
ENSMUSG00000044702	Palb2	partner and localizer of BRCA2 [Source:MGI Symbol;Acc:MGI:3040695]	233826	1.0795	0.000358436	0.00134942
ENSMUSG00000007659	Bcl2l1	BCL2-like 1 [Source:MGI Symbol;Acc:MGI:88139]	12048	1.07912	1.05e-06	1.21e-05
ENSMUSG00000078812	Eif5a	eukaryotic translation initiation factor 5A [Source:MGI Symbol;Acc:MGI:106248]	276770	1.07903	9.52e-07	1.12e-05
ENSMUSG00000080775	Gm6368	predicted gene 6368 [Source:MGI Symbol;Acc:MGI:3644537]	NA	1.07879	0.00190834	0.00544048
ENSMUSG00000030082	Sec61a1	Sec61 alpha 1 subunit (S. cerevisiae) [Source:MGI Symbol;Acc:MGI:1858417]	53421	1.07873	3.22e-08	9e-07
ENSMUSG00000079111	Kdelr2	KDEL (Lys-Asp-Glu-Leu) endoplasmic reticulum protein retention receptor 2 [Source:MGI Symbol;Acc:MGI:1914163]	66913	1.07862	5.15e-06	4.21e-05
ENSMUSG00000028948	Nol9	nucleolar protein 9 [Source:MGI Symbol;Acc:MGI:1921285]	74035	1.07848	1.43e-07	2.74e-06
ENSMUSG00000009630	Ppp2cb	protein phosphatase 2 (formerly 2A), catalytic subunit, beta isoform [Source:MGI Symbol;Acc:MGI:1321161]	19053	1.07844	8.88e-08	1.93e-06
ENSMUSG00000031059	Ndufb11	NADH:ubiquinone oxidoreductase subunit B11 [Source:MGI Symbol;Acc:MGI:1349919]	104130	1.07779	1.78e-05	0.000114707
ENSMUSG00000032698	Lmo2	LIM domain only 2 [Source:MGI Symbol;Acc:MGI:102811]	16909	1.07752	0.00518706	0.0125485
ENSMUSG00000080776	Gm12174	predicted gene 12174 [Source:MGI Symbol;Acc:MGI:3651722]	NA	1.07734	0.000664959	0.00227073
ENSMUSG00000021697	Depdc1b	DEP domain containing 1B [Source:MGI Symbol;Acc:MGI:2145425]	218581	1.07703	0.00431529	0.01081
ENSMUSG00000036896	C1qc	complement component 1, q subcomponent, C chain [Source:MGI Symbol;Acc:MGI:88225]	12262	1.07646	7.15e-05	0.000355146
ENSMUSG00000028007	Snx7	sorting nexin 7 [Source:MGI Symbol;Acc:MGI:1923811]	76561	1.07499	6.76e-07	8.59e-06
ENSMUSG00000032849	Abcc4	ATP-binding cassette, sub-family C (CFTR/MRP), member 4 [Source:MGI Symbol;Acc:MGI:2443111]	239273	1.07498	1.31e-06	1.43e-05
ENSMUSG00000022565	Plec	plectin [Source:MGI Symbol;Acc:MGI:1277961]	18810	1.07474	1.18e-05	8.2e-05
ENSMUSG00000036751	Cox6b1	cytochrome c oxidase, subunit 6B1 [Source:MGI Symbol;Acc:MGI:107460]	NA	1.07379	1.57e-05	0.000103524
ENSMUSG00000020122	Egfr	epidermal growth factor receptor [Source:MGI Symbol;Acc:MGI:95294]	13649	1.07299	3.55e-06	3.13e-05
ENSMUSG00000029560	Snx8	sorting nexin 8 [Source:MGI Symbol;Acc:MGI:2443816]	231834	1.0727	0.00013909	0.0006154
ENSMUSG00000030341	Tnfrsf1a	tumor necrosis factor receptor superfamily, member 1a [Source:MGI Symbol;Acc:MGI:1314884]	21937	1.07255	1.17e-05	8.14e-05
ENSMUSG00000001420	Tmem79	transmembrane protein 79 [Source:MGI Symbol;Acc:MGI:1919163]	71913	1.07198	6.31e-06	4.95e-05
ENSMUSG00000003545	Fosb	FBJ osteosarcoma oncogene B [Source:MGI Symbol;Acc:MGI:95575]	14282	1.07179	0.0181939	0.0359992
ENSMUSG00000027469	Tpx2	TPX2, microtubule-associated [Source:MGI Symbol;Acc:MGI:1919369]	72119	1.071	0.000458648	0.00165607
ENSMUSG00000026029	Casp8	caspase 8 [Source:MGI Symbol;Acc:MGI:1261423]	12370	1.07094	4.55e-06	3.81e-05
ENSMUSG00000028893	Sesn2	sestrin 2 [Source:MGI Symbol;Acc:MGI:2651874]	230784	1.07045	4.89e-05	0.000258368
ENSMUSG00000050552	Lamtor4	late endosomal/lysosomal adaptor, MAPK and MTOR activator 4 [Source:MGI Symbol;Acc:MGI:1913346]	66096	1.07009	1.58e-05	0.000103741
ENSMUSG00000041939	Mvk	mevalonate kinase [Source:MGI Symbol;Acc:MGI:107624]	17855	1.06994	1.91e-05	0.000121026
ENSMUSG00000010607	Pigyl	phosphatidylinositol glycan anchor biosynthesis, class Y-like [Source:MGI Symbol;Acc:MGI:1913518]	66268	1.06925	9.67e-05	0.000455373
ENSMUSG00000033880	Lgals3bp	lectin, galactoside-binding, soluble, 3 binding protein [Source:MGI Symbol;Acc:MGI:99554]	19039	1.06884	2.21e-07	3.74e-06
ENSMUSG00000026639	Lamb3	laminin, beta 3 [Source:MGI Symbol;Acc:MGI:99915]	16780	1.06787	2.49e-06	2.37e-05
ENSMUSG00000029233	Srd5a3	steroid 5 alpha-reductase 3 [Source:MGI Symbol;Acc:MGI:1930252]	57357	1.06718	3.43e-06	3.05e-05
ENSMUSG00000025358	Cdk2	cyclin-dependent kinase 2 [Source:MGI Symbol;Acc:MGI:104772]	12566	1.06713	2.25e-06	2.2e-05
ENSMUSG00000030086	Chchd6	coiled-coil-helix-coiled-coil-helix domain containing 6 [Source:MGI Symbol;Acc:MGI:1913348]	66098	1.06713	0.00145669	0.00434695
ENSMUSG00000017386	Traf4	TNF receptor associated factor 4 [Source:MGI Symbol;Acc:MGI:1202880]	22032	1.06635	3.28e-06	2.94e-05
ENSMUSG00000040711	Sh3pxd2b	SH3 and PX domains 2B [Source:MGI Symbol;Acc:MGI:2442062]	268396	1.0663	4.24e-05	0.000230112
ENSMUSG00000031765	Mt1	metallothionein 1 [Source:MGI Symbol;Acc:MGI:97171]	17748	1.06503	0.000135081	0.000600492
ENSMUSG00000071646	Mta2	metastasis-associated gene family, member 2 [Source:MGI Symbol;Acc:MGI:1346340]	23942	1.065	3.03e-09	1.68e-07
ENSMUSG00000028367	Txn1	thioredoxin 1 [Source:MGI Symbol;Acc:MGI:98874]	22166	1.06383	1.22e-07	2.44e-06
ENSMUSG00000026669	Mcm10	minichromosome maintenance 10 replication initiation factor [Source:MGI Symbol;Acc:MGI:1917274]	70024	1.06379	0.000685678	0.00232519
ENSMUSG00000007833	Aldh16a1	aldehyde dehydrogenase 16 family, member A1 [Source:MGI Symbol;Acc:MGI:1916998]	69748	1.06364	2.03e-07	3.51e-06
ENSMUSG00000027404	Snrpb	small nuclear ribonucleoprotein B [Source:MGI Symbol;Acc:MGI:98342]	20638	1.06352	6.87e-07	8.67e-06
ENSMUSG00000002343	Armc6	armadillo repeat containing 6 [Source:MGI Symbol;Acc:MGI:1924063]	76813	1.06207	0.00209416	0.00590115
ENSMUSG00000066592	Gm7589	predicted gene 7589 [Source:MGI Symbol;Acc:MGI:3644073]	NA	1.06168	0.000876112	0.0028512
ENSMUSG00000053198	Prx	periaxin [Source:MGI Symbol;Acc:MGI:108176]	19153	1.06129	0.000322819	0.00124054
ENSMUSG00000073771	Btbd19	BTB (POZ) domain containing 19 [Source:MGI Symbol;Acc:MGI:1925861]	78611	1.06108	0.000343013	0.00130035
ENSMUSG00000057948	Unc13d	unc-13 homolog D [Source:MGI Symbol;Acc:MGI:1917700]	70450	1.0609	8.66e-06	6.39e-05
ENSMUSG00000034664	Itga2b	integrin alpha 2b [Source:MGI Symbol;Acc:MGI:96601]	16399	1.06087	0.0144744	0.0296245
ENSMUSG00000073542	Cep76	centrosomal protein 76 [Source:MGI Symbol;Acc:MGI:1923401]	225659	1.06061	0.000518448	0.00184277
ENSMUSG00000048720	Tbc1d12	TBC1D12: TBC1 domain family, member 12 [Source:MGI Symbol;Acc:MGI:2384803]	209478	1.06023	4.28e-05	0.000231939
ENSMUSG00000024845	Tmem134	transmembrane protein 134 [Source:MGI Symbol;Acc:MGI:1914240]	66990	1.05846	9.74e-07	1.14e-05
ENSMUSG00000025466	Fuom	fucose mutarotase [Source:MGI Symbol;Acc:MGI:1916314]	69064	1.05834	3.08e-05	0.000176028
ENSMUSG00000021109	Hif1a	hypoxia inducible factor 1, alpha subunit [Source:MGI Symbol;Acc:MGI:106918]	15251	1.05668	0.000719064	0.00242093
ENSMUSG00000028645	Slc2a1	solute carrier family 2 (facilitated glucose transporter), member 1 [Source:MGI Symbol;Acc:MGI:95755]	20525	1.05667	2.77e-05	0.000161848
ENSMUSG00000022863	Btg3	BTG anti-proliferation factor 3 [Source:MGI Symbol;Acc:MGI:109532]	12228	1.05633	0.000329981	0.00126143
ENSMUSG00000042729	Wdr74	WD repeat domain 74 [Source:MGI Symbol;Acc:MGI:2147427]	107071	1.05606	5.5e-05	0.00028402
ENSMUSG00000026442	Nfasc	neurofascin [Source:MGI Symbol;Acc:MGI:104753]	269116	1.05577	0.000848778	0.00277387
ENSMUSG00000029860	Zyx	zyxin [Source:MGI Symbol;Acc:MGI:103072]	22793	1.05577	6.49e-06	5.05e-05
ENSMUSG00000021532	Fastkd3	FAST kinase domains 3 [Source:MGI Symbol;Acc:MGI:1916827]	69577	1.05549	4.76e-05	0.000252617
ENSMUSG00000022756	Slc7a4	solute carrier family 7 (cationic amino acid transporter, y+ system), member 4 [Source:MGI Symbol;Acc:MGI:2146512]	224022	1.05534	0.000168145	0.00072233
ENSMUSG00000045140	Pigw	phosphatidylinositol glycan anchor biosynthesis, class W [Source:MGI Symbol;Acc:MGI:1917575]	70325	1.05528	0.0025228	0.00688912
ENSMUSG00000046295	Ankle1	ankyrin repeat and LEM domain containing 1 [Source:MGI Symbol;Acc:MGI:1918775]	234396	1.05496	0.000848282	0.00277363
ENSMUSG00000006517	Mvd	mevalonate (diphospho) decarboxylase [Source:MGI Symbol;Acc:MGI:2179327]	192156	1.05465	2.69e-05	0.000157522
ENSMUSG00000042569	Dhrs7b	dehydrogenase/reductase (SDR family) member 7B [Source:MGI Symbol;Acc:MGI:2384931]	216820	1.05427	2.17e-06	2.14e-05
ENSMUSG00000060992	Copz1	coatomer protein complex, subunit zeta 1 [Source:MGI Symbol;Acc:MGI:1929063]	56447	1.05306	1.36e-07	2.64e-06
ENSMUSG00000061024	Rrs1	ribosome biogenesis regulator 1 [Source:MGI Symbol;Acc:MGI:1929721]	59014	1.05207	0.000175851	0.000748625
ENSMUSG00000035027	Map2k2	mitogen-activated protein kinase kinase 2 [Source:MGI Symbol;Acc:MGI:1346867]	26396	1.05201	4.16e-08	1.08e-06
ENSMUSG00000025049	Taf5	TATA-box binding protein associated factor 5 [Source:MGI Symbol;Acc:MGI:2442144]	226182	1.05106	0.000435896	0.00159139
ENSMUSG00000025940	Tmem70	transmembrane protein 70 [Source:MGI Symbol;Acc:MGI:1915068]	70397	1.05103	2.22e-05	0.000135165
ENSMUSG00000021958	Pinx1	PIN2/TERF1 interacting, telomerase inhibitor 1 [Source:MGI Symbol;Acc:MGI:1919650]	72400	1.05048	0.00572305	0.0136428
ENSMUSG00000028671	Gale	galactose-4-epimerase, UDP [Source:MGI Symbol;Acc:MGI:1921496]	74246	1.04945	1.29e-07	2.53e-06
ENSMUSG00000074934	Grem1	gremlin 1, DAN family BMP antagonist [Source:MGI Symbol;Acc:MGI:1344337]	NA	1.04917	0.00260506	0.00707848
ENSMUSG00000027006	Dnajc10	DnaJ heat shock protein family (Hsp40) member C10 [Source:MGI Symbol;Acc:MGI:1914111]	66861	1.04881	7.68e-08	1.72e-06
ENSMUSG00000058173	Smco4	single-pass membrane protein with coiled-coil domains 4 [Source:MGI Symbol;Acc:MGI:3039636]	170748	1.04811	0.00160729	0.00471297
ENSMUSG00000114579	Gm4130	predicted gene 4130 [Source:MGI Symbol;Acc:MGI:3782306]	NA	1.04772	0.00136477	0.00410995
ENSMUSG00000074890	Lcmt2	leucine carboxyl methyltransferase 2 [Source:MGI Symbol;Acc:MGI:1353659]	329504	1.04761	2.67e-05	0.00015681
ENSMUSG00000019782	Rwdd1	RWD domain containing 1 [Source:MGI Symbol;Acc:MGI:1913771]	66521	1.04683	9.2e-05	0.000436788
ENSMUSG00000029622	Arpc1b	actin related protein 2/3 complex, subunit 1B [Source:MGI Symbol;Acc:MGI:1343142]	11867	1.04669	1.56e-08	5.29e-07
ENSMUSG00000024164	C3	complement component 3 [Source:MGI Symbol;Acc:MGI:88227]	12266	1.04656	0.00033043	0.00126241
ENSMUSG00000028312	Smc2	structural maintenance of chromosomes 2 [Source:MGI Symbol;Acc:MGI:106067]	14211	1.04634	9.85e-05	0.000462343
ENSMUSG00000025203	Scd2	stearoyl-Coenzyme A desaturase 2 [Source:MGI Symbol;Acc:MGI:98240]	20250	1.04567	6.63e-05	0.000332359
ENSMUSG00000090137	Uba52	ubiquitin A-52 residue ribosomal protein fusion product 1 [Source:MGI Symbol;Acc:MGI:98887]	22186	1.04556	0.00331901	0.00865205
ENSMUSG00000058446	Znrf2	zinc and ring finger 2 [Source:MGI Symbol;Acc:MGI:1196246]	387524	1.04508	2.79e-08	8.11e-07
ENSMUSG00000024610	Cd74	CD74 antigen (invariant polypeptide of major histocompatibility complex, class II antigen-associated) [Source:MGI Symbol;Acc:MGI:96534]	16149	1.04505	0.000499247	0.00178502
ENSMUSG00000053897	Slc39a8	solute carrier family 39 (metal ion transporter), member 8 [Source:MGI Symbol;Acc:MGI:1914797]	67547	1.0438	6.44e-05	0.000324211
ENSMUSG00000027540	Ptpn1	protein tyrosine phosphatase, non-receptor type 1 [Source:MGI Symbol;Acc:MGI:97805]	19246	1.04351	3.66e-07	5.42e-06
ENSMUSG00000036620	Mgat4b	mannoside acetylglucosaminyltransferase 4, isoenzyme B [Source:MGI Symbol;Acc:MGI:2143974]	103534	1.04348	7.08e-09	2.99e-07
ENSMUSG00000004264	Phb2	prohibitin 2 [Source:MGI Symbol;Acc:MGI:102520]	12034	1.04311	9.65e-09	3.76e-07
ENSMUSG00000068893	Sprr2a2	small proline-rich protein 2A2 [Source:MGI Symbol;Acc:MGI:3845026]	100303744	1.04307	0.00448612	0.0111635
ENSMUSG00000086108	Gm5602	predicted gene 5602 [Source:MGI Symbol;Acc:MGI:3645136]	NA	1.04288	0.00923219	0.0202738
ENSMUSG00000079941	Cox5b-ps	cytochrome c oxidase subunit 5B, pseudogene [Source:MGI Symbol;Acc:MGI:3649411]	NA	1.04167	0.00369183	0.00945711
ENSMUSG00000025234	Arih1	ariadne RBR E3 ubiquitin protein ligase 1 [Source:MGI Symbol;Acc:MGI:1344363]	23806	1.04165	3.52e-07	5.24e-06
ENSMUSG00000042303	Sgsm3	small G protein signaling modulator 3 [Source:MGI Symbol;Acc:MGI:1916329]	105835	1.04161	1.83e-08	6.01e-07
ENSMUSG00000001435	Col18a1	collagen, type XVIII, alpha 1 [Source:MGI Symbol;Acc:MGI:88451]	12822	1.04055	4.71e-05	0.000250574
ENSMUSG00000039221	Rpl22l1	ribosomal protein L22 like 1 [Source:MGI Symbol;Acc:MGI:1915278]	68028	1.04054	0.000279239	0.0010994
ENSMUSG00000030428	Ttyh1	tweety family member 1 [Source:MGI Symbol;Acc:MGI:1889007]	57776	1.04014	0.000286442	0.00112373
ENSMUSG00000044155	Lsm8	LSM8 homolog, U6 small nuclear RNA associated [Source:MGI Symbol;Acc:MGI:1923772]	76522	1.04004	1.55e-05	0.000102261
ENSMUSG00000034175	Rhbdd3	rhomboid domain containing 3 [Source:MGI Symbol;Acc:MGI:2444684]	279766	1.03996	0.000122694	0.000555373
ENSMUSG00000024683	Mrpl16	mitochondrial ribosomal protein L16 [Source:MGI Symbol;Acc:MGI:2137219]	94063	1.03984	3.27e-06	2.94e-05
ENSMUSG00000027405	Nop56	NOP56 ribonucleoprotein [Source:MGI Symbol;Acc:MGI:1914384]	67134	1.03981	3.35e-05	0.000188782
ENSMUSG00000026971	Itgb6	integrin beta 6 [Source:MGI Symbol;Acc:MGI:96615]	16420	1.03904	7.82e-06	5.89e-05
ENSMUSG00000021670	Hmgcr	3-hydroxy-3-methylglutaryl-Coenzyme A reductase [Source:MGI Symbol;Acc:MGI:96159]	15357	1.03894	2.2e-06	2.16e-05
ENSMUSG00000015217	Hmgb3	high mobility group box 3 [Source:MGI Symbol;Acc:MGI:1098219]	15354	1.03852	1.59e-06	1.67e-05
ENSMUSG00000047330	Kcne4	potassium voltage-gated channel, Isk-related subfamily, gene 4 [Source:MGI Symbol;Acc:MGI:1891125]	57814	1.03846	0.00151717	0.00450086
ENSMUSG00000031958	Ldhd	lactate dehydrogenase D [Source:MGI Symbol;Acc:MGI:106428]	52815	1.0368	0.00318151	0.00836657
ENSMUSG00000025176	Hoga1	4-hydroxy-2-oxoglutarate aldolase 1 [Source:MGI Symbol;Acc:MGI:1914682]	67432	1.03656	0.00241362	0.00663229
ENSMUSG00000063838	Cdc42ep5	CDC42 effector protein (Rho GTPase binding) 5 [Source:MGI Symbol;Acc:MGI:1929745]	58804	1.03645	1.13e-06	1.27e-05
ENSMUSG00000041920	Slc16a6	solute carrier family 16 (monocarboxylic acid transporters), member 6 [Source:MGI Symbol;Acc:MGI:2144585]	104681	1.03636	0.00102453	0.00323647
ENSMUSG00000040447	Spns2	spinster homolog 2 [Source:MGI Symbol;Acc:MGI:2384936]	216892	1.03629	8.16e-05	0.000394817
ENSMUSG00000025278	Flnb	filamin, beta [Source:MGI Symbol;Acc:MGI:2446089]	286940	1.03602	1.72e-06	1.78e-05
ENSMUSG00000006585	Cdt1	chromatin licensing and DNA replication factor 1 [Source:MGI Symbol;Acc:MGI:1914427]	67177	1.03579	8.64e-05	0.00041472
ENSMUSG00000028364	Tnc	tenascin C [Source:MGI Symbol;Acc:MGI:101922]	21923	1.03547	9.06e-05	0.000431589
ENSMUSG00000035279	Ssc5d	scavenger receptor cysteine rich family, 5 domains [Source:MGI Symbol;Acc:MGI:3606211]	269855	1.03383	3.79e-05	0.000208818
ENSMUSG00000072214	Septin5	septin 5 [Source:MGI Symbol;Acc:MGI:1195461]	18951	1.03365	0.0023362	0.00645597
ENSMUSG00000087679	Tmem250-ps	transmembrane protein 250, pseudogene [Source:MGI Symbol;Acc:MGI:1924939]	109299	1.03289	6.79e-07	8.61e-06
ENSMUSG00000003617	Cp	ceruloplasmin [Source:MGI Symbol;Acc:MGI:88476]	12870	1.03218	0.00136648	0.0041132
ENSMUSG00000025857	Dnaaf5	dynein, axonemal assembly factor 5 [Source:MGI Symbol;Acc:MGI:3616079]	433956	1.03203	7.39e-05	0.000365194
ENSMUSG00000045664	Cdc42ep2	CDC42 effector protein (Rho GTPase binding) 2 [Source:MGI Symbol;Acc:MGI:1929744]	104252	1.03122	0.0139883	0.0287773
ENSMUSG00000065259	Snora30	small nucleolar RNA, H/ACA box 30 [Source:MGI Symbol;Acc:MGI:3819499]	NA	1.03104	0.0138348	0.0285061
ENSMUSG00000029500	Pgam5	phosphoglycerate mutase family member 5 [Source:MGI Symbol;Acc:MGI:1919792]	72542	1.03042	5.4e-05	0.000280001
ENSMUSG00000034271	Jdp2	Jun dimerization protein 2 [Source:MGI Symbol;Acc:MGI:1932093]	81703	1.02967	0.000659397	0.00225643
ENSMUSG00000034220	Gpc1	glypican 1 [Source:MGI Symbol;Acc:MGI:1194891]	14733	1.02947	7.59e-05	0.000373037
ENSMUSG00000046722	Cdc42se1	CDC42 small effector 1 [Source:MGI Symbol;Acc:MGI:1889510]	57912	1.02928	2.72e-07	4.34e-06
ENSMUSG00000101597	Gm5621	predicted gene 5621 [Source:MGI Symbol;Acc:MGI:3646701]	NA	1.0288	0.000856675	0.0027962
ENSMUSG00000049922	Slc35c1	solute carrier family 35, member C1 [Source:MGI Symbol;Acc:MGI:2443301]	228368	1.02879	8.86e-06	6.5e-05
ENSMUSG00000079139	Gm4204	predicted gene 4204 [Source:MGI Symbol;Acc:MGI:3782381]	NA	1.02877	0.0022465	0.0062501
ENSMUSG00000032673	Prorsd1	prolyl-tRNA synthetase domain containing 1 [Source:MGI Symbol;Acc:MGI:1915189]	67939	1.02825	5.94e-05	0.000302343
ENSMUSG00000021998	Lcp1	lymphocyte cytosolic protein 1 [Source:MGI Symbol;Acc:MGI:104808]	18826	1.02788	0.00187082	0.00535088
ENSMUSG00000036718	Micall2	MICAL-like 2 [Source:MGI Symbol;Acc:MGI:2444818]	231830	1.02771	6.15e-06	4.85e-05
ENSMUSG00000023089	Ndufa5	NADH:ubiquinone oxidoreductase subunit A5 [Source:MGI Symbol;Acc:MGI:1915452]	68202	1.02668	0.00016219	0.000701101
ENSMUSG00000036046	5031439G07Rik	RIKEN cDNA 5031439G07 gene [Source:MGI Symbol;Acc:MGI:2444899]	223739	1.02651	2.02e-08	6.47e-07
ENSMUSG00000026796	Niban2	niban apoptosis regulator 2 [Source:MGI Symbol;Acc:MGI:2442910]	227737	1.02597	4.45e-06	3.76e-05
ENSMUSG00000021371	Mcur1	mitochondrial calcium uniporter regulator 1 [Source:MGI Symbol;Acc:MGI:1923387]	76137	1.02507	3.84e-06	3.34e-05
ENSMUSG00000035572	Dcaf10	DDB1 and CUL4 associated factor 10 [Source:MGI Symbol;Acc:MGI:2140179]	242418	1.02494	9.64e-07	1.14e-05
ENSMUSG00000036553	Sh3tc1	SH3 domain and tetratricopeptide repeats 1 [Source:MGI Symbol;Acc:MGI:2678949]	231147	1.0246	3.56e-06	3.14e-05
ENSMUSG00000033940	Brk1	BRICK1, SCAR/WAVE actin-nucleating complex subunit [Source:MGI Symbol;Acc:MGI:1915406]	101314	1.02384	1.68e-08	5.64e-07
ENSMUSG00000027637	Rab5if	RAB5 interacting factor [Source:MGI Symbol;Acc:MGI:1914638]	67388	1.02367	2.04e-05	0.000126828
ENSMUSG00000002963	Pnkp	polynucleotide kinase 3'- phosphatase [Source:MGI Symbol;Acc:MGI:1891698]	59047	1.02296	1.97e-06	1.99e-05
ENSMUSG00000052926	Rnaseh2a	ribonuclease H2, large subunit [Source:MGI Symbol;Acc:MGI:1916974]	69724	1.02274	4.66e-05	0.000248484
ENSMUSG00000086991	Gm15334	predicted gene 15334 [Source:MGI Symbol;Acc:MGI:3705284]	NA	1.02229	0.00635172	0.0148693
ENSMUSG00000063524	Eno1	enolase 1, alpha non-neuron [Source:MGI Symbol;Acc:MGI:95393]	13806	1.02183	4.44e-08	1.13e-06
ENSMUSG00000035960	Apex1	apurinic/apyrimidinic endonuclease 1 [Source:MGI Symbol;Acc:MGI:88042]	11792	1.0213	0.00159685	0.00468966
ENSMUSG00000048807	Slc35e4	solute carrier family 35, member E4 [Source:MGI Symbol;Acc:MGI:2144150]	103710	1.02091	0.000797566	0.00263929
ENSMUSG00000099997	Tubb4b-ps2	tubulin, beta 4B class IVB, pseudogene 2 [Source:MGI Symbol;Acc:MGI:3723458]	NA	1.02088	0.00917234	0.0201603
ENSMUSG00000035378	Shq1	SHQ1 homolog (S. cerevisiae) [Source:MGI Symbol;Acc:MGI:1919421]	72171	1.02014	0.000635199	0.002189
ENSMUSG00000001247	Lsr	lipolysis stimulated lipoprotein receptor [Source:MGI Symbol;Acc:MGI:1927471]	54135	1.01981	7.33e-06	5.58e-05
ENSMUSG00000004393	Ddx56	DEAD box helicase 56 [Source:MGI Symbol;Acc:MGI:1277172]	52513	1.01913	1.75e-05	0.00011316
ENSMUSG00000083327	Vcp-rs	valosin containing protein, related sequence [Source:MGI Symbol;Acc:MGI:894298]	NA	1.01884	0.000184656	0.000778265
ENSMUSG00000031731	Ap1g1	adaptor protein complex AP-1, gamma 1 subunit [Source:MGI Symbol;Acc:MGI:101919]	11765	1.01884	2.28e-07	3.83e-06
ENSMUSG00000041037	Irgq	immunity-related GTPase family, Q [Source:MGI Symbol;Acc:MGI:2667176]	210146	1.01683	2.34e-06	2.26e-05
ENSMUSG00000054027	Nt5dc3	5'-nucleotidase domain containing 3 [Source:MGI Symbol;Acc:MGI:3513266]	103466	1.01657	2.63e-05	0.000154945
ENSMUSG00000104273	A530064N14Rik	RIKEN cDNA A530064N14 gene [Source:MGI Symbol;Acc:MGI:3028068]	NA	1.01435	0.00433363	0.0108498
ENSMUSG00000060216	Arrb2	arrestin, beta 2 [Source:MGI Symbol;Acc:MGI:99474]	216869	1.0134	0.000792535	0.00262595
ENSMUSG00000016757	Ttll12	tubulin tyrosine ligase-like family, member 12 [Source:MGI Symbol;Acc:MGI:3039573]	223723	1.01304	2.57e-05	0.00015201
ENSMUSG00000026856	Dolpp1	dolichyl pyrophosphate phosphatase 1 [Source:MGI Symbol;Acc:MGI:1914093]	57170	1.01286	9.35e-06	6.77e-05
ENSMUSG00000028583	Pdpn	podoplanin [Source:MGI Symbol;Acc:MGI:103098]	14726	1.01134	0.000809504	0.00267207
ENSMUSG00000018171	Vmp1	vacuole membrane protein 1 [Source:MGI Symbol;Acc:MGI:1923159]	75909	1.01086	0.000123909	0.00055991
ENSMUSG00000024807	Syvn1	synovial apoptosis inhibitor 1, synoviolin [Source:MGI Symbol;Acc:MGI:1921376]	74126	1.01076	2.42e-07	4.01e-06
ENSMUSG00000079297	Gm2223	predicted pseudogene 2223 [Source:MGI Symbol;Acc:MGI:3780393]	NA	1.01073	0.000835848	0.00273842
ENSMUSG00000007050	Lsm2	LSM2 homolog, U6 small nuclear RNA and mRNA degradation associated [Source:MGI Symbol;Acc:MGI:90676]	27756	1.00998	0.000418198	0.00153701
ENSMUSG00000072571	Tmem253	transmembrane protein 253 [Source:MGI Symbol;Acc:MGI:3588246]	619301	1.00987	2.94e-06	2.69e-05
ENSMUSG00000078713	Tomm5	translocase of outer mitochondrial membrane 5 [Source:MGI Symbol;Acc:MGI:1915762]	68512	1.0093	5.28e-05	0.0002751
ENSMUSG00000078153	Psme2b	protease (prosome, macropain) activator subunit 2B [Source:MGI Symbol;Acc:MGI:1341073]	621823	1.00903	0.00326768	0.00853686
ENSMUSG00000026785	Pkn3	protein kinase N3 [Source:MGI Symbol;Acc:MGI:2388285]	263803	1.00871	2.31e-05	0.000139897
ENSMUSG00000092702	Gm24514	predicted gene, 24514 [Source:MGI Symbol;Acc:MGI:5454291]	NA	1.00862	0.00931929	0.0204412
ENSMUSG00000038280	Ostm1	osteopetrosis associated transmembrane protein 1 [Source:MGI Symbol;Acc:MGI:2655574]	14628	1.0084	3.5e-06	3.1e-05
ENSMUSG00000043252	Tmem64	transmembrane protein 64 [Source:MGI Symbol;Acc:MGI:2140359]	100201	1.00812	7.69e-07	9.5e-06
ENSMUSG00000101191	Gm28809	predicted gene 28809 [Source:MGI Symbol;Acc:MGI:5579515]	NA	1.00805	0.00078765	0.00261437
ENSMUSG00000068566	Myadm	myeloid-associated differentiation marker [Source:MGI Symbol;Acc:MGI:1355332]	50918	1.00755	1.04e-05	7.41e-05
ENSMUSG00000040883	Tmem205	transmembrane protein 205 [Source:MGI Symbol;Acc:MGI:3045495]	235043	1.00749	3.48e-05	0.000194405
ENSMUSG00000021737	Psmd6	proteasome (prosome, macropain) 26S subunit, non-ATPase, 6 [Source:MGI Symbol;Acc:MGI:1913663]	66413	1.00718	4.9e-07	6.74e-06
ENSMUSG00000002835	Chaf1a	chromatin assembly factor 1, subunit A (p150) [Source:MGI Symbol;Acc:MGI:1351331]	27221	1.00678	0.000307111	0.00118921
ENSMUSG00000029580	Actb	actin, beta [Source:MGI Symbol;Acc:MGI:87904]	11461	1.00662	5.95e-07	7.82e-06
ENSMUSG00000081657	Gm15466	predicted gene 15466 [Source:MGI Symbol;Acc:MGI:3705491]	NA	1.00623	0.00614058	0.0144544
ENSMUSG00000011263	Exoc3l2	exocyst complex component 3-like 2 [Source:MGI Symbol;Acc:MGI:1921713]	74463	1.00554	0.000369993	0.00138461
ENSMUSG00000026303	Mlph	melanophilin [Source:MGI Symbol;Acc:MGI:2176380]	171531	1.00459	2.9e-06	2.66e-05
ENSMUSG00000023232	Serinc2	serine incorporator 2 [Source:MGI Symbol;Acc:MGI:1919132]	230779	1.0036	1.3e-08	4.66e-07
ENSMUSG00000021102	Glrx5	glutaredoxin 5 [Source:MGI Symbol;Acc:MGI:1920296]	73046	1.00339	0.000104464	0.00048717
ENSMUSG00000031616	Ednra	endothelin receptor type A [Source:MGI Symbol;Acc:MGI:105923]	13617	1.00263	0.00394062	0.0100067
ENSMUSG00000028337	Coro2a	coronin, actin binding protein 2A [Source:MGI Symbol;Acc:MGI:1345966]	107684	1.00259	6.8e-08	1.55e-06
ENSMUSG00000024925	Rnaseh2c	ribonuclease H2, subunit C [Source:MGI Symbol;Acc:MGI:1915459]	68209	1.00252	7.5e-05	0.000369031
ENSMUSG00000067847	Romo1	reactive oxygen species modulator 1 [Source:MGI Symbol;Acc:MGI:1914317]	67067	1.00098	0.000215549	0.000886596
ENSMUSG00000027509	Rae1	ribonucleic acid export 1 [Source:MGI Symbol;Acc:MGI:1913929]	66679	0.999879	3.04e-06	2.77e-05
ENSMUSG00000028124	Gclm	glutamate-cysteine ligase, modifier subunit [Source:MGI Symbol;Acc:MGI:104995]	14630	0.999354	1.43e-05	9.62e-05
ENSMUSG00000055612	Cdca7	cell division cycle associated 7 [Source:MGI Symbol;Acc:MGI:1914203]	66953	0.998634	1.05e-07	2.18e-06
ENSMUSG00000070343	Gm10288	predicted gene 10288 [Source:MGI Symbol;Acc:MGI:3704227]	NA	0.998465	0.000813584	0.00268218
ENSMUSG00000050737	Ptges	prostaglandin E synthase [Source:MGI Symbol;Acc:MGI:1927593]	64292	0.99813	0.00096522	0.00307976
ENSMUSG00000034974	Dapk3	death-associated protein kinase 3 [Source:MGI Symbol;Acc:MGI:1203520]	13144	0.998103	9.23e-06	6.7e-05
ENSMUSG00000023191	P3h3	prolyl 3-hydroxylase 3 [Source:MGI Symbol;Acc:MGI:1315208]	14789	0.997999	1.35e-05	9.15e-05
ENSMUSG00000038515	Grtp1	GH regulated TBC protein 1 [Source:MGI Symbol;Acc:MGI:1914040]	66790	0.997873	9.43e-07	1.12e-05
ENSMUSG00000042460	C1galt1	core 1 synthase, glycoprotein-N-acetylgalactosamine 3-beta-galactosyltransferase, 1 [Source:MGI Symbol;Acc:MGI:2151071]	94192	0.997809	2.51e-08	7.56e-07
ENSMUSG00000017664	Slc35c2	solute carrier family 35, member C2 [Source:MGI Symbol;Acc:MGI:2385166]	228875	0.997452	8.41e-06	6.23e-05
ENSMUSG00000070462	Tlnrd1	talin rod domain containing 1 [Source:MGI Symbol;Acc:MGI:1891420]	80889	0.997415	9.3e-06	6.75e-05
ENSMUSG00000066362	Rps13-ps1	ribosomal protein S13, pseudogene 1 [Source:MGI Symbol;Acc:MGI:3647042]	NA	0.997185	0.0113474	0.0241332
ENSMUSG00000017713	Tha1	threonine aldolase 1 [Source:MGI Symbol;Acc:MGI:1919026]	71776	0.996667	4.05e-05	0.000221089
ENSMUSG00000015749	Anp32e	acidic (leucine-rich) nuclear phosphoprotein 32 family, member E [Source:MGI Symbol;Acc:MGI:1913721]	66471	0.996497	7.69e-05	0.000376106
ENSMUSG00000108120	9930120I10Rik	RIKEN cDNA 9930120I10 gene [Source:MGI Symbol;Acc:MGI:1924996]	NA	0.99604	0.00464613	0.0115008
ENSMUSG00000027330	Cdc25b	cell division cycle 25B [Source:MGI Symbol;Acc:MGI:99701]	12531	0.995884	4.37e-05	0.000235821
ENSMUSG00000027076	Timm10	translocase of inner mitochondrial membrane 10 [Source:MGI Symbol;Acc:MGI:1353429]	30059	0.995845	0.000653598	0.0022395
ENSMUSG00000002763	Pex6	peroxisomal biogenesis factor 6 [Source:MGI Symbol;Acc:MGI:2385054]	224824	0.995765	7.26e-06	5.54e-05
ENSMUSG00000036639	Nudt1	nudix (nucleoside diphosphate linked moiety X)-type motif 1 [Source:MGI Symbol;Acc:MGI:109280]	17766	0.995431	0.000171418	0.000732565
ENSMUSG00000024758	Rtn3	reticulon 3 [Source:MGI Symbol;Acc:MGI:1339970]	20168	0.99515	3.9e-07	5.69e-06
ENSMUSG00000026687	Aldh9a1	aldehyde dehydrogenase 9, subfamily A1 [Source:MGI Symbol;Acc:MGI:1861622]	56752	0.994906	9.98e-08	2.1e-06
ENSMUSG00000049866	Arl4c	ADP-ribosylation factor-like 4C [Source:MGI Symbol;Acc:MGI:2445172]	320982	0.994037	0.0118881	0.0250803
ENSMUSG00000027248	Pdia3	protein disulfide isomerase associated 3 [Source:MGI Symbol;Acc:MGI:95834]	14827	0.993618	3.23e-08	9.01e-07
ENSMUSG00000023048	Prr13	proline rich 13 [Source:MGI Symbol;Acc:MGI:1913401]	66151	0.992848	3.58e-06	3.15e-05
ENSMUSG00000020386	Sar1b	secretion associated Ras related GTPase 1B [Source:MGI Symbol;Acc:MGI:1913647]	66397	0.992287	8.07e-06	6.05e-05
ENSMUSG00000031021	Tmem9b	TMEM9 domain family, member B [Source:MGI Symbol;Acc:MGI:1915254]	56786	0.992164	2.07e-07	3.56e-06
ENSMUSG00000027204	Fbn1	fibrillin 1 [Source:MGI Symbol;Acc:MGI:95489]	14118	0.991837	0.000194077	0.000810697
ENSMUSG00000032036	Kirrel3	kirre like nephrin family adhesion molecule 3 [Source:MGI Symbol;Acc:MGI:1914953]	67703	0.989744	0.00534193	0.0128554
ENSMUSG00000027242	Wdr76	WD repeat domain 76 [Source:MGI Symbol;Acc:MGI:1926186]	241627	0.989163	0.00012469	0.000562861
ENSMUSG00000026970	Rbms1	RNA binding motif, single stranded interacting protein 1 [Source:MGI Symbol;Acc:MGI:1861774]	56878	0.988723	8.83e-06	6.48e-05
ENSMUSG00000031023	Akip1	A kinase (PRKA) interacting protein 1 [Source:MGI Symbol;Acc:MGI:3041226]	57373	0.988548	0.000271956	0.00107524
ENSMUSG00000027351	Spred1	sprouty protein with EVH-1 domain 1, related sequence [Source:MGI Symbol;Acc:MGI:2150016]	114715	0.988309	4.7e-06	3.93e-05
ENSMUSG00000021967	Mrpl57	mitochondrial ribosomal protein L57 [Source:MGI Symbol;Acc:MGI:1915090]	67840	0.988266	1.96e-05	0.000122874
ENSMUSG00000037772	Mrpl23	mitochondrial ribosomal protein L23 [Source:MGI Symbol;Acc:MGI:1196612]	19935	0.987816	1.56e-05	0.000102888
ENSMUSG00000040323	Gm15429	predicted pseudogene 15429 [Source:MGI Symbol;Acc:MGI:3642423]	NA	0.987757	0.000872373	0.00284209
ENSMUSG00000109498	Gm45222	predicted gene 45222 [Source:MGI Symbol;Acc:MGI:5753798]	NA	0.987688	0.00335855	0.00872746
ENSMUSG00000003051	Elf3	E74-like factor 3 [Source:MGI Symbol;Acc:MGI:1101781]	13710	0.987352	5.82e-07	7.7e-06
ENSMUSG00000020227	Irak3	interleukin-1 receptor-associated kinase 3 [Source:MGI Symbol;Acc:MGI:1921164]	73914	0.986927	0.0014302	0.00427758
ENSMUSG00000025872	Thoc3	THO complex 3 [Source:MGI Symbol;Acc:MGI:1920916]	73666	0.986866	1.37e-06	1.48e-05
ENSMUSG00000020458	Rtn4	reticulon 4 [Source:MGI Symbol;Acc:MGI:1915835]	68585	0.986606	0.000110276	0.000508795
ENSMUSG00000027490	E2f1	E2F transcription factor 1 [Source:MGI Symbol;Acc:MGI:101941]	13555	0.986288	0.00095534	0.00305384
ENSMUSG00000078651	Aoc2	amine oxidase, copper containing 2 (retina-specific) [Source:MGI Symbol;Acc:MGI:2668431]	237940	0.985863	0.00319955	0.00840037
ENSMUSG00000074006	Omp	olfactory marker protein [Source:MGI Symbol;Acc:MGI:97436]	18378	0.985531	0.000132615	0.000592531
ENSMUSG00000035299	Mid1	midline 1 [Source:MGI Symbol;Acc:MGI:1100537]	17318	0.985095	3.39e-06	3.03e-05
ENSMUSG00000067825	Pex26	peroxisomal biogenesis factor 26 [Source:MGI Symbol;Acc:MGI:1921293]	74043	0.984755	8.54e-07	1.03e-05
ENSMUSG00000030057	Cnbp	cellular nucleic acid binding protein [Source:MGI Symbol;Acc:MGI:88431]	12785	0.984129	3.15e-08	8.9e-07
ENSMUSG00000053746	Ptrh1	peptidyl-tRNA hydrolase 1 homolog [Source:MGI Symbol;Acc:MGI:1913779]	329384	0.983665	0.00625575	0.0146838
ENSMUSG00000044026	Slc35g1	solute carrier family 35, member G1 [Source:MGI Symbol;Acc:MGI:2444789]	240660	0.982817	5.27e-07	7.12e-06
ENSMUSG00000048696	Mex3d	mex3 RNA binding family member D [Source:MGI Symbol;Acc:MGI:2681847]	237400	0.982615	0.000677256	0.00230138
ENSMUSG00000018770	Atp5g3	ATP synthase, H+ transporting, mitochondrial F0 complex, subunit C3 (subunit 9) [Source:MGI Symbol;Acc:MGI:2442035]	228033	0.9826	2.2e-06	2.16e-05
ENSMUSG00000026749	Nek6	NIMA (never in mitosis gene a)-related expressed kinase 6 [Source:MGI Symbol;Acc:MGI:1891638]	59126	0.982413	1.03e-05	7.32e-05
ENSMUSG00000110605	Gm32856	predicted gene, 32856 [Source:MGI Symbol;Acc:MGI:5592015]	102635552	0.981874	0.0227859	0.0435585
ENSMUSG00000047434	Xxylt1	xyloside xylosyltransferase 1 [Source:MGI Symbol;Acc:MGI:2146443]	268880	0.981197	0.00103142	0.00325083
ENSMUSG00000020843	Timm22	translocase of inner mitochondrial membrane 22 [Source:MGI Symbol;Acc:MGI:1929742]	56322	0.98106	3.31e-05	0.000186699
ENSMUSG00000027459	Fam110a	family with sequence similarity 110, member A [Source:MGI Symbol;Acc:MGI:1921097]	73847	0.981005	0.00169845	0.00493407
ENSMUSG00000001569	Nom1	nucleolar protein with MIF4G domain 1 [Source:MGI Symbol;Acc:MGI:1861749]	433864	0.980234	4.63e-07	6.48e-06
ENSMUSG00000032322	Pstpip1	proline-serine-threonine phosphatase-interacting protein 1 [Source:MGI Symbol;Acc:MGI:1321396]	19200	0.979716	0.0216408	0.0417517
ENSMUSG00000037992	Rara	retinoic acid receptor, alpha [Source:MGI Symbol;Acc:MGI:97856]	19401	0.979671	6.65e-07	8.49e-06
ENSMUSG00000025534	Gusb	glucuronidase, beta [Source:MGI Symbol;Acc:MGI:95872]	110006	0.979089	3.79e-07	5.57e-06
ENSMUSG00000039842	Mcph1	microcephaly, primary autosomal recessive 1 [Source:MGI Symbol;Acc:MGI:2443308]	244329	0.97908	5.62e-06	4.52e-05
ENSMUSG00000023707	Ogfod2	2-oxoglutarate and iron-dependent oxygenase domain containing 2 [Source:MGI Symbol;Acc:MGI:1913877]	66627	0.979013	0.000172541	0.000736634
ENSMUSG00000108394	Gm45477	predicted gene 45477 [Source:MGI Symbol;Acc:MGI:5791313]	NA	0.978859	0.000177354	0.000754255
ENSMUSG00000033068	Entpd6	ectonucleoside triphosphate diphosphohydrolase 6 [Source:MGI Symbol;Acc:MGI:1202295]	12497	0.97823	4.66e-08	1.17e-06
ENSMUSG00000058076	Sdhc	succinate dehydrogenase complex, subunit C, integral membrane protein [Source:MGI Symbol;Acc:MGI:1913302]	66052	0.977922	1.51e-07	2.81e-06
ENSMUSG00000063445	Nmral1	NmrA-like family domain containing 1 [Source:MGI Symbol;Acc:MGI:1915074]	67824	0.977893	0.00119746	0.0036923
ENSMUSG00000117875	Gm6789	predicted gene 6789 [Source:MGI Symbol;Acc:MGI:3643581]	NA	0.97776	1.88e-06	1.91e-05
ENSMUSG00000029545	Acads	acyl-Coenzyme A dehydrogenase, short chain [Source:MGI Symbol;Acc:MGI:87868]	11409	0.97709	2.31e-06	2.24e-05
ENSMUSG00000038546	Ranbp9	RAN binding protein 9 [Source:MGI Symbol;Acc:MGI:1928741]	56705	0.97693	1.99e-07	3.45e-06
ENSMUSG00000006699	Cdc42	cell division cycle 42 [Source:MGI Symbol;Acc:MGI:106211]	12540	0.97684	9.97e-07	1.16e-05
ENSMUSG00000032215	Rsl24d1	ribosomal L24 domain containing 1 [Source:MGI Symbol;Acc:MGI:2681840]	225215	0.976826	7.34e-05	0.000363058
ENSMUSG00000059183	Mtfmt	mitochondrial methionyl-tRNA formyltransferase [Source:MGI Symbol;Acc:MGI:1916856]	69606	0.976722	6.69e-06	5.18e-05
ENSMUSG00000024941	Scyl1	SCY1-like 1 (S. cerevisiae) [Source:MGI Symbol;Acc:MGI:1931787]	78891	0.976243	2.82e-08	8.2e-07
ENSMUSG00000025544	Tm9sf2	transmembrane 9 superfamily member 2 [Source:MGI Symbol;Acc:MGI:1915309]	68059	0.97584	5.05e-09	2.36e-07
ENSMUSG00000082107	Gm16216	predicted gene 16216 [Source:MGI Symbol;Acc:MGI:3801728]	NA	0.975702	0.00610616	0.0143995
ENSMUSG00000015759	Cnih1	cornichon family AMPA receptor auxiliary protein 1 [Source:MGI Symbol;Acc:MGI:1277202]	12793	0.975443	0.000907889	0.00293434
ENSMUSG00000020440	Arf5	ADP-ribosylation factor 5 [Source:MGI Symbol;Acc:MGI:99434]	11844	0.97485	1.27e-07	2.5e-06
ENSMUSG00000117924	Tmem223	transmembrane protein 223 [Source:MGI Symbol;Acc:MGI:1914086]	66836	0.974745	0.000226783	0.00092442
ENSMUSG00000054766	Set	SET nuclear oncogene [Source:MGI Symbol;Acc:MGI:1860267]	56086	0.974007	2.04e-05	0.000126846
ENSMUSG00000079610	Ankrd39	ankyrin repeat domain 39 [Source:MGI Symbol;Acc:MGI:1914816]	109346	0.973907	0.00114876	0.00356471
ENSMUSG00000025511	Tspan4	tetraspanin 4 [Source:MGI Symbol;Acc:MGI:1928097]	64540	0.97282	6.48e-05	0.000325963
ENSMUSG00000032562	Gnai2	guanine nucleotide binding protein (G protein), alpha inhibiting 2 [Source:MGI Symbol;Acc:MGI:95772]	14678	0.972371	1.2e-09	9.16e-08
ENSMUSG00000032803	Cdv3	carnitine deficiency-associated gene expressed in ventricle 3 [Source:MGI Symbol;Acc:MGI:2448759]	321022	0.972248	1.88e-08	6.15e-07
ENSMUSG00000032400	Zwilch	zwilch kinetochore protein [Source:MGI Symbol;Acc:MGI:1915264]	68014	0.971649	0.00412546	0.0104078
ENSMUSG00000037638	Zbtb42	zinc finger and BTB domain containing 42 [Source:MGI Symbol;Acc:MGI:3644133]	382639	0.971078	1.61e-05	0.000105579
ENSMUSG00000025289	Prdx4	peroxiredoxin 4 [Source:MGI Symbol;Acc:MGI:1859815]	53381	0.969754	7.75e-06	5.85e-05
ENSMUSG00000051695	Pcbp1	poly(rC) binding protein 1 [Source:MGI Symbol;Acc:MGI:1345635]	23983	0.968964	1.64e-05	0.000107334
ENSMUSG00000044197	Gpr146	G protein-coupled receptor 146 [Source:MGI Symbol;Acc:MGI:1933113]	80290	0.968357	0.000445099	0.00161646
ENSMUSG00000018449	Rpain	RPA interacting protein [Source:MGI Symbol;Acc:MGI:1916973]	69723	0.968156	0.000186078	0.000783005
ENSMUSG00000028333	Anp32b	acidic (leucine-rich) nuclear phosphoprotein 32 family, member B [Source:MGI Symbol;Acc:MGI:1914878]	67628	0.967736	0.000102251	0.000477971
ENSMUSG00000028191	Bcl10	B cell leukemia/lymphoma 10 [Source:MGI Symbol;Acc:MGI:1337994]	12042	0.966355	3.7e-07	5.47e-06
ENSMUSG00000036835	Psenen	presenilin enhancer gamma secretase subunit [Source:MGI Symbol;Acc:MGI:1913590]	66340	0.966291	6.35e-06	4.97e-05
ENSMUSG00000095567	Noc2l	NOC2 like nucleolar associated transcriptional repressor [Source:MGI Symbol;Acc:MGI:1931051]	57741	0.965737	2.81e-06	2.61e-05
ENSMUSG00000114399	Gm47994	predicted gene, 47994 [Source:MGI Symbol;Acc:MGI:6097290]	NA	0.965692	0.0102593	0.0221776
ENSMUSG00000054604	Cggbp1	CGG triplet repeat binding protein 1 [Source:MGI Symbol;Acc:MGI:2146370]	106143	0.965201	3.91e-06	3.39e-05
ENSMUSG00000039841	Zfp800	zinc finger protein 800 [Source:MGI Symbol;Acc:MGI:1889334]	627049	0.96498	6.83e-05	0.000340587
ENSMUSG00000025236	Adpgk	ADP-dependent glucokinase [Source:MGI Symbol;Acc:MGI:1919391]	72141	0.964779	4.55e-06	3.81e-05
ENSMUSG00000023286	Ube2j2	ubiquitin-conjugating enzyme E2J 2 [Source:MGI Symbol;Acc:MGI:2153608]	140499	0.964041	8.17e-07	9.98e-06
ENSMUSG00000051518	Rps19bp1	ribosomal protein S19 binding protein 1 [Source:MGI Symbol;Acc:MGI:1913788]	66538	0.963139	0.00347291	0.0089838
ENSMUSG00000028850	Gpatch3	G patch domain containing 3 [Source:MGI Symbol;Acc:MGI:2442492]	242691	0.963073	0.000669247	0.00228123
ENSMUSG00000104126	Gm37486	predicted gene, 37486 [Source:MGI Symbol;Acc:MGI:5610714]	NA	0.962689	0.00485387	0.011896
ENSMUSG00000020171	Yeats4	YEATS domain containing 4 [Source:MGI Symbol;Acc:MGI:1927224]	64050	0.962382	8.21e-06	6.12e-05
ENSMUSG00000056999	Ide	insulin degrading enzyme [Source:MGI Symbol;Acc:MGI:96412]	15925	0.961995	0.00237932	0.0065531
ENSMUSG00000044030	Irf2bp1	interferon regulatory factor 2 binding protein 1 [Source:MGI Symbol;Acc:MGI:2442159]	272359	0.961824	1.85e-06	1.88e-05
ENSMUSG00000036672	Cenpt	centromere protein T [Source:MGI Symbol;Acc:MGI:2443939]	320394	0.961047	4.24e-05	0.000230157
ENSMUSG00000020849	Ywhae	tyrosine 3-monooxygenase/tryptophan 5-monooxygenase activation protein, epsilon polypeptide [Source:MGI Symbol;Acc:MGI:894689]	22627	0.960675	4.89e-08	1.2e-06
ENSMUSG00000025856	Pdgfa	platelet derived growth factor, alpha [Source:MGI Symbol;Acc:MGI:97527]	18590	0.959174	2.42e-05	0.000145163
ENSMUSG00000052151	Plpp2	phospholipid phosphatase 2 [Source:MGI Symbol;Acc:MGI:1354945]	50784	0.95916	1.07e-07	2.2e-06
ENSMUSG00000079477	Rab7	RAB7, member RAS oncogene family [Source:MGI Symbol;Acc:MGI:105068]	19349	0.958968	1.45e-07	2.76e-06
ENSMUSG00000019864	Rtn4ip1	reticulon 4 interacting protein 1 [Source:MGI Symbol;Acc:MGI:2178759]	170728	0.958664	4.04e-06	3.48e-05
ENSMUSG00000061762	Tac1	tachykinin 1 [Source:MGI Symbol;Acc:MGI:98474]	21333	0.957698	0.000913889	0.00295071
ENSMUSG00000087590	Epb41l4aos	erythrocyte membrane protein band 4.1 like 4a, opposite strand [Source:MGI Symbol;Acc:MGI:1916999]	69749	0.957065	0.000728914	0.00244936
ENSMUSG00000036805	Noxa1	NADPH oxidase activator 1 [Source:MGI Symbol;Acc:MGI:2449980]	241275	0.956188	1.8e-05	0.000115878
ENSMUSG00000024338	Psmb8	proteasome (prosome, macropain) subunit, beta type 8 (large multifunctional peptidase 7) [Source:MGI Symbol;Acc:MGI:1346527]	NA	0.955606	0.00142132	0.00425489
ENSMUSG00000031347	Cetn2	centrin 2 [Source:MGI Symbol;Acc:MGI:1347085]	26370	0.955408	9.1e-05	0.00043343
ENSMUSG00000049482	Ctu2	cytosolic thiouridylase subunit 2 [Source:MGI Symbol;Acc:MGI:1914215]	66965	0.95523	0.000205018	0.000850998
ENSMUSG00000027331	Knstrn	kinetochore-localized astrin/SPAG5 binding [Source:MGI Symbol;Acc:MGI:1289298]	51944	0.955187	0.000298565	0.00116158
ENSMUSG00000061458	Nol10	nucleolar protein 10 [Source:MGI Symbol;Acc:MGI:2684913]	217431	0.953971	0.000638241	0.00219775
ENSMUSG00000030127	Cops7a	COP9 signalosome subunit 7A [Source:MGI Symbol;Acc:MGI:1349400]	26894	0.953701	1.79e-07	3.21e-06
ENSMUSG00000047117	Ankdd1b	ankyrin repeat and death domain containing 1B [Source:MGI Symbol;Acc:MGI:2444730]	271144	0.953265	0.000162589	0.000702593
ENSMUSG00000051451	Crebzf	CREB/ATF bZIP transcription factor [Source:MGI Symbol;Acc:MGI:2675296]	233490	0.953203	7.35e-06	5.59e-05
ENSMUSG00000030505	Prmt3	protein arginine N-methyltransferase 3 [Source:MGI Symbol;Acc:MGI:1919224]	71974	0.953031	2e-05	0.000125002
ENSMUSG00000002771	Grin2d	glutamate receptor, ionotropic, NMDA2D (epsilon 4) [Source:MGI Symbol;Acc:MGI:95823]	14814	0.952711	0.00406663	0.0102791
ENSMUSG00000032547	Ryk	receptor-like tyrosine kinase [Source:MGI Symbol;Acc:MGI:101766]	20187	0.952431	7.47e-07	9.3e-06
ENSMUSG00000100801	Gm15459	predicted gene 15459 [Source:MGI Symbol;Acc:MGI:3705702]	NA	0.952403	0.00045053	0.00163168
ENSMUSG00000029446	Psph	phosphoserine phosphatase [Source:MGI Symbol;Acc:MGI:97788]	100678	0.952124	0.00437954	0.0109314
ENSMUSG00000039704	Lmbrd2	LMBR1 domain containing 2 [Source:MGI Symbol;Acc:MGI:2444173]	320506	0.951952	4.82e-07	6.68e-06
ENSMUSG00000059518	Znhit1	zinc finger, HIT domain containing 1 [Source:MGI Symbol;Acc:MGI:1917353]	70103	0.951725	0.000211891	0.000874832
ENSMUSG00000063049	Ing2	inhibitor of growth family, member 2 [Source:MGI Symbol;Acc:MGI:1916510]	69260	0.951131	8.5e-06	6.29e-05
ENSMUSG00000039244	E130309D02Rik	RIKEN cDNA E130309D02 gene [Source:MGI Symbol;Acc:MGI:2442621]	231868	0.95016	3.54e-05	0.000197462
ENSMUSG00000015461	Atf6b	activating transcription factor 6 beta [Source:MGI Symbol;Acc:MGI:105121]	12915	0.949951	1.91e-06	1.93e-05
ENSMUSG00000001627	Ifrd1	interferon-related developmental regulator 1 [Source:MGI Symbol;Acc:MGI:1316717]	15982	0.949569	0.000223117	0.000912305
ENSMUSG00000025403	Shmt2	serine hydroxymethyltransferase 2 (mitochondrial) [Source:MGI Symbol;Acc:MGI:1277989]	108037	0.948159	0.000940847	0.00301925
ENSMUSG00000100975	Gm28875	predicted gene 28875 [Source:MGI Symbol;Acc:MGI:5579581]	NA	0.948131	0.0155621	0.0315268
ENSMUSG00000027163	Commd9	COMM domain containing 9 [Source:MGI Symbol;Acc:MGI:1923751]	76501	0.94764	2.05e-05	0.000127167
ENSMUSG00000051413	Plagl2	pleiomorphic adenoma gene-like 2 [Source:MGI Symbol;Acc:MGI:1933165]	54711	0.947072	5.03e-06	4.14e-05
ENSMUSG00000054871	Tmem158	transmembrane protein 158 [Source:MGI Symbol;Acc:MGI:1919559]	72309	0.946521	0.000443192	0.00161087
ENSMUSG00000054200	Ffar4	free fatty acid receptor 4 [Source:MGI Symbol;Acc:MGI:2147577]	107221	0.946402	0.00435349	0.010887
ENSMUSG00000038252	Ncapd2	non-SMC condensin I complex, subunit D2 [Source:MGI Symbol;Acc:MGI:1915548]	68298	0.94576	9.4e-06	6.8e-05
ENSMUSG00000033096	Apmap	adipocyte plasma membrane associated protein [Source:MGI Symbol;Acc:MGI:1919131]	71881	0.945081	3.11e-05	0.000176974
ENSMUSG00000029675	Eln	elastin [Source:MGI Symbol;Acc:MGI:95317]	13717	0.945066	0.00136834	0.00411786
ENSMUSG00000001138	Cnnm3	cyclin M3 [Source:MGI Symbol;Acc:MGI:2151055]	94218	0.944236	1.04e-05	7.37e-05
ENSMUSG00000001750	Tcirg1	T cell, immune regulator 1, ATPase, H+ transporting, lysosomal V0 protein A3 [Source:MGI Symbol;Acc:MGI:1350931]	27060	0.943829	4.36e-07	6.17e-06
ENSMUSG00000028786	Tmem54	transmembrane protein 54 [Source:MGI Symbol;Acc:MGI:1913510]	66260	0.943621	1.15e-06	1.29e-05
ENSMUSG00000032193	Ldlr	low density lipoprotein receptor [Source:MGI Symbol;Acc:MGI:96765]	16835	0.943341	2.49e-07	4.09e-06
ENSMUSG00000022136	Dnajc3	DnaJ heat shock protein family (Hsp40) member C3 [Source:MGI Symbol;Acc:MGI:107373]	100037258	0.94304	4.21e-08	1.09e-06
ENSMUSG00000023829	Slc22a1	solute carrier family 22 (organic cation transporter), member 1 [Source:MGI Symbol;Acc:MGI:108111]	20517	0.942829	0.000159637	0.000691429
ENSMUSG00000049521	Cdc42ep1	CDC42 effector protein (Rho GTPase binding) 1 [Source:MGI Symbol;Acc:MGI:1929763]	104445	0.942523	0.000957877	0.00306046
ENSMUSG00000022463	Srebf2	sterol regulatory element binding factor 2 [Source:MGI Symbol;Acc:MGI:107585]	20788	0.9425	9.91e-09	3.82e-07
ENSMUSG00000001467	Cyp51	cytochrome P450, family 51 [Source:MGI Symbol;Acc:MGI:106040]	13121	0.942301	1.73e-05	0.000111922
ENSMUSG00000104039	Gm37772	predicted gene, 37772 [Source:MGI Symbol;Acc:MGI:5611000]	NA	0.942193	0.015491	0.0314166
ENSMUSG00000063628	Gm7665	predicted pseudogene 7665 [Source:MGI Symbol;Acc:MGI:3645651]	NA	0.941924	0.0190116	0.0373983
ENSMUSG00000024937	Ehbp1l1	EH domain binding protein 1-like 1 [Source:MGI Symbol;Acc:MGI:3612340]	114601	0.941287	6.16e-06	4.86e-05
ENSMUSG00000070730	Rmdn3	regulator of microtubule dynamics 3 [Source:MGI Symbol;Acc:MGI:1915059]	67809	0.940936	1.33e-05	9.07e-05
ENSMUSG00000032563	Mrpl3	mitochondrial ribosomal protein L3 [Source:MGI Symbol;Acc:MGI:2137204]	94062	0.940826	4.6e-06	3.85e-05
ENSMUSG00000037649	H2-DMa	histocompatibility 2, class II, locus DMa [Source:MGI Symbol;Acc:MGI:95921]	14998	0.940068	0.000461843	0.00166578
ENSMUSG00000096544	Gm4617	predicted pseudogene 4617 [Source:MGI Symbol;Acc:MGI:3704225]	NA	0.939921	0.00585963	0.0139205
ENSMUSG00000034667	Xpot	exportin, tRNA (nuclear export receptor for tRNAs) [Source:MGI Symbol;Acc:MGI:1920442]	73192	0.939744	4.12e-06	3.54e-05
ENSMUSG00000018974	Sart3	squamous cell carcinoma antigen recognized by T cells 3 [Source:MGI Symbol;Acc:MGI:1858230]	53890	0.939649	2.23e-05	0.000135837
ENSMUSG00000001525	Tubb5	tubulin, beta 5 class I [Source:MGI Symbol;Acc:MGI:107812]	22154	0.939392	2.36e-05	0.000142372
ENSMUSG00000117810	Gm8934	predicted gene 8934 [Source:MGI Symbol;Acc:MGI:3643402]	NA	0.939245	1.06e-06	1.22e-05
ENSMUSG00000022864	D16Ertd472e	DNA segment, Chr 16, ERATO Doi 472, expressed [Source:MGI Symbol;Acc:MGI:1196400]	67102	0.938712	0.0024652	0.0067573
ENSMUSG00000025092	Hspa12a	heat shock protein 12A [Source:MGI Symbol;Acc:MGI:1920692]	73442	0.938472	0.000594827	0.00206884
ENSMUSG00000021759	Plpp1	phospholipid phosphatase 1 [Source:MGI Symbol;Acc:MGI:108412]	19012	0.938371	9.69e-05	0.000456117
ENSMUSG00000068749	Psma5	proteasome subunit alpha 5 [Source:MGI Symbol;Acc:MGI:1347009]	26442	0.938287	5.08e-07	6.91e-06
ENSMUSG00000025225	Nfkb2	nuclear factor of kappa light polypeptide gene enhancer in B cells 2, p49/p100 [Source:MGI Symbol;Acc:MGI:1099800]	18034	0.937556	1.06e-06	1.21e-05
ENSMUSG00000046324	Ermp1	endoplasmic reticulum metallopeptidase 1 [Source:MGI Symbol;Acc:MGI:106250]	226090	0.937529	2.37e-08	7.24e-07
ENSMUSG00000039899	Fgl2	fibrinogen-like protein 2 [Source:MGI Symbol;Acc:MGI:103266]	14190	0.937431	7.45e-06	5.65e-05
ENSMUSG00000053600	Zfp472	zinc finger protein 472 [Source:MGI Symbol;Acc:MGI:2385049]	224691	0.937358	0.00106304	0.00333571
ENSMUSG00000090214	Gm15657	predicted gene 15657 [Source:MGI Symbol;Acc:MGI:3783100]	NA	0.937199	0.000167045	0.000718546
ENSMUSG00000092981	Mir5125	microRNA 5125 [Source:MGI Symbol;Acc:MGI:4950450]	100628593	0.936904	0.016632	0.0333604
ENSMUSG00000101892	9130401M01Rik	RIKEN cDNA 9130401M01 gene [Source:MGI Symbol;Acc:MGI:1923008]	75758	0.936554	0.00230945	0.00639279
ENSMUSG00000024378	Stard4	StAR-related lipid transfer (START) domain containing 4 [Source:MGI Symbol;Acc:MGI:2156764]	170459	0.936261	2.45e-07	4.05e-06
ENSMUSG00000067713	Prkag1	protein kinase, AMP-activated, gamma 1 non-catalytic subunit [Source:MGI Symbol;Acc:MGI:108411]	19082	0.936159	8.73e-05	0.000418586
ENSMUSG00000082319	Actr3-ps	actin related protein 3, pseudogene [Source:MGI Symbol;Acc:MGI:3648640]	NA	0.935536	0.000254388	0.00101533
ENSMUSG00000041308	Sntb2	syntrophin, basic 2 [Source:MGI Symbol;Acc:MGI:101771]	20650	0.935471	1.05e-07	2.18e-06
ENSMUSG00000042380	Smim12	small integral membrane protein 12 [Source:MGI Symbol;Acc:MGI:1933141]	80284	0.935469	0.000609211	0.00211273
ENSMUSG00000048126	Col6a3	collagen, type VI, alpha 3 [Source:MGI Symbol;Acc:MGI:88461]	12835	0.935441	5.03e-05	0.000264084
ENSMUSG00000023272	Creld2	cysteine-rich with EGF-like domains 2 [Source:MGI Symbol;Acc:MGI:1923987]	76737	0.934607	0.000866552	0.00282494
ENSMUSG00000004849	Ap1s1	adaptor protein complex AP-1, sigma 1 [Source:MGI Symbol;Acc:MGI:1098244]	11769	0.93352	4.26e-07	6.08e-06
ENSMUSG00000028452	Vcp	valosin containing protein [Source:MGI Symbol;Acc:MGI:99919]	269523	0.933325	1.39e-07	2.69e-06
ENSMUSG00000089911	Mfsd14a	major facilitator superfamily domain containing 14A [Source:MGI Symbol;Acc:MGI:1201609]	15247	0.933231	1.2e-05	8.31e-05
ENSMUSG00000029507	Pus1	pseudouridine synthase 1 [Source:MGI Symbol;Acc:MGI:1929237]	56361	0.932846	0.000124796	0.000563147
ENSMUSG00000082491	Gm5909	predicted gene 5909 [Source:MGI Symbol;Acc:MGI:3646686]	NA	0.932579	0.00878904	0.0194407
ENSMUSG00000025962	Fastkd2	FAST kinase domains 2 [Source:MGI Symbol;Acc:MGI:1922869]	75619	0.93247	0.00124011	0.00380271
ENSMUSG00000026966	Ssna1	SS nuclear autoantigen 1 [Source:MGI Symbol;Acc:MGI:1915725]	68475	0.93155	2.04e-05	0.000126759
ENSMUSG00000024190	Dusp1	dual specificity phosphatase 1 [Source:MGI Symbol;Acc:MGI:105120]	19252	0.931412	0.000369914	0.00138461
ENSMUSG00000041609	Bicdl1	BICD family like cargo adaptor 1 [Source:MGI Symbol;Acc:MGI:1922915]	75665	0.930817	0.00171312	0.00496899
ENSMUSG00000019961	Tmpo	thymopoietin [Source:MGI Symbol;Acc:MGI:106920]	21917	0.930324	6.13e-07	7.95e-06
ENSMUSG00000024955	Esrra	estrogen related receptor, alpha [Source:MGI Symbol;Acc:MGI:1346831]	26379	0.930277	8.14e-06	6.08e-05
ENSMUSG00000026623	Lpgat1	lysophosphatidylglycerol acyltransferase 1 [Source:MGI Symbol;Acc:MGI:2446186]	226856	0.930204	2.25e-05	0.000136693
ENSMUSG00000000628	Hk2	hexokinase 2 [Source:MGI Symbol;Acc:MGI:1315197]	15277	0.929971	0.00344739	0.00892658
ENSMUSG00000066116	Gm10154	predicted gene 10154 [Source:MGI Symbol;Acc:MGI:3642271]	NA	0.92974	0.00708577	0.0163062
ENSMUSG00000004929	Thop1	thimet oligopeptidase 1 [Source:MGI Symbol;Acc:MGI:1354165]	50492	0.929111	0.000105398	0.00049024
ENSMUSG00000097415	AU020206	expressed sequence AU020206 [Source:MGI Symbol;Acc:MGI:2142134]	NA	0.928814	0.000875267	0.00284982
ENSMUSG00000033845	Mrpl15	mitochondrial ribosomal protein L15 [Source:MGI Symbol;Acc:MGI:1351639]	27395	0.928254	2.44e-06	2.33e-05
ENSMUSG00000034566	Atp5h	ATP synthase, H+ transporting, mitochondrial F0 complex, subunit D [Source:MGI Symbol;Acc:MGI:1918929]	71679	0.926625	3.38e-05	0.00019023
ENSMUSG00000035596	Mboat7	membrane bound O-acyltransferase domain containing 7 [Source:MGI Symbol;Acc:MGI:1924832]	77582	0.926376	1.64e-06	1.71e-05
ENSMUSG00000021550	2210016F16Rik	RIKEN cDNA 2210016F16 gene [Source:MGI Symbol;Acc:MGI:1917403]	70153	0.926362	4.9e-06	4.05e-05
ENSMUSG00000074136	4930513N10Rik	RIKEN cDNA 4930513N10 gene [Source:MGI Symbol;Acc:MGI:2443064]	319960	0.925776	0.00416843	0.0105021
ENSMUSG00000061863	Gm6822	predicted pseudogene 6822 [Source:MGI Symbol;Acc:MGI:3644721]	NA	0.925392	0.0149787	0.0305094
ENSMUSG00000006057	Atp5g1	ATP synthase, H+ transporting, mitochondrial F0 complex, subunit C1 (subunit 9) [Source:MGI Symbol;Acc:MGI:107653]	11951	0.924938	5.75e-07	7.62e-06
ENSMUSG00000062190	Lancl2	LanC (bacterial lantibiotic synthetase component C)-like 2 [Source:MGI Symbol;Acc:MGI:1919085]	71835	0.923303	0.000295828	0.00115333
ENSMUSG00000044751	Atp5pb-ps	ATP synthase peripheral stalk-membrane subunit b, pseudogene [Source:MGI Symbol;Acc:MGI:3651344]	NA	0.922609	0.000284805	0.00111864
ENSMUSG00000031887	Tradd	TNFRSF1A-associated via death domain [Source:MGI Symbol;Acc:MGI:109200]	71609	0.922528	3.94e-05	0.000216133
ENSMUSG00000021190	Lgmn	legumain [Source:MGI Symbol;Acc:MGI:1330838]	19141	0.922355	5.64e-07	7.52e-06
ENSMUSG00000032712	Resf1	retroelement silencing factor 1 [Source:MGI Symbol;Acc:MGI:1914496]	67246	0.921934	1.26e-06	1.39e-05
ENSMUSG00000028331	Trmo	tRNA methyltransferase O [Source:MGI Symbol;Acc:MGI:1922003]	74753	0.921449	0.00613928	0.0144543
ENSMUSG00000028692	Akr1a1	aldo-keto reductase family 1, member A1 (aldehyde reductase) [Source:MGI Symbol;Acc:MGI:1929955]	58810	0.920596	4.73e-07	6.57e-06
ENSMUSG00000086859	Snhg20	small nucleolar RNA host gene 20 [Source:MGI Symbol;Acc:MGI:1924222]	NA	0.919566	0.00018994	0.00079581
ENSMUSG00000039206	Daglb	diacylglycerol lipase, beta [Source:MGI Symbol;Acc:MGI:2442032]	231871	0.919318	1.16e-06	1.3e-05
ENSMUSG00000077192	Snora17	small nucleolar RNA, H/ACA box 17 [Source:MGI Symbol;Acc:MGI:4360060]	100306954	0.919091	0.0221913	0.0426387
ENSMUSG00000039183	Nubp2	nucleotide binding protein 2 [Source:MGI Symbol;Acc:MGI:1347072]	26426	0.918543	6.16e-06	4.86e-05
ENSMUSG00000020098	Pcbd1	pterin 4 alpha carbinolamine dehydratase/dimerization cofactor of hepatocyte nuclear factor 1 alpha (TCF1) 1 [Source:MGI Symbol;Acc:MGI:94873]	13180	0.918357	0.000261149	0.00103561
ENSMUSG00000042210	Abhd14a	abhydrolase domain containing 14A [Source:MGI Symbol;Acc:MGI:1915894]	68644	0.917404	0.0151754	0.0308719
ENSMUSG00000022587	Ly6e	lymphocyte antigen 6 complex, locus E [Source:MGI Symbol;Acc:MGI:106651]	17069	0.915707	5.38e-06	4.36e-05
ENSMUSG00000027498	Cstf1	cleavage stimulation factor, 3' pre-RNA, subunit 1 [Source:MGI Symbol;Acc:MGI:1914587]	67337	0.915673	0.000804719	0.00265828
ENSMUSG00000041355	Ssr2	signal sequence receptor, beta [Source:MGI Symbol;Acc:MGI:1913506]	66256	0.915483	2.86e-06	2.64e-05
ENSMUSG00000032244	Fem1b	fem 1 homolog b [Source:MGI Symbol;Acc:MGI:1335087]	14155	0.915057	1.38e-06	1.49e-05
ENSMUSG00000005575	Ube2m	ubiquitin-conjugating enzyme E2M [Source:MGI Symbol;Acc:MGI:108278]	22192	0.91498	4.31e-07	6.13e-06
ENSMUSG00000045216	Hs6st1	heparan sulfate 6-O-sulfotransferase 1 [Source:MGI Symbol;Acc:MGI:1354958]	50785	0.914744	3.27e-07	4.95e-06
ENSMUSG00000021411	Pxdc1	PX domain containing 1 [Source:MGI Symbol;Acc:MGI:1914145]	66895	0.9144	0.00557945	0.0133489
ENSMUSG00000028495	Rps6	ribosomal protein S6 [Source:MGI Symbol;Acc:MGI:98159]	20104	0.91414	1.67e-05	0.000109242
ENSMUSG00000021108	Prkch	protein kinase C, eta [Source:MGI Symbol;Acc:MGI:97600]	18755	0.913962	1.28e-05	8.8e-05
ENSMUSG00000071652	Ints5	integrator complex subunit 5 [Source:MGI Symbol;Acc:MGI:1923578]	109077	0.913737	6.42e-06	5e-05
ENSMUSG00000074797	Itpa	inosine triphosphatase (nucleoside triphosphate pyrophosphatase) [Source:MGI Symbol;Acc:MGI:96622]	16434	0.913343	2.06e-05	0.000127849
ENSMUSG00000015289	Lage3	L antigen family, member 3 [Source:MGI Symbol;Acc:MGI:1913442]	66192	0.91254	8.16e-05	0.000394817
ENSMUSG00000106237	Gm8066	predicted gene 8066 [Source:MGI Symbol;Acc:MGI:3646351]	NA	0.910935	0.00419695	0.0105537
ENSMUSG00000062376	Borcs7	BLOC-1 related complex subunit 7 [Source:MGI Symbol;Acc:MGI:1913689]	66439	0.910487	0.0023892	0.00657342
ENSMUSG00000000561	Wdr77	WD repeat domain 77 [Source:MGI Symbol;Acc:MGI:1917715]	70465	0.909526	0.00335663	0.0087242
ENSMUSG00000035842	Ddx11	DEAD/H box helicase 11 [Source:MGI Symbol;Acc:MGI:2443590]	320209	0.909383	0.000366037	0.00137293
ENSMUSG00000025178	Pi4k2a	phosphatidylinositol 4-kinase type 2 alpha [Source:MGI Symbol;Acc:MGI:1934031]	84095	0.9092	1.23e-06	1.36e-05
ENSMUSG00000021094	Dhrs7	dehydrogenase/reductase (SDR family) member 7 [Source:MGI Symbol;Acc:MGI:1913625]	66375	0.909159	5.65e-05	0.000290514
ENSMUSG00000039159	Ube2h	ubiquitin-conjugating enzyme E2H [Source:MGI Symbol;Acc:MGI:104632]	22214	0.908304	2.89e-06	2.66e-05
ENSMUSG00000081343	Gm16071	predicted gene 16071 [Source:MGI Symbol;Acc:MGI:3801777]	NA	0.907947	0.0223563	0.0428867
ENSMUSG00000030357	Fkbp4	FK506 binding protein 4 [Source:MGI Symbol;Acc:MGI:95543]	14228	0.907813	9.34e-06	6.77e-05
ENSMUSG00000023883	Phf10	PHD finger protein 10 [Source:MGI Symbol;Acc:MGI:1919307]	72057	0.907655	0.000168491	0.000722873
ENSMUSG00000018921	Pelp1	proline, glutamic acid and leucine rich protein 1 [Source:MGI Symbol;Acc:MGI:1922523]	75273	0.907512	1.45e-06	1.55e-05
ENSMUSG00000036611	Eepd1	endonuclease/exonuclease/phosphatase family domain containing 1 [Source:MGI Symbol;Acc:MGI:1914734]	67484	0.906119	0.00203425	0.00575452
ENSMUSG00000032508	Myd88	myeloid differentiation primary response gene 88 [Source:MGI Symbol;Acc:MGI:108005]	17874	0.906016	0.000329925	0.00126143
ENSMUSG00000001128	Cfp	complement factor properdin [Source:MGI Symbol;Acc:MGI:97545]	18636	0.905884	0.000528758	0.00187121
ENSMUSG00000030224	Strap	serine/threonine kinase receptor associated protein [Source:MGI Symbol;Acc:MGI:1329037]	20901	0.905615	2.47e-06	2.35e-05
ENSMUSG00000069910	Spdl1	spindle apparatus coiled-coil protein 1 [Source:MGI Symbol;Acc:MGI:1917635]	70385	0.905611	0.0152448	0.03098
ENSMUSG00000066979	Bub3	BUB3 mitotic checkpoint protein [Source:MGI Symbol;Acc:MGI:1343463]	12237	0.905351	9.39e-07	1.11e-05
ENSMUSG00000020107	Anapc16	anaphase promoting complex subunit 16 [Source:MGI Symbol;Acc:MGI:1289325]	52717	0.905165	6.31e-07	8.13e-06
ENSMUSG00000060636	Rpl35a	ribosomal protein L35A [Source:MGI Symbol;Acc:MGI:1928894]	57808	0.90498	5.81e-05	0.000296204
ENSMUSG00000022021	Diaph3	diaphanous related formin 3 [Source:MGI Symbol;Acc:MGI:1927222]	56419	0.904525	0.00415665	0.0104744
ENSMUSG00000048429	Timm29	translocase of inner mitochondrial membrane 29 [Source:MGI Symbol;Acc:MGI:1917023]	69773	0.904054	4.91e-06	4.06e-05
ENSMUSG00000007891	Ctsd	cathepsin D [Source:MGI Symbol;Acc:MGI:88562]	13033	0.903889	2.85e-06	2.64e-05
ENSMUSG00000024663	Rab3il1	RAB3A interacting protein (rabin3)-like 1 [Source:MGI Symbol;Acc:MGI:1922010]	74760	0.903799	0.00209936	0.00591075
ENSMUSG00000044894	Uqcrq	ubiquinol-cytochrome c reductase, complex III subunit VII [Source:MGI Symbol;Acc:MGI:107807]	22272	0.903699	4.61e-05	0.000246064
ENSMUSG00000039748	Exo1	exonuclease 1 [Source:MGI Symbol;Acc:MGI:1349427]	26909	0.903415	0.0240721	0.0456408
ENSMUSG00000045414	Dipk2a	divergent protein kinase domain 2A [Source:MGI Symbol;Acc:MGI:1916111]	68861	0.903307	4.53e-06	3.81e-05
ENSMUSG00000022557	Bop1	block of proliferation 1 [Source:MGI Symbol;Acc:MGI:1334460]	12181	0.903174	4.91e-06	4.06e-05
ENSMUSG00000029547	Ints1	integrator complex subunit 1 [Source:MGI Symbol;Acc:MGI:1915760]	68510	0.903106	1.66e-07	3.04e-06
ENSMUSG00000024085	Man2a1	mannosidase 2, alpha 1 [Source:MGI Symbol;Acc:MGI:104669]	17158	0.902832	1.49e-07	2.8e-06
ENSMUSG00000020526	Znhit3	zinc finger, HIT type 3 [Source:MGI Symbol;Acc:MGI:3051596]	448850	0.902324	0.00247636	0.00678343
ENSMUSG00000062203	Gspt1	G1 to S phase transition 1 [Source:MGI Symbol;Acc:MGI:1316728]	14852	0.901692	2.25e-06	2.19e-05
ENSMUSG00000019158	Tmem160	transmembrane protein 160 [Source:MGI Symbol;Acc:MGI:1916344]	69094	0.901671	0.000639682	0.00220214
ENSMUSG00000064210	Ano6	anoctamin 6 [Source:MGI Symbol;Acc:MGI:2145890]	105722	0.90155	2.51e-06	2.38e-05
ENSMUSG00000062070	Pgk1	phosphoglycerate kinase 1 [Source:MGI Symbol;Acc:MGI:97555]	18655	0.901407	2.85e-07	4.49e-06
ENSMUSG00000032485	Scap	SREBF chaperone [Source:MGI Symbol;Acc:MGI:2135958]	235623	0.900902	1.92e-07	3.37e-06
ENSMUSG00000021993	Mipep	mitochondrial intermediate peptidase [Source:MGI Symbol;Acc:MGI:1917728]	70478	0.899899	2.17e-06	2.14e-05
ENSMUSG00000031161	Hdac6	histone deacetylase 6 [Source:MGI Symbol;Acc:MGI:1333752]	15185	0.899112	9.02e-06	6.58e-05
ENSMUSG00000029275	Gfi1	growth factor independent 1 transcription repressor [Source:MGI Symbol;Acc:MGI:103170]	14581	0.89865	0.0233478	0.0444647
ENSMUSG00000034685	Fam171a2	family with sequence similarity 171, member A2 [Source:MGI Symbol;Acc:MGI:2448496]	217219	0.89854	0.0157493	0.0318375
ENSMUSG00000005625	Psmd4	proteasome (prosome, macropain) 26S subunit, non-ATPase, 4 [Source:MGI Symbol;Acc:MGI:1201670]	19185	0.898431	1.62e-06	1.69e-05
ENSMUSG00000022757	Tfg	Trk-fused gene [Source:MGI Symbol;Acc:MGI:1338041]	21787	0.898314	2.22e-05	0.000135165
ENSMUSG00000030611	Mrps11	mitochondrial ribosomal protein S11 [Source:MGI Symbol;Acc:MGI:1915244]	67994	0.898121	0.00217307	0.006087
ENSMUSG00000031438	Rnf128	ring finger protein 128 [Source:MGI Symbol;Acc:MGI:1914139]	66889	0.897479	4.32e-07	6.13e-06
ENSMUSG00000003528	Slc25a1	solute carrier family 25 (mitochondrial carrier, citrate transporter), member 1 [Source:MGI Symbol;Acc:MGI:1345283]	13358	0.896985	8.03e-07	9.83e-06
ENSMUSG00000024883	Rin1	Ras and Rab interactor 1 [Source:MGI Symbol;Acc:MGI:2385695]	225870	0.896201	0.000330246	0.00126207
ENSMUSG00000028833	Ncdn	neurochondrin [Source:MGI Symbol;Acc:MGI:1347351]	26562	0.896068	1.84e-05	0.000117789
ENSMUSG00000097141	Gm10524	predicted gene 10524 [Source:MGI Symbol;Acc:MGI:3642791]	NA	0.895067	0.000228625	0.000930969
ENSMUSG00000049600	Zbtb45	zinc finger and BTB domain containing 45 [Source:MGI Symbol;Acc:MGI:2685003]	232879	0.893131	0.000172897	0.00073721
ENSMUSG00000027111	Itga6	integrin alpha 6 [Source:MGI Symbol;Acc:MGI:96605]	16403	0.89299	2.05e-06	2.05e-05
ENSMUSG00000027712	Anxa5	annexin A5 [Source:MGI Symbol;Acc:MGI:106008]	11747	0.892781	8.77e-07	1.05e-05
ENSMUSG00000027221	Chst1	carbohydrate sulfotransferase 1 [Source:MGI Symbol;Acc:MGI:1924219]	76969	0.892709	0.000920661	0.00296969
ENSMUSG00000004945	Tmem242	transmembrane protein 242 [Source:MGI Symbol;Acc:MGI:1917794]	70544	0.892659	4.17e-05	0.000226921
ENSMUSG00000018379	Srsf1	serine and arginine-rich splicing factor 1 [Source:MGI Symbol;Acc:MGI:98283]	110809	0.892461	2.82e-06	2.61e-05
ENSMUSG00000028672	Hmgcl	3-hydroxy-3-methylglutaryl-Coenzyme A lyase [Source:MGI Symbol;Acc:MGI:96158]	15356	0.892291	1.47e-05	9.81e-05
ENSMUSG00000029513	Prkab1	protein kinase, AMP-activated, beta 1 non-catalytic subunit [Source:MGI Symbol;Acc:MGI:1336167]	19079	0.891396	6.23e-06	4.89e-05
ENSMUSG00000034595	Ppp1r18	protein phosphatase 1, regulatory subunit 18 [Source:MGI Symbol;Acc:MGI:1923698]	76448	0.891316	0.000140621	0.000621368
ENSMUSG00000087881	Gm22442	predicted gene, 22442 [Source:MGI Symbol;Acc:MGI:5452219]	115487906	0.890697	0.000148054	0.00064895
ENSMUSG00000084284	Tpt1-ps6	tumor protein, translationally-controlled, pseudogene 6 [Source:MGI Symbol;Acc:MGI:2665000]	NA	0.890685	0.00727957	0.0166734
ENSMUSG00000035476	Tab3	TGF-beta activated kinase 1/MAP3K7 binding protein 3 [Source:MGI Symbol;Acc:MGI:1913974]	66724	0.890482	0.000385458	0.00143189
ENSMUSG00000023143	Nagpa	N-acetylglucosamine-1-phosphodiester alpha-N-acetylglucosaminidase [Source:MGI Symbol;Acc:MGI:1351598]	27426	0.89038	0.000331742	0.00126448
ENSMUSG00000021614	Vcan	versican [Source:MGI Symbol;Acc:MGI:102889]	13003	0.890331	0.00266189	0.00720908
ENSMUSG00000032515	Csrnp1	cysteine-serine-rich nuclear protein 1 [Source:MGI Symbol;Acc:MGI:2387989]	215418	0.890129	0.00105969	0.00332757
ENSMUSG00000022378	Cyrib	CYFIP related Rac1 interactor B [Source:MGI Symbol;Acc:MGI:1923520]	223601	0.890067	1.35e-05	9.17e-05
ENSMUSG00000027944	Hax1	HCLS1 associated X-1 [Source:MGI Symbol;Acc:MGI:1346319]	23897	0.889941	0.000217106	0.000892161
ENSMUSG00000055717	Slain1	SLAIN motif family, member 1 [Source:MGI Symbol;Acc:MGI:2145578]	105439	0.88931	0.00443413	0.0110488
ENSMUSG00000038644	Pold1	polymerase (DNA directed), delta 1, catalytic subunit [Source:MGI Symbol;Acc:MGI:97741]	18971	0.889172	0.000252122	0.00100987
ENSMUSG00000051391	Ywhag	tyrosine 3-monooxygenase/tryptophan 5-monooxygenase activation protein, gamma polypeptide [Source:MGI Symbol;Acc:MGI:108109]	22628	0.888707	1.02e-06	1.19e-05
ENSMUSG00000042229	Rabif	RAB interacting factor [Source:MGI Symbol;Acc:MGI:2138605]	98710	0.888385	2.67e-06	2.51e-05
ENSMUSG00000007080	Pole	polymerase (DNA directed), epsilon [Source:MGI Symbol;Acc:MGI:1196391]	18973	0.887845	0.000346207	0.00131051
ENSMUSG00000070639	Lrrc8b	leucine rich repeat containing 8 family, member B [Source:MGI Symbol;Acc:MGI:2141353]	433926	0.887651	0.000153473	0.000669803
ENSMUSG00000020038	Cry1	cryptochrome 1 (photolyase-like) [Source:MGI Symbol;Acc:MGI:1270841]	12952	0.887524	0.000295091	0.00115113
ENSMUSG00000002064	Sdf2	stromal cell derived factor 2 [Source:MGI Symbol;Acc:MGI:108019]	20316	0.886989	8.42e-05	0.00040523
ENSMUSG00000063146	Clip2	CAP-GLY domain containing linker protein 2 [Source:MGI Symbol;Acc:MGI:1313136]	269713	0.886095	5.73e-06	4.6e-05
ENSMUSG00000016619	Nup50	nucleoporin 50 [Source:MGI Symbol;Acc:MGI:1351502]	18141	0.886088	3.18e-06	2.87e-05
ENSMUSG00000049858	Suox	sulfite oxidase [Source:MGI Symbol;Acc:MGI:2446117]	211389	0.886022	0.00212778	0.00598179
ENSMUSG00000029454	Mapkapk5	MAP kinase-activated protein kinase 5 [Source:MGI Symbol;Acc:MGI:1333110]	17165	0.885927	0.00784147	0.0176871
ENSMUSG00000027806	Tsc22d2	TSC22 domain family, member 2 [Source:MGI Symbol;Acc:MGI:1919283]	72033	0.885828	2.63e-06	2.47e-05
ENSMUSG00000006800	Sulf2	sulfatase 2 [Source:MGI Symbol;Acc:MGI:1919293]	72043	0.885179	0.00375578	0.00960723
ENSMUSG00000035356	Nfkbiz	nuclear factor of kappa light polypeptide gene enhancer in B cells inhibitor, zeta [Source:MGI Symbol;Acc:MGI:1931595]	80859	0.884823	4.74e-06	3.94e-05
ENSMUSG00000036442	Thap11	THAP domain containing 11 [Source:MGI Symbol;Acc:MGI:1930964]	59016	0.884656	6.65e-05	0.000332935
ENSMUSG00000020048	Hsp90b1	heat shock protein 90, beta (Grp94), member 1 [Source:MGI Symbol;Acc:MGI:98817]	22027	0.88414	3.43e-05	0.000191855
ENSMUSG00000032640	Chsy1	chondroitin sulfate synthase 1 [Source:MGI Symbol;Acc:MGI:2681120]	269941	0.884005	0.00124741	0.00381948
ENSMUSG00000022111	Uchl3	ubiquitin carboxyl-terminal esterase L3 (ubiquitin thiolesterase) [Source:MGI Symbol;Acc:MGI:1355274]	50933	0.883292	0.0020674	0.0058345
ENSMUSG00000004846	Plod3	procollagen-lysine, 2-oxoglutarate 5-dioxygenase 3 [Source:MGI Symbol;Acc:MGI:1347008]	26433	0.882865	3.12e-05	0.00017754
ENSMUSG00000037820	Tgm2	transglutaminase 2, C polypeptide [Source:MGI Symbol;Acc:MGI:98731]	21817	0.882647	0.00109199	0.00341432
ENSMUSG00000025402	Nab2	Ngfi-A binding protein 2 [Source:MGI Symbol;Acc:MGI:107563]	17937	0.882266	0.00882442	0.0195021
ENSMUSG00000010517	Faf1	Fas-associated factor 1 [Source:MGI Symbol;Acc:MGI:109419]	14084	0.882082	2.1e-06	2.08e-05
ENSMUSG00000020706	Ftsj3	FtsJ RNA methyltransferase homolog 3 (E. coli) [Source:MGI Symbol;Acc:MGI:1860295]	56095	0.881119	0.000225551	0.000920253
ENSMUSG00000015711	Prune1	prune exopolyphosphatase [Source:MGI Symbol;Acc:MGI:1925152]	229589	0.880856	4.55e-05	0.000243224
ENSMUSG00000033200	Tpsg1	tryptase gamma 1 [Source:MGI Symbol;Acc:MGI:1349391]	26945	0.880797	0.0173867	0.0346051
ENSMUSG00000097944	A130014A01Rik	RIKEN cDNA A130014A01 gene [Source:MGI Symbol;Acc:MGI:3028043]	NA	0.880708	0.0206957	0.0401877
ENSMUSG00000025762	Larp1b	La ribonucleoprotein domain family, member 1B [Source:MGI Symbol;Acc:MGI:1914604]	214048	0.880503	6.74e-06	5.21e-05
ENSMUSG00000039230	Tbcd	tubulin-specific chaperone d [Source:MGI Symbol;Acc:MGI:1919686]	108903	0.879634	1.01e-06	1.17e-05
ENSMUSG00000025269	Apex2	apurinic/apyrimidinic endonuclease 2 [Source:MGI Symbol;Acc:MGI:1924872]	77622	0.879402	0.000105912	0.000492284
ENSMUSG00000018849	Wwc1	WW, C2 and coiled-coil domain containing 1 [Source:MGI Symbol;Acc:MGI:2388637]	211652	0.879383	8.32e-05	0.000401545
ENSMUSG00000036513	Commd2	COMM domain containing 2 [Source:MGI Symbol;Acc:MGI:1098806]	52245	0.879349	0.00156777	0.00462181
ENSMUSG00000024270	Slc39a6	solute carrier family 39 (metal ion transporter), member 6 [Source:MGI Symbol;Acc:MGI:2147279]	106957	0.879315	0.00185478	0.00531204
ENSMUSG00000018761	Mpdu1	mannose-P-dolichol utilization defect 1 [Source:MGI Symbol;Acc:MGI:1346040]	24070	0.8793	2.2e-05	0.000134326
ENSMUSG00000024942	Capn1	calpain 1 [Source:MGI Symbol;Acc:MGI:88263]	12333	0.879285	3.59e-07	5.33e-06
ENSMUSG00000053553	3110082I17Rik	RIKEN cDNA 3110082I17 gene [Source:MGI Symbol;Acc:MGI:1920462]	73212	0.8791	0.00789451	0.0177694
ENSMUSG00000038482	Tfdp1	transcription factor Dp 1 [Source:MGI Symbol;Acc:MGI:101934]	21781	0.879073	1.08e-05	7.64e-05
ENSMUSG00000030056	Isy1	ISY1 splicing factor homolog [Source:MGI Symbol;Acc:MGI:1923310]	57905	0.878699	0.0011706	0.00362307
ENSMUSG00000050229	Pigm	phosphatidylinositol glycan anchor biosynthesis, class M [Source:MGI Symbol;Acc:MGI:1914806]	67556	0.878232	5e-05	0.000262718
ENSMUSG00000020250	Txnrd1	thioredoxin reductase 1 [Source:MGI Symbol;Acc:MGI:1354175]	50493	0.87822	6.63e-05	0.000332359
ENSMUSG00000038214	Bend3	BEN domain containing 3 [Source:MGI Symbol;Acc:MGI:2677212]	331623	0.878178	9.59e-05	0.000452163
ENSMUSG00000003680	Taf6l	TATA-box binding protein associated factor 6 like [Source:MGI Symbol;Acc:MGI:2444957]	100039957	0.878126	0.000613779	0.00212435
ENSMUSG00000003680	Taf6l	TATA-box binding protein associated factor 6 like [Source:MGI Symbol;Acc:MGI:2444957]	225895	0.878126	0.000613779	0.00212435
ENSMUSG00000103103	4833445I07Rik	RIKEN cDNA 4833445I07 gene [Source:MGI Symbol;Acc:MGI:2143268]	NA	0.877849	0.00738043	0.0168516
ENSMUSG00000042712	Tceal9	transcription elongation factor A like 9 [Source:MGI Symbol;Acc:MGI:109567]	22381	0.87772	0.000250517	0.00100436
ENSMUSG00000024436	Mrps18b	mitochondrial ribosomal protein S18B [Source:MGI Symbol;Acc:MGI:1914223]	66973	0.877506	0.00569761	0.0135895
ENSMUSG00000096472	Cdkn2d	cyclin dependent kinase inhibitor 2D [Source:MGI Symbol;Acc:MGI:105387]	12581	0.877253	0.000936632	0.00300939
ENSMUSG00000022034	Esco2	establishment of sister chromatid cohesion N-acetyltransferase 2 [Source:MGI Symbol;Acc:MGI:1919238]	71988	0.877246	0.0133668	0.0276922
ENSMUSG00000026740	Dnajc1	DnaJ heat shock protein family (Hsp40) member C1 [Source:MGI Symbol;Acc:MGI:103268]	13418	0.876898	2.81e-06	2.61e-05
ENSMUSG00000031012	Cask	calcium/calmodulin-dependent serine protein kinase (MAGUK family) [Source:MGI Symbol;Acc:MGI:1309489]	12361	0.875961	1.32e-07	2.6e-06
ENSMUSG00000024799	Tm7sf2	transmembrane 7 superfamily member 2 [Source:MGI Symbol;Acc:MGI:1920416]	73166	0.875728	1.57e-05	0.000103524
ENSMUSG00000027628	Aar2	AAR2 splicing factor homolog [Source:MGI Symbol;Acc:MGI:1915545]	68295	0.874703	9.02e-06	6.58e-05
ENSMUSG00000091405	H4c14	H4 clustered histone 14 [Source:MGI Symbol;Acc:MGI:2140113]	97122	0.874654	0.00123408	0.00378659
ENSMUSG00000020561	Polr1f	RNA polymerase I subunit F [Source:MGI Symbol;Acc:MGI:106292]	28071	0.87456	0.00132413	0.00400867
ENSMUSG00000031889	Phaf1	phagosome assembly factor 1 [Source:MGI Symbol;Acc:MGI:2443049]	234678	0.874248	2.45e-05	0.000146763
ENSMUSG00000021290	Atp5mpl	ATP synthase membrane subunit 6.8PL [Source:MGI Symbol;Acc:MGI:1917507]	70257	0.874213	4.34e-06	3.69e-05
ENSMUSG00000013701	Timm23	translocase of inner mitochondrial membrane 23 [Source:MGI Symbol;Acc:MGI:1858317]	53600	0.87418	4.57e-05	0.000244172
ENSMUSG00000002635	Pdcd2l	programmed cell death 2-like [Source:MGI Symbol;Acc:MGI:1915329]	68079	0.873641	0.000254648	0.00101597
ENSMUSG00000000902	Smarcb1	SWI/SNF related, matrix associated, actin dependent regulator of chromatin, subfamily b, member 1 [Source:MGI Symbol;Acc:MGI:1328366]	20587	0.873053	3.17e-07	4.84e-06
ENSMUSG00000073411	H2-D1	histocompatibility 2, D region locus 1 [Source:MGI Symbol;Acc:MGI:95896]	NA	0.872751	7.67e-06	5.8e-05
ENSMUSG00000102856	Gm37084	predicted gene, 37084 [Source:MGI Symbol;Acc:MGI:5610312]	NA	0.872586	0.00130951	0.00397445
ENSMUSG00000026917	Wdr5	WD repeat domain 5 [Source:MGI Symbol;Acc:MGI:2155884]	140858	0.872548	4.49e-05	0.000241041
ENSMUSG00000025854	Fam20c	FAM20C, golgi associated secretory pathway kinase [Source:MGI Symbol;Acc:MGI:2136853]	80752	0.87232	0.0111878	0.0238439
ENSMUSG00000034343	Ube2f	ubiquitin-conjugating enzyme E2F (putative) [Source:MGI Symbol;Acc:MGI:1915171]	67921	0.872055	3.93e-05	0.000215811
ENSMUSG00000051185	Fam174a	family with sequence similarity 174, member A [Source:MGI Symbol;Acc:MGI:1914948]	67698	0.87136	0.000401908	0.00148503
ENSMUSG00000022568	Scrib	scribbled planar cell polarity [Source:MGI Symbol;Acc:MGI:2145950]	105782	0.871235	5.14e-07	6.96e-06
ENSMUSG00000007039	Ddah2	dimethylarginine dimethylaminohydrolase 2 [Source:MGI Symbol;Acc:MGI:1859016]	51793	0.870189	0.00637651	0.0149167
ENSMUSG00000024181	Mrpl28	mitochondrial ribosomal protein L28 [Source:MGI Symbol;Acc:MGI:1915861]	68611	0.869435	0.000147071	0.000645719
ENSMUSG00000032254	Kif23	kinesin family member 23 [Source:MGI Symbol;Acc:MGI:1919069]	71819	0.86806	0.00135059	0.00407375
ENSMUSG00000047221	Fam185a	family with sequence similarity 185, member A [Source:MGI Symbol;Acc:MGI:2140983]	330050	0.867688	0.000650162	0.00223237
ENSMUSG00000033453	Adamts15	a disintegrin-like and metallopeptidase (reprolysin type) with thrombospondin type 1 motif, 15 [Source:MGI Symbol;Acc:MGI:2449569]	235130	0.867542	0.000673286	0.00229025
ENSMUSG00000021218	Gdi2	guanosine diphosphate (GDP) dissociation inhibitor 2 [Source:MGI Symbol;Acc:MGI:99845]	14569	0.86723	1.02e-08	3.92e-07
ENSMUSG00000045975	C2cd2	C2 calcium-dependent domain containing 2 [Source:MGI Symbol;Acc:MGI:1891883]	207781	0.86704	6.58e-06	5.11e-05
ENSMUSG00000018593	Sparc	secreted acidic cysteine rich glycoprotein [Source:MGI Symbol;Acc:MGI:98373]	20692	0.86701	5.14e-05	0.000268459
ENSMUSG00000008090	Fgfrl1	fibroblast growth factor receptor-like 1 [Source:MGI Symbol;Acc:MGI:2150920]	116701	0.866828	0.00102181	0.00322944
ENSMUSG00000036282	Naa30	N(alpha)-acetyltransferase 30, NatC catalytic subunit [Source:MGI Symbol;Acc:MGI:1922259]	70646	0.866471	3.74e-05	0.000206756
ENSMUSG00000022634	Yaf2	YY1 associated factor 2 [Source:MGI Symbol;Acc:MGI:1914307]	67057	0.866301	0.0066313	0.015417
ENSMUSG00000066809	Gm10180	predicted gene 10180 [Source:MGI Symbol;Acc:MGI:3701608]	NA	0.866282	0.0187348	0.0369305
ENSMUSG00000030452	Nipa2	non imprinted in Prader-Willi/Angelman syndrome 2 homolog (human) [Source:MGI Symbol;Acc:MGI:1913918]	93790	0.866227	6.54e-06	5.08e-05
ENSMUSG00000005732	Ranbp1	RAN binding protein 1 [Source:MGI Symbol;Acc:MGI:96269]	19385	0.864762	0.000258788	0.00102822
ENSMUSG00000004996	Mri1	methylthioribose-1-phosphate isomerase 1 [Source:MGI Symbol;Acc:MGI:1915123]	67873	0.864194	1.9e-05	0.00012036
ENSMUSG00000025154	Arhgap19	Rho GTPase activating protein 19 [Source:MGI Symbol;Acc:MGI:1918335]	71085	0.864124	0.000605483	0.00210091
ENSMUSG00000116220	A430088P11Rik	RIKEN cDNA A430088P11 gene [Source:MGI Symbol;Acc:MGI:3605804]	106059	0.864073	0.0117004	0.024748
ENSMUSG00000008393	Carhsp1	calcium regulated heat stable protein 1 [Source:MGI Symbol;Acc:MGI:1196368]	52502	0.863714	8.21e-07	1e-05
ENSMUSG00000042041	2010003K11Rik	RIKEN cDNA 2010003K11 gene [Source:MGI Symbol;Acc:MGI:1917111]	69861	0.86342	0.00184257	0.00528619
ENSMUSG00000003420	Fcgrt	Fc fragment of IgG receptor and transporter [Source:MGI Symbol;Acc:MGI:103017]	14132	0.863404	0.000163919	0.000707643
ENSMUSG00000046079	Lrrc8d	leucine rich repeat containing 8D [Source:MGI Symbol;Acc:MGI:1922368]	231549	0.863208	2.31e-06	2.24e-05
ENSMUSG00000033931	Rbm34	RNA binding motif protein 34 [Source:MGI Symbol;Acc:MGI:1098653]	52202	0.862268	0.000948601	0.0030382
ENSMUSG00000032058	Ppp2r1b	protein phosphatase 2, regulatory subunit A, beta [Source:MGI Symbol;Acc:MGI:1920949]	73699	0.862082	8.87e-05	0.000423854
ENSMUSG00000025239	Limd1	LIM domains containing 1 [Source:MGI Symbol;Acc:MGI:1352502]	29806	0.86175	4.2e-07	6.01e-06
ENSMUSG00000069020	Urm1	ubiquitin related modifier 1 [Source:MGI Symbol;Acc:MGI:1915455]	68205	0.861511	0.000356555	0.00134388
ENSMUSG00000002319	Ipo4	importin 4 [Source:MGI Symbol;Acc:MGI:1923001]	75751	0.861396	0.00155789	0.00459988
ENSMUSG00000061273	Mmgt1	membrane magnesium transporter 1 [Source:MGI Symbol;Acc:MGI:2384305]	236792	0.861082	0.00417823	0.0105167
ENSMUSG00000019179	Mdh2	malate dehydrogenase 2, NAD (mitochondrial) [Source:MGI Symbol;Acc:MGI:97050]	17448	0.860952	1.08e-06	1.24e-05
ENSMUSG00000109864	Eid3	EP300 interacting inhibitor of differentiation 3 [Source:MGI Symbol;Acc:MGI:1913591]	66341	0.860609	0.00217493	0.00609063
ENSMUSG00000047656	Trpt1	tRNA phosphotransferase 1 [Source:MGI Symbol;Acc:MGI:1333115]	107328	0.860537	0.0171755	0.034252
ENSMUSG00000058569	Tmed9	transmembrane p24 trafficking protein 9 [Source:MGI Symbol;Acc:MGI:1914761]	67511	0.860473	2.59e-06	2.44e-05
ENSMUSG00000004032	Gstm5	glutathione S-transferase, mu 5 [Source:MGI Symbol;Acc:MGI:1309466]	14866	0.860182	8.45e-05	0.000406459
ENSMUSG00000020577	Tspan13	tetraspanin 13 [Source:MGI Symbol;Acc:MGI:1913359]	66109	0.860077	2.71e-06	2.54e-05
ENSMUSG00000078619	Smarcd2	SWI/SNF related, matrix associated, actin dependent regulator of chromatin, subfamily d, member 2 [Source:MGI Symbol;Acc:MGI:1933621]	83796	0.85978	7.38e-06	5.6e-05
ENSMUSG00000035713	Usp35	ubiquitin specific peptidase 35 [Source:MGI Symbol;Acc:MGI:2685339]	244144	0.859179	0.000391242	0.00144806
ENSMUSG00000039018	Mtg1	mitochondrial ribosome-associated GTPase 1 [Source:MGI Symbol;Acc:MGI:2685015]	212508	0.859023	0.000157286	0.000683268
ENSMUSG00000051727	Kctd14	potassium channel tetramerisation domain containing 14 [Source:MGI Symbol;Acc:MGI:1289222]	233529	0.85895	0.00591837	0.0140411
ENSMUSG00000029596	Sdsl	serine dehydratase-like [Source:MGI Symbol;Acc:MGI:2182607]	257635	0.858585	0.0033826	0.00877884
ENSMUSG00000025521	Tmem192	transmembrane protein 192 [Source:MGI Symbol;Acc:MGI:1920317]	73067	0.858307	0.0205607	0.0399756
ENSMUSG00000040729	Cep126	centrosomal protein 126 [Source:MGI Symbol;Acc:MGI:2680221]	234915	0.857996	0.0147848	0.0301659
ENSMUSG00000036565	Ttyh3	tweety family member 3 [Source:MGI Symbol;Acc:MGI:1925589]	78339	0.857936	1.71e-07	3.09e-06
ENSMUSG00000063875	Rps6-ps1	ribosomal protein S6, pseudogene 1 [Source:MGI Symbol;Acc:MGI:3809093]	NA	0.857794	0.0179313	0.0355575
ENSMUSG00000021187	Tc2n	tandem C2 domains, nuclear [Source:MGI Symbol;Acc:MGI:1921663]	74413	0.857675	0.000154583	0.000673531
ENSMUSG00000016946	Kctd5	potassium channel tetramerisation domain containing 5 [Source:MGI Symbol;Acc:MGI:1916509]	69259	0.857248	6.38e-06	4.98e-05
ENSMUSG00000028234	Rps20	ribosomal protein S20 [Source:MGI Symbol;Acc:MGI:1914677]	67427	0.856887	0.000216239	0.000889156
ENSMUSG00000038943	Prc1	protein regulator of cytokinesis 1 [Source:MGI Symbol;Acc:MGI:1858961]	233406	0.856875	0.00124246	0.00380696
ENSMUSG00000054091	1810037I17Rik	RIKEN cDNA 1810037I17 gene [Source:MGI Symbol;Acc:MGI:1914954]	67704	0.856816	0.00466151	0.011528
ENSMUSG00000032478	Nme6	NME/NM23 nucleoside diphosphate kinase 6 [Source:MGI Symbol;Acc:MGI:1861676]	54369	0.856632	0.0137895	0.0284394
ENSMUSG00000046546	Fam43a	family with sequence similarity 43, member A [Source:MGI Symbol;Acc:MGI:2676309]	224093	0.856586	0.00020107	0.000835928
ENSMUSG00000006651	Aplp1	amyloid beta (A4) precursor-like protein 1 [Source:MGI Symbol;Acc:MGI:88046]	11803	0.856464	2.93e-05	0.000169564
ENSMUSG00000040354	Mars1	methionine-tRNA synthetase 1 [Source:MGI Symbol;Acc:MGI:1345633]	216443	0.855191	0.000104471	0.00048717
ENSMUSG00000028670	Lypla2	lysophospholipase 2 [Source:MGI Symbol;Acc:MGI:1347000]	26394	0.855159	2.82e-05	0.000163692
ENSMUSG00000046562	Unc119b	unc-119 lipid binding chaperone B [Source:MGI Symbol;Acc:MGI:2147162]	106840	0.854594	5.41e-05	0.000280293
ENSMUSG00000087006	Gm13889	predicted gene 13889 [Source:MGI Symbol;Acc:MGI:3652053]	620695	0.854549	0.00786502	0.0177255
ENSMUSG00000022856	Tmem41a	transmembrane protein 41a [Source:MGI Symbol;Acc:MGI:1913914]	66664	0.85439	8.7e-05	0.000417525
ENSMUSG00000023110	Prmt5	protein arginine N-methyltransferase 5 [Source:MGI Symbol;Acc:MGI:1351645]	27374	0.854264	0.00017265	0.000736634
ENSMUSG00000028454	Pigo	phosphatidylinositol glycan anchor biosynthesis, class O [Source:MGI Symbol;Acc:MGI:1861452]	56703	0.854052	8.96e-06	6.55e-05
ENSMUSG00000005802	Slc30a4	solute carrier family 30 (zinc transporter), member 4 [Source:MGI Symbol;Acc:MGI:1345282]	22785	0.853972	3.48e-05	0.000194115
ENSMUSG00000035621	Midn	midnolin [Source:MGI Symbol;Acc:MGI:1890222]	59090	0.853796	1.48e-07	2.79e-06
ENSMUSG00000022092	Ppp3cc	protein phosphatase 3, catalytic subunit, gamma isoform [Source:MGI Symbol;Acc:MGI:107162]	19057	0.853582	0.00590787	0.0140247
ENSMUSG00000036160	Surf6	surfeit gene 6 [Source:MGI Symbol;Acc:MGI:98447]	20935	0.852587	0.000373695	0.00139655
ENSMUSG00000039285	Azi2	5-azacytidine induced gene 2 [Source:MGI Symbol;Acc:MGI:1351332]	27215	0.851992	1.82e-05	0.000116536
ENSMUSG00000030528	Blm	Bloom syndrome, RecQ like helicase [Source:MGI Symbol;Acc:MGI:1328362]	12144	0.851616	0.0164585	0.0330376
[truncated: 5,114 more rows]
