# Supplementary material for: Increased intestinal permeability and downregulation of absorptive ion transporters Nhe3, Dra, and Sglt1 contribute to diarrhea during Clostridioides difficile infection
Source: Gut Microbes. 2023 Jun 23;15(1):2225841. doi: 10.1080/19490976.2023.2225841 (PMC10291935; doi:10.1080/19490976.2023.2225841)
Supplement: Supplemental Material [file KGMI_A_2225841_SM8116.zip › Supplemental data/Supplementary_Table_3_AgtxB_v_Mock.xlsx]

## Sheet: Supplementary Table 3 -AgtxB_v_
ensembl_gene_id	mgi_symbol	description	entrezgene_id	logFC	P.Value	adj.P.Val
ENSMUSG00000022650	Retnlb	resistin like beta [Source:MGI Symbol;Acc:MGI:1888505]	57263	8.48478	2.56e-09	3.3e-07
ENSMUSG00000074195	Clca4b	chloride channel accessory 4B [Source:MGI Symbol;Acc:MGI:2139790]	99709	7.81308	2.1e-11	1.2e-08
ENSMUSG00000017002	Slpi	secretory leukocyte peptidase inhibitor [Source:MGI Symbol;Acc:MGI:109297]	20568	7.56425	1.72e-08	1.15e-06
ENSMUSG00000056071	S100a9	S100 calcium binding protein A9 (calgranulin B) [Source:MGI Symbol;Acc:MGI:1338947]	20202	6.42876	3.81e-06	5.63e-05
ENSMUSG00000045027	Prss22	protease, serine 22 [Source:MGI Symbol;Acc:MGI:1918085]	70835	6.35601	9.32e-06	0.000107842
ENSMUSG00000031621	Isx	intestine specific homeobox [Source:MGI Symbol;Acc:MGI:1918847]	71597	5.96602	1.8e-09	2.54e-07
ENSMUSG00000043613	Mmp3	matrix metallopeptidase 3 [Source:MGI Symbol;Acc:MGI:97010]	17392	5.61841	8.36e-08	3.48e-06
ENSMUSG00000040809	Chil3	chitinase-like 3 [Source:MGI Symbol;Acc:MGI:1330860]	12655	5.60806	3.9e-10	8.85e-08
ENSMUSG00000027068	Dhrs9	dehydrogenase/reductase (SDR family) member 9 [Source:MGI Symbol;Acc:MGI:2442798]	241452	5.44869	5.56e-08	2.59e-06
ENSMUSG00000028655	Mfsd2a	major facilitator superfamily domain containing 2A [Source:MGI Symbol;Acc:MGI:1923824]	76574	5.08368	0.000366956	0.00184448
ENSMUSG00000000983	Wfdc18	WAP four-disulfide core domain 18 [Source:MGI Symbol;Acc:MGI:107506]	14038	4.99021	6.37e-09	5.94e-07
ENSMUSG00000040026	Saa3	serum amyloid A 3 [Source:MGI Symbol;Acc:MGI:98223]	20210	4.79326	5.19e-09	5.22e-07
ENSMUSG00000084224	Gm12337	predicted gene 12337 [Source:MGI Symbol;Acc:MGI:3650615]	NA	4.73188	4.84e-10	9.8e-08
ENSMUSG00000013338	Fer1l4	fer-1-like 4 (C. elegans) [Source:MGI Symbol;Acc:MGI:1921812]	74562	4.72729	2.57e-13	1.13e-09
ENSMUSG00000028859	Csf3r	colony stimulating factor 3 receptor (granulocyte) [Source:MGI Symbol;Acc:MGI:1339755]	12986	4.61208	2.12e-08	1.3e-06
ENSMUSG00000037095	Lrg1	leucine-rich alpha-2-glycoprotein 1 [Source:MGI Symbol;Acc:MGI:1924155]	76905	4.46149	6.63e-07	1.59e-05
ENSMUSG00000028194	Ddah1	dimethylarginine dimethylaminohydrolase 1 [Source:MGI Symbol;Acc:MGI:1916469]	69219	4.09628	2.24e-10	5.9e-08
ENSMUSG00000091956	C2cd4b	C2 calcium-dependent domain containing 4B [Source:MGI Symbol;Acc:MGI:1922947]	75697	4.01261	0.00016103	0.000965446
ENSMUSG00000047945	Marcksl1	MARCKS-like 1 [Source:MGI Symbol;Acc:MGI:97143]	17357	3.99618	1.77e-11	1.16e-08
ENSMUSG00000032013	Trim29	tripartite motif-containing 29 [Source:MGI Symbol;Acc:MGI:1919419]	72169	3.99541	2.61e-05	0.000232596
ENSMUSG00000044041	Krt13	keratin 13 [Source:MGI Symbol;Acc:MGI:101925]	16663	3.98675	0.000133875	0.000840971
ENSMUSG00000041347	Bdkrb1	bradykinin receptor, beta 1 [Source:MGI Symbol;Acc:MGI:88144]	12061	3.93737	1.64e-06	2.96e-05
ENSMUSG00000031722	Hp	haptoglobin [Source:MGI Symbol;Acc:MGI:96211]	15439	3.92188	1.1e-05	0.000121014
ENSMUSG00000063522	Ly6m	lymphocyte antigen 6 complex, locus M [Source:MGI Symbol;Acc:MGI:1914288]	67038	3.88457	8.67e-09	7.41e-07
ENSMUSG00000010760	Phlda2	pleckstrin homology like domain, family A, member 2 [Source:MGI Symbol;Acc:MGI:1202307]	22113	3.81221	5.85e-06	7.66e-05
ENSMUSG00002074846	Vaultrc5	vault RNA component 5 [Source:MGI Symbol;Acc:MGI:2673990]	NA	3.75689	9.9e-05	0.000666391
ENSMUSG00000064147	Rab44	RAB44, member RAS oncogene family [Source:MGI Symbol;Acc:MGI:3045302]	442827	3.75	7.2e-06	8.88e-05
ENSMUSG00000017737	Mmp9	matrix metallopeptidase 9 [Source:MGI Symbol;Acc:MGI:97011]	17395	3.74426	4.55e-08	2.29e-06
ENSMUSG00000018983	E2f2	E2F transcription factor 2 [Source:MGI Symbol;Acc:MGI:1096341]	242705	3.7413	5.43e-12	5.25e-09
ENSMUSG00000069303	H2bc24	H2B clustered histone 24 [Source:MGI Symbol;Acc:MGI:3710645]	665622	3.73345	1.5e-06	2.77e-05
ENSMUSG00000050799	H2bc1	H2B clustered histone 1 [Source:MGI Symbol;Acc:MGI:2448375]	319177	3.73207	1.16e-07	4.48e-06
ENSMUSG00000093042	Mir3109	microRNA 3109 [Source:MGI Symbol;Acc:MGI:4834328]	100526560	3.64463	0.000238623	0.00131884
ENSMUSG00000047990	C2cd4a	C2 calcium-dependent domain containing 4A [Source:MGI Symbol;Acc:MGI:3645763]	244911	3.64129	1.19e-06	2.39e-05
ENSMUSG00000034634	Ly6d	lymphocyte antigen 6 complex, locus D [Source:MGI Symbol;Acc:MGI:96881]	17068	3.63064	0.000111051	0.000728192
ENSMUSG00000045545	Krt14	keratin 14 [Source:MGI Symbol;Acc:MGI:96688]	16664	3.59234	0.000109673	0.000721683
ENSMUSG00000056737	Capg	capping protein (actin filament), gelsolin-like [Source:MGI Symbol;Acc:MGI:1098259]	12332	3.56532	6.52e-14	7.28e-10
ENSMUSG00000009356	Lpo	lactoperoxidase [Source:MGI Symbol;Acc:MGI:1923363]	76113	3.47847	4.4e-07	1.18e-05
ENSMUSG00000099517	H3c8	H3 clustered histone 8 [Source:MGI Symbol;Acc:MGI:2145541]	97908	3.39777	1.2e-07	4.55e-06
ENSMUSG00000069272	H2ac8	H2A clustered histone 8 [Source:MGI Symbol;Acc:MGI:2448290]	319166	3.35079	7.46e-07	1.72e-05
ENSMUSG00000021091	Serpina3n	serine (or cysteine) peptidase inhibitor, clade A, member 3N [Source:MGI Symbol;Acc:MGI:105045]	20716	3.33509	3.59e-10	8.48e-08
ENSMUSG00000118839	Gm25360	predicted gene, 25360 [Source:MGI Symbol;Acc:MGI:5455137]	115487690	3.3261	0.000274275	0.0014677
ENSMUSG00000029154	Cwh43	cell wall biogenesis 43 C-terminal homolog [Source:MGI Symbol;Acc:MGI:2444131]	231293	3.30956	1.01e-08	8.15e-07
ENSMUSG00000031098	Syt8	synaptotagmin VIII [Source:MGI Symbol;Acc:MGI:1859867]	55925	3.2955	7.87e-10	1.4e-07
ENSMUSG00000074445	Sprr2a3	small proline-rich protein 2A3 [Source:MGI Symbol;Acc:MGI:3845028]	100042514	3.26075	6.47e-11	2.5e-08
ENSMUSG00000038917	3930402G23Rik	RIKEN cDNA 3930402G23 gene [Source:MGI Symbol;Acc:MGI:1921277]	665306	3.25747	0.00233906	0.00810326
ENSMUSG00000031430	Vsig1	V-set and immunoglobulin domain containing 1 [Source:MGI Symbol;Acc:MGI:1926039]	78789	3.2574	2.68e-10	6.77e-08
ENSMUSG00000066245	Gm10156	predicted gene 10156 [Source:MGI Symbol;Acc:MGI:3642344]	NA	3.2392	6.66e-10	1.23e-07
ENSMUSG00000112975	Gm21297	predicted gene, 21297 [Source:MGI Symbol;Acc:MGI:5434652]	NA	3.22776	5.06e-06	6.84e-05
ENSMUSG00000041736	Tspo	translocator protein [Source:MGI Symbol;Acc:MGI:88222]	12257	3.17388	8.54e-13	1.87e-09
ENSMUSG00000047798	Cd300lf	CD300 molecule like family member F [Source:MGI Symbol;Acc:MGI:2442359]	246746	3.16162	1.34e-06	2.57e-05
ENSMUSG00000105703	Gm43305	predicted gene 43305 [Source:MGI Symbol;Acc:MGI:5663442]	NA	3.12425	1.65e-05	0.000166412
ENSMUSG00000119132	Gm24407	predicted gene, 24407 [Source:MGI Symbol;Acc:MGI:5454184]	115490316	3.09144	1.85e-05	0.000179867
ENSMUSG00002075501			NA	3.0556	1.2e-07	4.55e-06
ENSMUSG00000116174	Gm10362	predicted gene 10362 [Source:MGI Symbol;Acc:MGI:3642619]	NA	3.03477	0.000132008	0.00083211
ENSMUSG00000003484	Cyp4f18	cytochrome P450, family 4, subfamily f, polypeptide 18 [Source:MGI Symbol;Acc:MGI:1919304]	72054	2.97076	2.24e-06	3.8e-05
ENSMUSG00000028874	Fgr	FGR proto-oncogene, Src family tyrosine kinase [Source:MGI Symbol;Acc:MGI:95527]	14191	2.96868	1.76e-08	1.16e-06
ENSMUSG00000027134	Lpcat4	lysophosphatidylcholine acyltransferase 4 [Source:MGI Symbol;Acc:MGI:2138993]	99010	2.96655	1.07e-08	8.52e-07
ENSMUSG00000026581	Sell	selectin, lymphocyte [Source:MGI Symbol;Acc:MGI:98279]	20343	2.96277	0.00955907	0.0248204
ENSMUSG00000027347	Rasgrp1	RAS guanyl releasing protein 1 [Source:MGI Symbol;Acc:MGI:1314635]	19419	2.91846	7.25e-07	1.69e-05
ENSMUSG00000026580	Selp	selectin, platelet [Source:MGI Symbol;Acc:MGI:98280]	20344	2.91254	6.32e-05	0.000464277
ENSMUSG00000061833	Gm6311	predicted gene 6311 [Source:MGI Symbol;Acc:MGI:3644735]	NA	2.90989	3.25e-09	3.92e-07
ENSMUSG00000001131	Timp1	tissue inhibitor of metalloproteinase 1 [Source:MGI Symbol;Acc:MGI:98752]	21857	2.90267	2.85e-07	8.77e-06
ENSMUSG00000001506	Col1a1	collagen, type I, alpha 1 [Source:MGI Symbol;Acc:MGI:88467]	12842	2.88412	1.08e-08	8.52e-07
ENSMUSG00000110619	Gm7850	predicted gene 7850 [Source:MGI Symbol;Acc:MGI:3645028]	NA	2.87717	1.44e-06	2.69e-05
ENSMUSG00000030579	Tyrobp	TYRO protein tyrosine kinase binding protein [Source:MGI Symbol;Acc:MGI:1277211]	22177	2.83755	1.67e-12	2.74e-09
ENSMUSG00000003283	Hck	hemopoietic cell kinase [Source:MGI Symbol;Acc:MGI:96052]	15162	2.81748	4.97e-08	2.43e-06
ENSMUSG00000049103	Ccr2	chemokine (C-C motif) receptor 2 [Source:MGI Symbol;Acc:MGI:106185]	12772	2.80375	2.15e-08	1.3e-06
ENSMUSG00000021423	Ly86	lymphocyte antigen 86 [Source:MGI Symbol;Acc:MGI:1321404]	17084	2.79399	3.43e-05	0.000286857
ENSMUSG00000069270	H2ac6	H2A clustered histone 6 [Source:MGI Symbol;Acc:MGI:2448287]	319164	2.77822	1.45e-07	5.25e-06
ENSMUSG00000025922	Rpl7-ps8	ribosomal protein L7, pseudogene 8 [Source:MGI Symbol;Acc:MGI:3647181]	NA	2.77728	8.7e-06	0.000102274
ENSMUSG00000070167	Snora57	small nucleolar RNA, H/ACA box 57 [Source:MGI Symbol;Acc:MGI:5455599]	118027464	2.7363	6.55e-05	0.000478137
ENSMUSG00000027225	Duoxa2	dual oxidase maturation factor 2 [Source:MGI Symbol;Acc:MGI:1914061]	66811	2.73026	2.3e-06	3.86e-05
ENSMUSG00000042808	Gpx2	glutathione peroxidase 2 [Source:MGI Symbol;Acc:MGI:106609]	14776	2.72168	3.73e-11	1.83e-08
ENSMUSG00000028044	Cks1b	CDC28 protein kinase 1b [Source:MGI Symbol;Acc:MGI:1889208]	54124	2.70923	1.05e-06	2.19e-05
ENSMUSG00002075260		7SK RNA [Source:RFAM;Acc:RF00100]	NA	2.69631	7.09e-08	3.09e-06
ENSMUSG00000039252	Lgi2	leucine-rich repeat LGI family, member 2 [Source:MGI Symbol;Acc:MGI:2180196]	246316	2.68091	8.1e-07	1.83e-05
ENSMUSG00000069265	H3c1	H3 clustered histone 1 [Source:MGI Symbol;Acc:MGI:2668828]	360198	2.66872	6.58e-07	1.58e-05
ENSMUSG00000025877	Hk3	hexokinase 3 [Source:MGI Symbol;Acc:MGI:2670962]	212032	2.66677	2.34e-07	7.59e-06
ENSMUSG00002074985		7SK RNA [Source:RFAM;Acc:RF00100]	NA	2.65577	4.41e-07	1.18e-05
ENSMUSG00000019888	Mgat4c	MGAT4 family, member C [Source:MGI Symbol;Acc:MGI:1914819]	67569	2.64872	4.24e-07	1.15e-05
ENSMUSG00000015134	Aldh1a3	aldehyde dehydrogenase family 1, subfamily A3 [Source:MGI Symbol;Acc:MGI:1861722]	56847	2.6086	1.52e-07	5.42e-06
ENSMUSG00000058216	Gstp3	glutathione S-transferase pi 3 [Source:MGI Symbol;Acc:MGI:2385078]	225884	2.60594	4.92e-09	5.08e-07
ENSMUSG00000038775	Vill	villin-like [Source:MGI Symbol;Acc:MGI:1201781]	22351	2.60071	2.05e-09	2.79e-07
ENSMUSG00000026043	Col3a1	collagen, type III, alpha 1 [Source:MGI Symbol;Acc:MGI:88453]	12825	2.58776	1.36e-08	9.85e-07
ENSMUSG00000110386	Gm42031	predicted gene, 42031 [Source:MGI Symbol;Acc:MGI:5624916]	NA	2.58403	2.34e-06	3.9e-05
ENSMUSG00000118642	AY036118	cDNA sequence AY036118 [Source:MGI Symbol;Acc:MGI:2158419]	NA	2.51931	1.31e-09	2.03e-07
ENSMUSG00000047281	Sfn	stratifin [Source:MGI Symbol;Acc:MGI:1891831]	55948	2.50318	2.73e-09	3.46e-07
ENSMUSG00000068452	Duox2	dual oxidase 2 [Source:MGI Symbol;Acc:MGI:3036280]	214593	2.49301	6.44e-10	1.21e-07
ENSMUSG00000077714	Snord17	small nucleolar RNA, C/D box 17 [Source:MGI Symbol;Acc:MGI:3819523]	100313519	2.48643	1.12e-05	0.000122611
ENSMUSG00000033467	Crlf2	cytokine receptor-like factor 2 [Source:MGI Symbol;Acc:MGI:1889506]	57914	2.47994	1.39e-10	3.96e-08
ENSMUSG00000058908	Pla2g2a	phospholipase A2, group IIA (platelets, synovial fluid) [Source:MGI Symbol;Acc:MGI:104642]	18780	2.47329	0.000239679	0.00132301
ENSMUSG00000017493	Igfbp4	insulin-like growth factor binding protein 4 [Source:MGI Symbol;Acc:MGI:96439]	16010	2.46641	6.18e-13	1.66e-09
ENSMUSG00000031097	Tnni2	troponin I, skeletal, fast 2 [Source:MGI Symbol;Acc:MGI:105070]	21953	2.44906	0.000152996	0.000928281
ENSMUSG00000029371	Cxcl5	chemokine (C-X-C motif) ligand 5 [Source:MGI Symbol;Acc:MGI:1096868]	20311	2.43903	0.02202	0.0488533
ENSMUSG00000118866	Rn7s1	7S RNA 1 [Source:MGI Symbol;Acc:MGI:97950]	103948	2.43755	3.11e-08	1.72e-06
ENSMUSG00000062727	H2bc12	H2B clustered histone 12 [Source:MGI Symbol;Acc:MGI:2448399]	319184	2.42887	2.81e-07	8.68e-06
ENSMUSG00000022221	Ripk3	receptor-interacting serine-threonine kinase 3 [Source:MGI Symbol;Acc:MGI:2154952]	56532	2.42064	6.52e-09	5.98e-07
ENSMUSG00000100351	Gm7867	predicted gene 7867 [Source:MGI Symbol;Acc:MGI:3644627]	NA	2.40827	2.37e-05	0.000215693
ENSMUSG00000033998	Kcnk1	potassium channel, subfamily K, member 1 [Source:MGI Symbol;Acc:MGI:109322]	16525	2.4067	1.85e-11	1.16e-08
ENSMUSG00000049988	Lrrc25	leucine rich repeat containing 25 [Source:MGI Symbol;Acc:MGI:2445284]	211228	2.39975	2.03e-07	6.88e-06
ENSMUSG00000068101	Cenpm	centromere protein M [Source:MGI Symbol;Acc:MGI:1913820]	66570	2.39827	4.24e-08	2.18e-06
ENSMUSG00000075602	Ly6a	lymphocyte antigen 6 complex, locus A [Source:MGI Symbol;Acc:MGI:107527]	110454	2.38791	3e-09	3.65e-07
ENSMUSG00000094955	Gm3699	predicted gene 3699 [Source:MGI Symbol;Acc:MGI:3781875]	NA	2.38492	1.16e-06	2.34e-05
ENSMUSG00000114456	H2bc9	H2B clustered histone 9 [Source:MGI Symbol;Acc:MGI:2448387]	319182	2.38061	8.7e-07	1.92e-05
ENSMUSG00000021950	Anxa8	annexin A8 [Source:MGI Symbol;Acc:MGI:1201374]	11752	2.37565	8.45e-11	2.85e-08
ENSMUSG00000119520	Gm24265	predicted gene, 24265 [Source:MGI Symbol;Acc:MGI:5454042]	115490317	2.36906	5.43e-06	7.2e-05
ENSMUSG00000041293	Adgrf1	adhesion G protein-coupled receptor F1 [Source:MGI Symbol;Acc:MGI:1924846]	77596	2.36879	1.08e-09	1.8e-07
ENSMUSG00000032978	Guca2b	guanylate cyclase activator 2b (retina) [Source:MGI Symbol;Acc:MGI:1270851]	14916	2.36421	4.49e-08	2.28e-06
ENSMUSG00000022602	Arc	activity regulated cytoskeletal-associated protein [Source:MGI Symbol;Acc:MGI:88067]	11838	2.36402	0.00350154	0.0112449
ENSMUSG00000069917	Hba-a2	hemoglobin alpha, adult chain 2 [Source:MGI Symbol;Acc:MGI:96016]	110257	2.35962	0.0110264	0.0278604
ENSMUSG00000118841	Rn7s2	7S RNA 2 [Source:MGI Symbol;Acc:MGI:97953]	103949	2.35547	1.18e-07	4.53e-06
ENSMUSG00000027715	Ccna2	cyclin A2 [Source:MGI Symbol;Acc:MGI:108069]	12428	2.34569	3.36e-09	4.01e-07
ENSMUSG00000117468	Gm7059	predicted gene 7059 [Source:MGI Symbol;Acc:MGI:3779663]	NA	2.34431	4.53e-07	1.21e-05
ENSMUSG00000091387	Gcnt4	glucosaminyl (N-acetyl) transferase 4, core 2 (beta-1,6-N-acetylglucosaminyltransferase) [Source:MGI Symbol;Acc:MGI:2684919]	218476	2.33681	0.00118764	0.0047055
ENSMUSG00000020682	Mmp28	matrix metallopeptidase 28 (epilysin) [Source:MGI Symbol;Acc:MGI:2153062]	118453	2.33631	1.43e-06	2.68e-05
ENSMUSG00000065232	Gm22973	predicted gene, 22973 [Source:MGI Symbol;Acc:MGI:5452750]	115488085	2.33602	0.0019624	0.00700309
ENSMUSG00000042306	S100a14	S100 calcium binding protein A14 [Source:MGI Symbol;Acc:MGI:1913416]	66166	2.3323	3.73e-10	8.6e-08
ENSMUSG00000022978	Mis18a	MIS18 kinetochore protein A [Source:MGI Symbol;Acc:MGI:1913828]	66578	2.3295	1.45e-07	5.26e-06
ENSMUSG00000091957	Rps2-ps10	ribosomal protein S2, pseudogene 10 [Source:MGI Symbol;Acc:MGI:3645604]	NA	2.31625	1.37e-05	0.000144261
ENSMUSG00000057337	Chst3	carbohydrate sulfotransferase 3 [Source:MGI Symbol;Acc:MGI:1858224]	53374	2.31002	0.0222189	0.0492281
ENSMUSG00000095217	H2bc15	H2B clustered histone 15 [Source:MGI Symbol;Acc:MGI:2448407]	319187	2.27754	4.53e-05	0.0003561
ENSMUSG00000065100	Gm26132	predicted gene, 26132 [Source:MGI Symbol;Acc:MGI:5455909]	115487037	2.27003	3.29e-05	0.000278715
ENSMUSG00000109171	Gm5735	predicted gene 5735 [Source:MGI Symbol;Acc:MGI:3645951]	NA	2.25251	1.35e-06	2.58e-05
ENSMUSG00000096010	H4f16	H4 histone 16 [Source:MGI Symbol;Acc:MGI:2448443]	320332	2.23474	5.77e-10	1.13e-07
ENSMUSG00000100210	H3c7	H3 clustered histone 7 [Source:MGI Symbol;Acc:MGI:2448329]	260423	2.22942	1.83e-07	6.35e-06
ENSMUSG00000093651	Gm5873	predicted gene 5873 [Source:MGI Symbol;Acc:MGI:3648385]	NA	2.22933	1.4e-06	2.65e-05
ENSMUSG00000061615	H2ac4	H2A clustered histone 4 [Source:MGI Symbol;Acc:MGI:2448306]	319172	2.22213	1.41e-06	2.66e-05
ENSMUSG00000030747	Dgat2	diacylglycerol O-acyltransferase 2 [Source:MGI Symbol;Acc:MGI:1915050]	67800	2.22141	1.3e-08	9.68e-07
ENSMUSG00000069273	H3c6	H3 clustered histone 6 [Source:MGI Symbol;Acc:MGI:2448326]	319151	2.20569	6.04e-06	7.86e-05
ENSMUSG00000057262	Rpl15-ps6	ribosomal protein L15, pseudogene 6 [Source:MGI Symbol;Acc:MGI:3642192]	NA	2.2032	3.03e-07	9.06e-06
ENSMUSG00000035711	Dok3	docking protein 3 [Source:MGI Symbol;Acc:MGI:1351490]	27261	2.19719	3.65e-05	0.000300436
ENSMUSG00000118081	Gm50138	predicted gene, 50138 [Source:MGI Symbol;Acc:MGI:6302886]	NA	2.18398	1.39e-06	2.63e-05
ENSMUSG00000069306	H4c17	H4 clustered histone 17 [Source:MGI Symbol;Acc:MGI:2448441]	100041230	2.17485	8.89e-08	3.63e-06
ENSMUSG00000021118	Plek2	pleckstrin 2 [Source:MGI Symbol;Acc:MGI:1351466]	27260	2.17181	1.32e-08	9.69e-07
ENSMUSG00002075551			NA	2.16879	4.14e-06	5.97e-05
ENSMUSG00000022102	Dok2	docking protein 2 [Source:MGI Symbol;Acc:MGI:1332623]	13449	2.16761	1.61e-07	5.72e-06
ENSMUSG00000045322	Tlr9	toll-like receptor 9 [Source:MGI Symbol;Acc:MGI:1932389]	81897	2.15139	0.000131383	0.000829677
ENSMUSG00000042821	Snai1	snail family zinc finger 1 [Source:MGI Symbol;Acc:MGI:98330]	20613	2.14585	0.000426517	0.00207064
ENSMUSG00000074457	S100a16	S100 calcium binding protein A16 [Source:MGI Symbol;Acc:MGI:1915110]	67860	2.14107	5.46e-12	5.25e-09
ENSMUSG00000119577	Gm24727	predicted gene, 24727 [Source:MGI Symbol;Acc:MGI:5454504]	115487050	2.13792	0.0022131	0.00773337
ENSMUSG00000089542	Gm25835	predicted gene, 25835 [Source:MGI Symbol;Acc:MGI:5455612]	115487914	2.1168	0.000617112	0.00277831
ENSMUSG00000026042	Col5a2	collagen, type V, alpha 2 [Source:MGI Symbol;Acc:MGI:88458]	12832	2.10844	2.47e-08	1.44e-06
ENSMUSG00000081394	Gm13215	predicted gene 13215 [Source:MGI Symbol;Acc:MGI:3650813]	NA	2.10449	2.86e-06	4.55e-05
ENSMUSG00000043445	Pgp	phosphoglycolate phosphatase [Source:MGI Symbol;Acc:MGI:1914328]	67078	2.09525	1.89e-09	2.65e-07
ENSMUSG00000032554	Trf	transferrin [Source:MGI Symbol;Acc:MGI:98821]	22041	2.09506	1.66e-12	2.74e-09
ENSMUSG00000115593	Gm4824	predicted gene 4824 [Source:MGI Symbol;Acc:MGI:3643521]	NA	2.08982	1.88e-06	3.31e-05
ENSMUSG00000074183	Gsta1	glutathione S-transferase, alpha 1 (Ya) [Source:MGI Symbol;Acc:MGI:1095417]	14857	2.08981	1.77e-05	0.000174288
ENSMUSG00000063354	Slc39a4	solute carrier family 39 (zinc transporter), member 4 [Source:MGI Symbol;Acc:MGI:1919277]	72027	2.08906	1.11e-13	7.28e-10
ENSMUSG00000031257	Nox1	NADPH oxidase 1 [Source:MGI Symbol;Acc:MGI:2450016]	237038	2.08848	5.25e-06	7e-05
ENSMUSG00000114688	Gm47381	predicted gene, 47381 [Source:MGI Symbol;Acc:MGI:6096300]	NA	2.08405	0.000287704	0.00151986
ENSMUSG00000024529	Lox	lysyl oxidase [Source:MGI Symbol;Acc:MGI:96817]	16948	2.07239	9.3e-08	3.75e-06
ENSMUSG00000078348	Sf3b5	splicing factor 3b, subunit 5 [Source:MGI Symbol;Acc:MGI:1913375]	66125	2.05757	2.83e-08	1.6e-06
ENSMUSG00000028613	Lrp8	low density lipoprotein receptor-related protein 8, apolipoprotein e receptor [Source:MGI Symbol;Acc:MGI:1340044]	16975	2.05315	3.37e-05	0.000284082
ENSMUSG00000118790	Gm25939	predicted gene, 25939 [Source:MGI Symbol;Acc:MGI:5455716]	115487691	2.04807	0.00024714	0.00135341
ENSMUSG00000037362	Ccn3	cellular communication network factor 3 [Source:MGI Symbol;Acc:MGI:109185]	18133	2.03317	1.23e-06	2.43e-05
ENSMUSG00000101355	H3c10	H3 clustered histone 10 [Source:MGI Symbol;Acc:MGI:2448349]	319152	2.03017	4.38e-05	0.000345961
ENSMUSG00000073775	Kti12	KTI12 homolog, chromatin associated [Source:MGI Symbol;Acc:MGI:1923547]	100087	2.02448	4.13e-10	9.21e-08
ENSMUSG00000058542	Gm15590	predicted gene 15590 [Source:MGI Symbol;Acc:MGI:3831433]	NA	2.01984	2.13e-08	1.3e-06
ENSMUSG00000096842	Gm10736	predicted gene 10736 [Source:MGI Symbol;Acc:MGI:3704412]	NA	2.0196	2.52e-08	1.46e-06
ENSMUSG00000089987	Gpx2-ps1	glutathione peroxidase 2, pseudogene 1 [Source:MGI Symbol;Acc:MGI:106627]	NA	2.01751	1.38e-06	2.63e-05
ENSMUSG00000058099	Nfam1	Nfat activating molecule with ITAM motif 1 [Source:MGI Symbol;Acc:MGI:1921289]	74039	2.0126	1.43e-06	2.68e-05
ENSMUSG00000037601	Nme1	NME/NM23 nucleoside diphosphate kinase 1 [Source:MGI Symbol;Acc:MGI:97355]	18102	2.00345	9.55e-08	3.83e-06
ENSMUSG00000012428	Steap4	STEAP family member 4 [Source:MGI Symbol;Acc:MGI:1923560]	117167	2.00123	1.56e-06	2.85e-05
ENSMUSG00000046229	Scand1	SCAN domain-containing 1 [Source:MGI Symbol;Acc:MGI:1343132]	19018	1.99728	1.24e-08	9.55e-07
ENSMUSG00000079018	Ly6c1	lymphocyte antigen 6 complex, locus C1 [Source:MGI Symbol;Acc:MGI:96882]	17067	1.99505	1.08e-06	2.24e-05
ENSMUSG00000038400	Pmepa1	prostate transmembrane protein, androgen induced 1 [Source:MGI Symbol;Acc:MGI:1929600]	65112	1.99302	5.88e-11	2.42e-08
ENSMUSG00000092746	Rn7s6	7S RNA 6 [Source:MGI Symbol;Acc:MGI:97956]	NA	1.98543	2.62e-07	8.17e-06
ENSMUSG00000041119	Pde9a	phosphodiesterase 9A [Source:MGI Symbol;Acc:MGI:1277179]	18585	1.98526	5.18e-11	2.27e-08
ENSMUSG00000068547	Clca4a	chloride channel accessory 4A [Source:MGI Symbol;Acc:MGI:2139744]	99663	1.98297	1.08e-05	0.00011894
ENSMUSG00000095288	Gm7618	predicted pseudogene 7618 [Source:MGI Symbol;Acc:MGI:3644742]	NA	1.98099	4.26e-06	6.08e-05
ENSMUSG00000040345	Arhgap9	Rho GTPase activating protein 9 [Source:MGI Symbol;Acc:MGI:2143764]	216445	1.9794	8.25e-05	0.000576461
ENSMUSG00000034773	Hrob	homologous recombination factor with OB-fold [Source:MGI Symbol;Acc:MGI:2387601]	217216	1.97741	2.47e-05	0.000222778
ENSMUSG00000032184	Lysmd2	LysM, putative peptidoglycan-binding, domain containing 2 [Source:MGI Symbol;Acc:MGI:1917332]	70082	1.97229	2.91e-07	8.86e-06
ENSMUSG00000037188	Grhl3	grainyhead like transcription factor 3 [Source:MGI Symbol;Acc:MGI:2655333]	230824	1.96956	2.53e-05	0.000227363
ENSMUSG00002075188			NA	1.95604	0.0019671	0.00701417
ENSMUSG00000022225	Cma1	chymase 1, mast cell [Source:MGI Symbol;Acc:MGI:96941]	17228	1.9551	1.63e-05	0.000165029
ENSMUSG00000071506	Tmem139	transmembrane protein 139 [Source:MGI Symbol;Acc:MGI:1924444]	109218	1.95474	2.9e-11	1.59e-08
ENSMUSG00000021486	Prelid1	PRELI domain containing 1 [Source:MGI Symbol;Acc:MGI:1913744]	66494	1.95331	6.79e-11	2.53e-08
ENSMUSG00000091732	Gm17541	predicted gene, 17541 [Source:MGI Symbol;Acc:MGI:4937175]	NA	1.95069	2.54e-05	0.000228338
ENSMUSG00000081999	Gm13461	predicted gene 13461 [Source:MGI Symbol;Acc:MGI:3650103]	NA	1.94688	2.91e-07	8.86e-06
ENSMUSG00000093880	Tmem181c-ps	transmembrane protein 181C, pseudogene [Source:MGI Symbol;Acc:MGI:3780993]	NA	1.94551	0.00757451	0.0206712
ENSMUSG00000069301	H2ac11	H2A clustered histone 11 [Source:MGI Symbol;Acc:MGI:2448293]	319167	1.94348	1.62e-05	0.000164883
ENSMUSG00000060019	Gm10073	predicted pseudogene 10073 [Source:MGI Symbol;Acc:MGI:3641908]	NA	1.94269	1.31e-08	9.69e-07
ENSMUSG00000028415	Spink4	serine peptidase inhibitor, Kazal type 4 [Source:MGI Symbol;Acc:MGI:1341848]	20731	1.93542	1.05e-05	0.000117329
ENSMUSG00000026961	Lrrc26	leucine rich repeat containing 26 [Source:MGI Symbol;Acc:MGI:2385129]	227618	1.92719	2.79e-10	6.92e-08
ENSMUSG00000020649	Rrm2	ribonucleotide reductase M2 [Source:MGI Symbol;Acc:MGI:98181]	20135	1.92524	1.38e-05	0.000145175
ENSMUSG00000032586	Traip	TRAF-interacting protein [Source:MGI Symbol;Acc:MGI:1096377]	22036	1.92243	3.01e-07	9.02e-06
ENSMUSG00000022385	Gtse1	G two S phase expressed protein 1 [Source:MGI Symbol;Acc:MGI:1352755]	29870	1.91606	3.39e-05	0.000285417
ENSMUSG00000037580	Gch1	GTP cyclohydrolase 1 [Source:MGI Symbol;Acc:MGI:95675]	14528	1.91453	1.25e-09	2e-07
ENSMUSG00000029084	Cd38	CD38 antigen [Source:MGI Symbol;Acc:MGI:107474]	12494	1.91242	1.45e-09	2.16e-07
ENSMUSG00000094338	H2bc13	H2B clustered histone 13 [Source:MGI Symbol;Acc:MGI:2448403]	319185	1.91047	6.97e-05	0.000502021
ENSMUSG00000059355	Wdr83os	WD repeat domain 83 opposite strand [Source:MGI Symbol;Acc:MGI:3041257]	414077	1.90441	6.22e-09	5.84e-07
ENSMUSG00000017311	Pyy	peptide YY [Source:MGI Symbol;Acc:MGI:99924]	217212	1.89589	2.28e-08	1.36e-06
ENSMUSG00000046410	Kcnk6	potassium inwardly-rectifying channel, subfamily K, member 6 [Source:MGI Symbol;Acc:MGI:1891291]	52150	1.89527	3.91e-11	1.83e-08
ENSMUSG00000040432	Ltb4r2	leukotriene B4 receptor 2 [Source:MGI Symbol;Acc:MGI:1888501]	57260	1.89227	2.3e-07	7.56e-06
ENSMUSG00000026039	Sgo2a	shugoshin 2A [Source:MGI Symbol;Acc:MGI:1098767]	68549	1.88948	2.36e-05	0.000215277
ENSMUSG00000112099	Gm8960	predicted gene 8960 [Source:MGI Symbol;Acc:MGI:3642929]	NA	1.88594	9.32e-06	0.000107842
ENSMUSG00000063021	H2ac15	H2A clustered histone 15 [Source:MGI Symbol;Acc:MGI:2448297]	319169	1.88562	4.68e-06	6.43e-05
ENSMUSG00000031740	Mmp2	matrix metallopeptidase 2 [Source:MGI Symbol;Acc:MGI:97009]	17390	1.88546	5.62e-10	1.12e-07
ENSMUSG00000027523	Gnas	GNAS (guanine nucleotide binding protein, alpha stimulating) complex locus [Source:MGI Symbol;Acc:MGI:95777]	14683	1.8842	5.54e-08	2.59e-06
ENSMUSG00000022033	Pbk	PDZ binding kinase [Source:MGI Symbol;Acc:MGI:1289156]	52033	1.88379	6.83e-06	8.58e-05
ENSMUSG00000001403	Ube2c	ubiquitin-conjugating enzyme E2C [Source:MGI Symbol;Acc:MGI:1915862]	68612	1.87617	1.69e-05	0.000169089
ENSMUSG00000015337	Endog	endonuclease G [Source:MGI Symbol;Acc:MGI:1261433]	13804	1.87611	5.01e-08	2.43e-06
ENSMUSG00000038264	Sema7a	sema domain, immunoglobulin domain (Ig), and GPI membrane anchor, (semaphorin) 7A [Source:MGI Symbol;Acc:MGI:1306826]	20361	1.87592	0.000147174	0.000904214
ENSMUSG00000021319	Sfrp4	secreted frizzled-related protein 4 [Source:MGI Symbol;Acc:MGI:892010]	20379	1.87557	2.55e-05	0.000228729
ENSMUSG00000081093	Gm12565	predicted gene 12565 [Source:MGI Symbol;Acc:MGI:3652206]	NA	1.87448	2.58e-07	8.16e-06
ENSMUSG00000034205	Loxl2	lysyl oxidase-like 2 [Source:MGI Symbol;Acc:MGI:2137913]	94352	1.87399	1.04e-09	1.75e-07
ENSMUSG00000069268	H2bc7	H2B clustered histone 7 [Source:MGI Symbol;Acc:MGI:2448383]	319180	1.86296	0.000103762	0.000689684
ENSMUSG00000036412	Arsi	arylsulfatase i [Source:MGI Symbol;Acc:MGI:2670959]	545260	1.8614	9.71e-06	0.000111052
ENSMUSG00000063856	Gpx1	glutathione peroxidase 1 [Source:MGI Symbol;Acc:MGI:104887]	14775	1.86049	9.08e-12	6.64e-09
ENSMUSG00000115338	Pnp	purine-nucleoside phosphorylase [Source:MGI Symbol;Acc:MGI:97365]	18950	1.85989	5.95e-08	2.72e-06
ENSMUSG00000024053	Emilin2	elastin microfibril interfacer 2 [Source:MGI Symbol;Acc:MGI:2389136]	246707	1.85862	2.53e-07	8.1e-06
ENSMUSG00000024737	Slc15a3	solute carrier family 15, member 3 [Source:MGI Symbol;Acc:MGI:1929691]	65221	1.85422	7.81e-05	0.000551483
ENSMUSG00000053398	Phgdh	3-phosphoglycerate dehydrogenase [Source:MGI Symbol;Acc:MGI:1355330]	236539	1.85129	1.19e-06	2.39e-05
ENSMUSG00000002699	Lcp2	lymphocyte cytosolic protein 2 [Source:MGI Symbol;Acc:MGI:1321402]	16822	1.84982	0.000698376	0.00305946
ENSMUSG00000032089	Il10ra	interleukin 10 receptor, alpha [Source:MGI Symbol;Acc:MGI:96538]	16154	1.84968	4.47e-05	0.000352148
ENSMUSG00000051378	Kif18b	kinesin family member 18B [Source:MGI Symbol;Acc:MGI:2446979]	70218	1.84748	1.25e-06	2.45e-05
ENSMUSG00000079227	Ccr5	chemokine (C-C motif) receptor 5 [Source:MGI Symbol;Acc:MGI:107182]	12774	1.84666	5.91e-05	0.000440374
ENSMUSG00000082109	Rpl19-ps12	ribosomal protein L19, pseudogene 12 [Source:MGI Symbol;Acc:MGI:3651430]	NA	1.83944	0.000148028	0.000907769
ENSMUSG00000005320	Fgfr4	fibroblast growth factor receptor 4 [Source:MGI Symbol;Acc:MGI:95525]	14186	1.83657	1.67e-08	1.12e-06
ENSMUSG00000024300	Myo1f	myosin IF [Source:MGI Symbol;Acc:MGI:107711]	17916	1.83387	1.4e-08	9.99e-07
ENSMUSG00000059674	Cdh24	cadherin-like 24 [Source:MGI Symbol;Acc:MGI:1928330]	239096	1.83033	6.13e-06	7.92e-05
ENSMUSG00000091955	Gm9844	predicted pseudogene 9844 [Source:MGI Symbol;Acc:MGI:3704288]	NA	1.82989	6.09e-08	2.75e-06
ENSMUSG00000003541	Ier3	immediate early response 3 [Source:MGI Symbol;Acc:MGI:104814]	15937	1.82162	0.00388801	0.012179
ENSMUSG00000001025	S100a6	S100 calcium binding protein A6 (calcyclin) [Source:MGI Symbol;Acc:MGI:1339467]	20200	1.82084	1.01e-08	8.15e-07
ENSMUSG00000082330	Ldha-ps	lactate dehydrogenase A, pseudogene [Source:MGI Symbol;Acc:MGI:96760]	NA	1.8143	0.00397922	0.0123741
ENSMUSG00000037466	Tedc1	tubulin epsilon and delta complex 1 [Source:MGI Symbol;Acc:MGI:2144738]	104732	1.81414	5.19e-09	5.22e-07
ENSMUSG00000025491	Ifitm1	interferon induced transmembrane protein 1 [Source:MGI Symbol;Acc:MGI:1915963]	68713	1.80996	2.47e-05	0.00022303
ENSMUSG00000046993	Gm5637	predicted pseudogene 5637 [Source:MGI Symbol;Acc:MGI:3648120]	434782	1.80935	3.42e-08	1.84e-06
ENSMUSG00000100127	Gsdmcl-ps	gasdermin C-like, pseudogene [Source:MGI Symbol;Acc:MGI:1921710]	74460	1.80807	3.41e-07	9.85e-06
ENSMUSG00000090700	Cyp4f40	cytochrome P450, family 4, subfamily f, polypeptide 40 [Source:MGI Symbol;Acc:MGI:3645508]	631304	1.80785	3.61e-10	8.48e-08
ENSMUSG00000004891	Nes	nestin [Source:MGI Symbol;Acc:MGI:101784]	18008	1.80409	8.06e-09	7.12e-07
ENSMUSG00000062124	Defb45	defensin beta 45 [Source:MGI Symbol;Acc:MGI:3650541]	433490	1.80385	3.94e-05	0.000318527
ENSMUSG00000037313	Tacc3	transforming, acidic coiled-coil containing protein 3 [Source:MGI Symbol;Acc:MGI:1341163]	21335	1.79629	5.01e-08	2.43e-06
ENSMUSG00000041431	Ccnb1	cyclin B1 [Source:MGI Symbol;Acc:MGI:88302]	268697	1.79465	6.06e-07	1.48e-05
ENSMUSG00000047586	Nccrp1	non-specific cytotoxic cell receptor protein 1 homolog (zebrafish) [Source:MGI Symbol;Acc:MGI:2685009]	233038	1.79296	2.56e-08	1.49e-06
ENSMUSG00000069310	H3c3	H3 clustered histone 3 [Source:MGI Symbol;Acc:MGI:2448320]	319148	1.79076	0.000154491	0.000936417
ENSMUSG00000046447	Camk2n1	calcium/calmodulin-dependent protein kinase II inhibitor 1 [Source:MGI Symbol;Acc:MGI:1913509]	66259	1.78492	6.29e-13	1.66e-09
ENSMUSG00000052563	D930048N14Rik	RIKEN cDNA D930048N14 gene [Source:MGI Symbol;Acc:MGI:2144709]	NA	1.78234	1.88e-08	1.2e-06
ENSMUSG00000068855	H2ac20	H2A clustered histone 20 [Source:MGI Symbol;Acc:MGI:2448316]	319176	1.78126	1.04e-05	0.000116159
ENSMUSG00000028073	Pear1	platelet endothelial aggregation receptor 1 [Source:MGI Symbol;Acc:MGI:1920432]	73182	1.77102	4.61e-10	9.48e-08
ENSMUSG00002076601		small Cajal body-specific RNA 1 [Source:NCBI gene (formerly Entrezgene);Acc:100306943]	100306943	1.76748	0.000466913	0.00222851
ENSMUSG00000025226	Fbxl15	F-box and leucine-rich repeat protein 15 [Source:MGI Symbol;Acc:MGI:1915681]	68431	1.76691	3.49e-05	0.000291436
ENSMUSG00000073399	Trim40	tripartite motif-containing 40 [Source:MGI Symbol;Acc:MGI:2684881]	195359	1.76471	1.98e-06	3.44e-05
ENSMUSG00000072214	Septin5	septin 5 [Source:MGI Symbol;Acc:MGI:1195461]	18951	1.76297	1.52e-07	5.42e-06
ENSMUSG00000017721	Pigt	phosphatidylinositol glycan anchor biosynthesis, class T [Source:MGI Symbol;Acc:MGI:1926178]	78928	1.75882	1.94e-09	2.67e-07
ENSMUSG00000029322	Plac8	placenta-specific 8 [Source:MGI Symbol;Acc:MGI:2445289]	231507	1.75549	1.23e-06	2.43e-05
ENSMUSG00000003346	Abhd17a	abhydrolase domain containing 17A [Source:MGI Symbol;Acc:MGI:106388]	216169	1.7547	3.97e-09	4.46e-07
ENSMUSG00000025492	Ifitm3	interferon induced transmembrane protein 3 [Source:MGI Symbol;Acc:MGI:1913391]	66141	1.751	1.43e-08	1.01e-06
ENSMUSG00000029661	Col1a2	collagen, type I, alpha 2 [Source:MGI Symbol;Acc:MGI:88468]	12843	1.74894	6.97e-06	8.68e-05
ENSMUSG00000095304	Plac9a	placenta specific 9a [Source:MGI Symbol;Acc:MGI:2663998]	211623	1.74775	2.68e-07	8.32e-06
ENSMUSG00000029771	Irf5	interferon regulatory factor 5 [Source:MGI Symbol;Acc:MGI:1350924]	27056	1.74722	4.41e-06	6.22e-05
ENSMUSG00000030748	Il4ra	interleukin 4 receptor, alpha [Source:MGI Symbol;Acc:MGI:105367]	16190	1.74707	4.45e-07	1.19e-05
ENSMUSG00000017188	Coa3	cytochrome C oxidase assembly factor 3 [Source:MGI Symbol;Acc:MGI:1098757]	52469	1.74239	8.87e-12	6.64e-09
ENSMUSG00000019564	Arid3a	AT rich interactive domain 3A (BRIGHT-like) [Source:MGI Symbol;Acc:MGI:1328360]	13496	1.7404	1.6e-09	2.31e-07
ENSMUSG00000033220	Rac2	Rac family small GTPase 2 [Source:MGI Symbol;Acc:MGI:97846]	19354	1.73126	0.000668503	0.00295977
ENSMUSG00000031262	Cenpi	centromere protein I [Source:MGI Symbol;Acc:MGI:2147897]	102920	1.72479	9.35e-05	0.00063401
ENSMUSG00000062611	Rps3a2	ribosomal protein S3A2 [Source:MGI Symbol;Acc:MGI:3642853]	NA	1.71802	7.42e-06	9.08e-05
ENSMUSG00000026177	Slc11a1	solute carrier family 11 (proton-coupled divalent metal ion transporters), member 1 [Source:MGI Symbol;Acc:MGI:1345275]	18173	1.71707	9.35e-06	0.000108007
ENSMUSG00000020042	Btbd11	BTB (POZ) domain containing 11 [Source:MGI Symbol;Acc:MGI:1921257]	74007	1.71396	4.21e-05	0.000334998
ENSMUSG00000026938	Fcna	ficolin A [Source:MGI Symbol;Acc:MGI:1340905]	14133	1.71194	2.68e-05	0.000237062
ENSMUSG00000074576	Mocs3	molybdenum cofactor synthesis 3 [Source:MGI Symbol;Acc:MGI:1916622]	69372	1.71133	3.69e-07	1.05e-05
ENSMUSG00000080932	Gm10224	predicted pseudogene 10224 [Source:MGI Symbol;Acc:MGI:3642708]	100043805	1.70614	9.75e-07	2.08e-05
ENSMUSG00000002384	Bmp8b	bone morphogenetic protein 8b [Source:MGI Symbol;Acc:MGI:107335]	12164	1.70245	0.00342218	0.0110521
ENSMUSG00000030677	Kif22	kinesin family member 22 [Source:MGI Symbol;Acc:MGI:109233]	110033	1.70076	9.7e-09	8.09e-07
ENSMUSG00000047501	Cldn4	claudin 4 [Source:MGI Symbol;Acc:MGI:1313314]	12740	1.70028	0.000977949	0.00402375
ENSMUSG00000038812	Trmt112	tRNA methyltransferase 11-2 [Source:MGI Symbol;Acc:MGI:1914924]	67674	1.69994	3.49e-09	4.09e-07
ENSMUSG00000024640	Psat1	phosphoserine aminotransferase 1 [Source:MGI Symbol;Acc:MGI:2183441]	107272	1.69782	6.89e-06	8.62e-05
ENSMUSG00000023505	Cdca3	cell division cycle associated 3 [Source:MGI Symbol;Acc:MGI:1315198]	14793	1.69575	6.79e-07	1.61e-05
ENSMUSG00000040658	Dnph1	2'-deoxynucleoside 5'-phosphate N-hydrolase 1 [Source:MGI Symbol;Acc:MGI:3039376]	381101	1.69341	0.000174373	0.00102673
ENSMUSG00000106208	Gm4734	predicted gene 4734 [Source:MGI Symbol;Acc:MGI:3782914]	NA	1.69213	4.75e-06	6.51e-05
ENSMUSG00000085492	Trmt61b	tRNA methyltransferase 61B [Source:MGI Symbol;Acc:MGI:1916039]	68789	1.69119	3.61e-06	5.41e-05
ENSMUSG00000025171	Ubtd1	ubiquitin domain containing 1 [Source:MGI Symbol;Acc:MGI:2385092]	226122	1.69042	1.25e-06	2.46e-05
ENSMUSG00000015533	Itga2	integrin alpha 2 [Source:MGI Symbol;Acc:MGI:96600]	16398	1.69002	1.11e-07	4.33e-06
ENSMUSG00000021260	Hhipl1	hedgehog interacting protein-like 1 [Source:MGI Symbol;Acc:MGI:1919265]	214305	1.68866	4.02e-08	2.08e-06
ENSMUSG00000020477	Mrps24	mitochondrial ribosomal protein S24 [Source:MGI Symbol;Acc:MGI:1928142]	64660	1.68866	2.87e-08	1.61e-06
ENSMUSG00000021281	Tnfaip2	tumor necrosis factor, alpha-induced protein 2 [Source:MGI Symbol;Acc:MGI:104960]	21928	1.68668	0.0001408	0.000876516
ENSMUSG00000060639	H4c9	H4 clustered histone 9 [Source:MGI Symbol;Acc:MGI:2448432]	319158	1.68011	3.29e-06	5.06e-05
ENSMUSG00000027368	Dusp2	dual specificity phosphatase 2 [Source:MGI Symbol;Acc:MGI:101911]	13537	1.67784	0.00958254	0.0248659
ENSMUSG00000026479	Lamc2	laminin, gamma 2 [Source:MGI Symbol;Acc:MGI:99913]	16782	1.67766	2.27e-06	3.83e-05
ENSMUSG00000075031	H2bc3	H2B clustered histone 3 [Source:MGI Symbol;Acc:MGI:2448377]	319178	1.67635	2.95e-05	0.000256064
ENSMUSG00000054958	Nt5c1a	5'-nucleotidase, cytosolic IA [Source:MGI Symbol;Acc:MGI:2155700]	230718	1.67604	0.000101068	0.00067553
ENSMUSG00000032300	1700017B05Rik	RIKEN cDNA 1700017B05 gene [Source:MGI Symbol;Acc:MGI:1921461]	74211	1.67534	7.29e-09	6.54e-07
ENSMUSG00000015950	Ncf1	neutrophil cytosolic factor 1 [Source:MGI Symbol;Acc:MGI:97283]	17969	1.67369	2e-05	0.000190015
ENSMUSG00000054321	Taf4b	TATA-box binding protein associated factor 4b [Source:MGI Symbol;Acc:MGI:2152345]	72504	1.67358	6.77e-07	1.61e-05
ENSMUSG00000032436	Cmtm7	CKLF-like MARVEL transmembrane domain containing 7 [Source:MGI Symbol;Acc:MGI:2447166]	102545	1.67103	3.3e-06	5.07e-05
ENSMUSG00000049932	H2ax	H2A.X variant histone [Source:MGI Symbol;Acc:MGI:102688]	15270	1.67012	6.01e-07	1.48e-05
ENSMUSG00000021607	Mrpl36	mitochondrial ribosomal protein L36 [Source:MGI Symbol;Acc:MGI:2137228]	94066	1.66978	1.29e-08	9.68e-07
ENSMUSG00000031101	Sash3	SAM and SH3 domain containing 3 [Source:MGI Symbol;Acc:MGI:1921381]	74131	1.66826	0.0184881	0.0425607
ENSMUSG00000041193	Pla2g5	phospholipase A2, group V [Source:MGI Symbol;Acc:MGI:101899]	18784	1.66702	3.96e-07	1.11e-05
ENSMUSG00000020897	Aurkb	aurora kinase B [Source:MGI Symbol;Acc:MGI:107168]	20877	1.66427	1.43e-06	2.68e-05
ENSMUSG00000042541	Sem1	SEM1, 26S proteasome complex subunit [Source:MGI Symbol;Acc:MGI:109238]	20422	1.66326	9.5e-07	2.04e-05
ENSMUSG00000041064	Pif1	PIF1 5'-to-3' DNA helicase [Source:MGI Symbol;Acc:MGI:2143057]	208084	1.66284	7.76e-06	9.38e-05
ENSMUSG00000030208	Emp1	epithelial membrane protein 1 [Source:MGI Symbol;Acc:MGI:107941]	13730	1.66111	2.13e-05	0.000199038
ENSMUSG00000006731	B4galnt1	beta-1,4-N-acetyl-galactosaminyl transferase 1 [Source:MGI Symbol;Acc:MGI:1342057]	14421	1.66069	5.56e-05	0.000419381
ENSMUSG00000028843	Sh3bgrl3	SH3 domain binding glutamic acid-rich protein-like 3 [Source:MGI Symbol;Acc:MGI:1920973]	73723	1.66028	1.88e-06	3.31e-05
ENSMUSG00000044201	Cdc25c	cell division cycle 25C [Source:MGI Symbol;Acc:MGI:88350]	12532	1.65981	6.41e-06	8.18e-05
ENSMUSG00000030431	Tmem238	transmembrane protein 238 [Source:MGI Symbol;Acc:MGI:1922935]	664968	1.65911	7.62e-09	6.77e-07
ENSMUSG00000030732	Chrdl2	chordin-like 2 [Source:MGI Symbol;Acc:MGI:1916371]	69121	1.65812	0.000905029	0.00376375
ENSMUSG00000075391	Glo1-ps	glyoxalase 1, pseudogene [Source:MGI Symbol;Acc:MGI:3649615]	NA	1.65576	0.000225948	0.00125884
ENSMUSG00000052384	Nrros	negative regulator of reactive oxygen species [Source:MGI Symbol;Acc:MGI:2445095]	224109	1.65478	7.77e-07	1.78e-05
ENSMUSG00000031775	Pllp	plasma membrane proteolipid [Source:MGI Symbol;Acc:MGI:1915051]	67801	1.65259	4.64e-08	2.32e-06
ENSMUSG00000021868	Ppif	peptidylprolyl isomerase F (cyclophilin F) [Source:MGI Symbol;Acc:MGI:2145814]	105675	1.6489	3.22e-08	1.77e-06
ENSMUSG00000020077	Srgn	serglycin [Source:MGI Symbol;Acc:MGI:97756]	19073	1.64658	0.00287206	0.00958617
ENSMUSG00000030353	Tead4	TEA domain family member 4 [Source:MGI Symbol;Acc:MGI:106907]	21679	1.63982	5.16e-06	6.95e-05
ENSMUSG00000033987	Dnah17	dynein, axonemal, heavy chain 17 [Source:MGI Symbol;Acc:MGI:1917176]	69926	1.6358	5.35e-06	7.1e-05
ENSMUSG00000026622	Nek2	NIMA (never in mitosis gene a)-related expressed kinase 2 [Source:MGI Symbol;Acc:MGI:109359]	18005	1.63101	3.01e-07	9.02e-06
ENSMUSG00000027737	Slc7a11	solute carrier family 7 (cationic amino acid transporter, y+ system), member 11 [Source:MGI Symbol;Acc:MGI:1347355]	26570	1.62867	0.0039523	0.0123225
ENSMUSG00000032815	Fanca	Fanconi anemia, complementation group A [Source:MGI Symbol;Acc:MGI:1341823]	14087	1.62369	2.3e-07	7.56e-06
ENSMUSG00000051439	Cd14	CD14 antigen [Source:MGI Symbol;Acc:MGI:88318]	12475	1.62106	5.39e-07	1.37e-05
ENSMUSG00000029674	Limk1	LIM-domain containing, protein kinase [Source:MGI Symbol;Acc:MGI:104572]	16885	1.61909	2.13e-05	0.000199087
ENSMUSG00000051022	Hs3st1	heparan sulfate (glucosamine) 3-O-sulfotransferase 1 [Source:MGI Symbol;Acc:MGI:1201606]	15476	1.61849	4.22e-06	6.04e-05
ENSMUSG00000080921	Rpl38-ps2	ribosomal protein L38, pseudogene 2 [Source:MGI Symbol;Acc:MGI:3646625]	NA	1.61476	0.000248832	0.00135927
ENSMUSG00000005470	Asf1b	anti-silencing function 1B histone chaperone [Source:MGI Symbol;Acc:MGI:1914179]	66929	1.61289	0.000343837	0.00175372
ENSMUSG00000040204	Pclaf	PCNA clamp associated factor [Source:MGI Symbol;Acc:MGI:1915276]	68026	1.6128	4.83e-06	6.6e-05
ENSMUSG00000030707	Coro1a	coronin, actin binding protein 1A [Source:MGI Symbol;Acc:MGI:1345961]	12721	1.61249	0.000137763	0.000861688
ENSMUSG00000043091	Tuba1c	tubulin, alpha 1C [Source:MGI Symbol;Acc:MGI:1095409]	22146	1.6076	1.36e-08	9.85e-07
ENSMUSG00000038037	Socs1	suppressor of cytokine signaling 1 [Source:MGI Symbol;Acc:MGI:1354910]	12703	1.60736	0.00968125	0.0250339
ENSMUSG00000081049	Rps24-ps3	ribosomal protein S24, pseudogene 3 [Source:MGI Symbol;Acc:MGI:3644407]	NA	1.60216	0.000978425	0.00402445
ENSMUSG00000042419	Nfkbil1	nuclear factor of kappa light polypeptide gene enhancer in B cells inhibitor like 1 [Source:MGI Symbol;Acc:MGI:1340031]	18038	1.5997	1.86e-05	0.000179867
ENSMUSG00000098019	Gm2546	predicted gene 2546 [Source:MGI Symbol;Acc:MGI:3780714]	NA	1.59635	4.72e-05	0.000366565
ENSMUSG00000075012	Fjx1	four jointed box 1 [Source:MGI Symbol;Acc:MGI:1341907]	14221	1.58815	0.000145072	0.000895225
ENSMUSG00000077167	Gm24119	predicted gene, 24119 [Source:MGI Symbol;Acc:MGI:5453896]	115487534	1.58696	0.00141113	0.00540378
ENSMUSG00000019080	Mfsd3	major facilitator superfamily domain containing 3 [Source:MGI Symbol;Acc:MGI:1916822]	69572	1.58602	5.63e-05	0.000422729
ENSMUSG00000023277	Twf2	twinfilin actin binding protein 2 [Source:MGI Symbol;Acc:MGI:1346078]	23999	1.58599	6.53e-09	5.98e-07
ENSMUSG00000084111	Gm15710	predicted gene 15710 [Source:MGI Symbol;Acc:MGI:3783151]	NA	1.58583	1.06e-06	2.21e-05
ENSMUSG00000047676	Rpsa-ps10	ribosomal protein SA, pseudogene 10 [Source:MGI Symbol;Acc:MGI:3704228]	NA	1.58567	5.97e-08	2.72e-06
ENSMUSG00000032218	Ccnb2	cyclin B2 [Source:MGI Symbol;Acc:MGI:88311]	12442	1.58545	1.15e-05	0.000125314
ENSMUSG00000002111	Spi1	spleen focus forming virus (SFFV) proviral integration oncogene [Source:MGI Symbol;Acc:MGI:98282]	20375	1.58538	0.00024038	0.00132577
ENSMUSG00000078453	Abracl	ABRA C-terminal like [Source:MGI Symbol;Acc:MGI:1920362]	73112	1.58392	1.52e-08	1.06e-06
ENSMUSG00000020328	Nudcd2	NudC domain containing 2 [Source:MGI Symbol;Acc:MGI:1277103]	52653	1.58301	1.59e-06	2.9e-05
ENSMUSG00000047810	Ccdc88b	coiled-coil domain containing 88B [Source:MGI Symbol;Acc:MGI:1925567]	78317	1.58178	1.44e-06	2.69e-05
ENSMUSG00000037033	Clca3b	chloride channel accessory 3B [Source:MGI Symbol;Acc:MGI:2181989]	229927	1.5812	3.74e-05	0.000306243
ENSMUSG00000074513	Arfip1	ADP-ribosylation factor interacting protein 1 [Source:MGI Symbol;Acc:MGI:1277120]	99889	1.58104	3.93e-06	5.73e-05
ENSMUSG00000026435	Slc45a3	solute carrier family 45, member 3 [Source:MGI Symbol;Acc:MGI:1922082]	212980	1.58078	2.98e-10	7.27e-08
ENSMUSG00000063628	Gm7665	predicted pseudogene 7665 [Source:MGI Symbol;Acc:MGI:3645651]	NA	1.58064	2.94e-05	0.00025542
ENSMUSG00000002274	Metrn	meteorin, glial cell differentiation regulator [Source:MGI Symbol;Acc:MGI:1917333]	70083	1.58013	5.17e-06	6.95e-05
ENSMUSG00000021273	Fdft1	farnesyl diphosphate farnesyl transferase 1 [Source:MGI Symbol;Acc:MGI:102706]	14137	1.57837	2.56e-07	8.16e-06
ENSMUSG00000078192	Gm7290	predicted pseudogene 7290 [Source:MGI Symbol;Acc:MGI:3646633]	NA	1.57768	0.000250009	0.00136401
ENSMUSG00000068758	Il3ra	interleukin 3 receptor, alpha chain [Source:MGI Symbol;Acc:MGI:96553]	16188	1.57702	1.76e-05	0.000173373
ENSMUSG00000024989	Cep55	centrosomal protein 55 [Source:MGI Symbol;Acc:MGI:1921357]	74107	1.57228	2.13e-06	3.63e-05
ENSMUSG00000107470	Gm3375	predicted gene 3375 [Source:MGI Symbol;Acc:MGI:3781553]	NA	1.57201	1.72e-05	0.000170885
ENSMUSG00000071713	Csf2rb	colony stimulating factor 2 receptor, beta, low-affinity (granulocyte-macrophage) [Source:MGI Symbol;Acc:MGI:1339759]	12983	1.57191	0.000279966	0.00149036
ENSMUSG00000042759	Apobr	apolipoprotein B receptor [Source:MGI Symbol;Acc:MGI:2176230]	171504	1.56968	2.69e-05	0.000237646
ENSMUSG00000051220	Ercc6l	excision repair cross-complementing rodent repair deficiency complementation group 6 like [Source:MGI Symbol;Acc:MGI:2654144]	236930	1.56918	2.49e-05	0.000224266
ENSMUSG00000108714	Gm21057	predicted gene, 21057 [Source:MGI Symbol;Acc:MGI:5434414]	100859962	1.56846	2.05e-06	3.52e-05
ENSMUSG00000009585	Apobec3	apolipoprotein B mRNA editing enzyme, catalytic polypeptide 3 [Source:MGI Symbol;Acc:MGI:1933111]	80287	1.56731	1.76e-06	3.12e-05
ENSMUSG00000029373	Pf4	platelet factor 4 [Source:MGI Symbol;Acc:MGI:1888711]	56744	1.56548	9.32e-07	2.02e-05
ENSMUSG00000091994	E130317F20Rik	RIKEN cDNA E130317F20 gene [Source:MGI Symbol;Acc:MGI:3041202]	414101	1.56319	1.78e-06	3.16e-05
ENSMUSG00000055148	Klf2	Kruppel-like factor 2 (lung) [Source:MGI Symbol;Acc:MGI:1342772]	16598	1.56051	6.51e-07	1.57e-05
ENSMUSG00000044254	Pcsk9	proprotein convertase subtilisin/kexin type 9 [Source:MGI Symbol;Acc:MGI:2140260]	100102	1.5599	2.02e-06	3.48e-05
ENSMUSG00000015312	Gadd45b	growth arrest and DNA-damage-inducible 45 beta [Source:MGI Symbol;Acc:MGI:107776]	17873	1.55848	6.56e-07	1.58e-05
ENSMUSG00000041926	Rnpep	arginyl aminopeptidase (aminopeptidase B) [Source:MGI Symbol;Acc:MGI:2384902]	215615	1.55809	7.75e-12	6.37e-09
ENSMUSG00000050747	Trim15	tripartite motif-containing 15 [Source:MGI Symbol;Acc:MGI:1916347]	69097	1.55365	0.00993575	0.025587
ENSMUSG00000082481	Rps12-ps19	ribosomal protein S12, pseudogene 19 [Source:MGI Symbol;Acc:MGI:3652063]	NA	1.55299	1.44e-05	0.000150151
ENSMUSG00000070284	Gmppb	GDP-mannose pyrophosphorylase B [Source:MGI Symbol;Acc:MGI:2660880]	331026	1.55275	1.5e-08	1.05e-06
ENSMUSG00000089876	Tmem102	transmembrane protein 102 [Source:MGI Symbol;Acc:MGI:1921591]	380705	1.5493	1.43e-08	1.01e-06
ENSMUSG00000048163	Selplg	selectin, platelet (p-selectin) ligand [Source:MGI Symbol;Acc:MGI:106689]	20345	1.54827	0.000343665	0.00175352
ENSMUSG00000054000	Tusc1	tumor suppressor candidate 1 [Source:MGI Symbol;Acc:MGI:2684283]	69136	1.54458	7.41e-05	0.000528458
ENSMUSG00000026278	Bok	BCL2-related ovarian killer [Source:MGI Symbol;Acc:MGI:1858494]	51800	1.53723	1.02e-06	2.15e-05
ENSMUSG00000061111	Mcrip1	MAPK regulated corepressor interacting protein 1 [Source:MGI Symbol;Acc:MGI:2384752]	192173	1.53699	1.66e-08	1.12e-06
ENSMUSG00000050796	B3galt6	UDP-Gal:betaGal beta 1,3-galactosyltransferase, polypeptide 6 [Source:MGI Symbol;Acc:MGI:2152819]	117592	1.53215	4.91e-07	1.28e-05
ENSMUSG00000052135	Foxo6	forkhead box O6 [Source:MGI Symbol;Acc:MGI:2676586]	329934	1.53114	8.78e-05	0.000603826
ENSMUSG00000105987	AI506816	expressed sequence AI506816 [Source:MGI Symbol;Acc:MGI:2140929]	433855	1.53108	7.89e-07	1.8e-05
ENSMUSG00000046223	Plaur	plasminogen activator, urokinase receptor [Source:MGI Symbol;Acc:MGI:97612]	18793	1.53055	0.00194841	0.0069664
ENSMUSG00000025481	Urah	urate (5-hydroxyiso-) hydrolase [Source:MGI Symbol;Acc:MGI:1916142]	76974	1.52965	6.77e-05	0.000490253
ENSMUSG00000044162	Tnip3	TNFAIP3 interacting protein 3 [Source:MGI Symbol;Acc:MGI:3041165]	414084	1.52798	6.44e-06	8.22e-05
ENSMUSG00000034786	Gpsm3	G-protein signalling modulator 3 (AGS3-like, C. elegans) [Source:MGI Symbol;Acc:MGI:2146785]	106512	1.52747	0.000242228	0.0013315
ENSMUSG00000032383	Ppib	peptidylprolyl isomerase B [Source:MGI Symbol;Acc:MGI:97750]	19035	1.52655	1.2e-07	4.55e-06
ENSMUSG00000020108	Ddit4	DNA-damage-inducible transcript 4 [Source:MGI Symbol;Acc:MGI:1921997]	74747	1.52442	5.31e-07	1.35e-05
ENSMUSG00000057789	Bak1	BCL2-antagonist/killer 1 [Source:MGI Symbol;Acc:MGI:1097161]	NA	1.52386	1.77e-08	1.17e-06
ENSMUSG00000040269	Mrps28	mitochondrial ribosomal protein S28 [Source:MGI Symbol;Acc:MGI:1913480]	66230	1.52212	2.92e-07	8.86e-06
ENSMUSG00000027800	Tm4sf1	transmembrane 4 superfamily member 1 [Source:MGI Symbol;Acc:MGI:104678]	17112	1.52123	3.63e-06	5.44e-05
ENSMUSG00000042784	Muc1	mucin 1, transmembrane [Source:MGI Symbol;Acc:MGI:97231]	17829	1.52118	2.86e-06	4.56e-05
ENSMUSG00000070610	Gm13127	predicted gene 13127 [Source:MGI Symbol;Acc:MGI:3651260]	NA	1.52086	0.00026996	0.00145059
ENSMUSG00000021457	Syk	spleen tyrosine kinase [Source:MGI Symbol;Acc:MGI:99515]	20963	1.51867	5.59e-12	5.25e-09
ENSMUSG00000058715	Fcer1g	Fc receptor, IgE, high affinity I, gamma polypeptide [Source:MGI Symbol;Acc:MGI:95496]	14127	1.51791	1.32e-05	0.000139576
ENSMUSG00000038147	Cd84	CD84 antigen [Source:MGI Symbol;Acc:MGI:1336885]	12523	1.51771	0.00122109	0.00480904
ENSMUSG00000036432	Siah2	siah E3 ubiquitin protein ligase 2 [Source:MGI Symbol;Acc:MGI:108062]	20439	1.51355	2.92e-07	8.86e-06
ENSMUSG00000074476	Spc24	SPC24, NDC80 kinetochore complex component, homolog (S. cerevisiae) [Source:MGI Symbol;Acc:MGI:1914879]	67629	1.51331	1.68e-06	3.01e-05
ENSMUSG00000099583	H3c4	H3 clustered histone 4 [Source:MGI Symbol;Acc:MGI:2448322]	319149	1.51259	0.000954883	0.00393994
ENSMUSG00000029346	Srrd	SRR1 domain containing [Source:MGI Symbol;Acc:MGI:1917368]	70118	1.51139	4.23e-05	0.000336801
ENSMUSG00000020358	Hnrnpab	heterogeneous nuclear ribonucleoprotein A/B [Source:MGI Symbol;Acc:MGI:1330294]	15384	1.50784	1.62e-06	2.94e-05
ENSMUSG00000020087	Tysnd1	trypsin domain containing 1 [Source:MGI Symbol;Acc:MGI:1919017]	71767	1.50758	7.4e-08	3.17e-06
ENSMUSG00000113423	Gm3791	predicted gene 3791 [Source:MGI Symbol;Acc:MGI:3781964]	NA	1.50611	1.5e-05	0.000155675
ENSMUSG00000056772	Rps6-ps2	ribosomal protein S6, pseudogene 2 [Source:MGI Symbol;Acc:MGI:3646827]	NA	1.50121	0.00155995	0.00585272
ENSMUSG00000021957	Tkt	transketolase [Source:MGI Symbol;Acc:MGI:105992]	21881	1.50106	8.45e-09	7.36e-07
ENSMUSG00000068154	Insm1	insulinoma-associated 1 [Source:MGI Symbol;Acc:MGI:1859980]	53626	1.50093	6.04e-07	1.48e-05
ENSMUSG00000002020	Ltbp2	latent transforming growth factor beta binding protein 2 [Source:MGI Symbol;Acc:MGI:99502]	16997	1.50036	0.00782969	0.0212004
ENSMUSG00000028636	Ppcs	phosphopantothenoylcysteine synthetase [Source:MGI Symbol;Acc:MGI:1915237]	106564	1.49864	1.03e-08	8.27e-07
ENSMUSG00000057667	Bloc1s3	biogenesis of lysosomal organelles complex-1, subunit 3 [Source:MGI Symbol;Acc:MGI:2678952]	232946	1.49804	1.3e-06	2.51e-05
ENSMUSG00000024349	Sting1	stimulator of interferon response cGAMP interactor 1 [Source:MGI Symbol;Acc:MGI:1919762]	72512	1.49612	0.000204678	0.00116249
ENSMUSG00000064193	Gm4735	predicted gene 4735 [Source:MGI Symbol;Acc:MGI:3645521]	NA	1.49373	0.000457018	0.00219082
ENSMUSG00000022372	Sla	src-like adaptor [Source:MGI Symbol;Acc:MGI:104295]	20491	1.49278	4.66e-05	0.000363459
ENSMUSG00000091952	Gm17709	predicted gene, 17709 [Source:MGI Symbol;Acc:MGI:4937343]	NA	1.49168	0.00103067	0.00420514
ENSMUSG00000019122	Ccl9	chemokine (C-C motif) ligand 9 [Source:MGI Symbol;Acc:MGI:104533]	20308	1.491	4.56e-05	0.000357772
ENSMUSG00000104291	A130071D04Rik	RIKEN cDNA A130071D04 gene [Source:MGI Symbol;Acc:MGI:2444749]	NA	1.4896	0.0151745	0.0361342
ENSMUSG00000070394	Tmem256	transmembrane protein 256 [Source:MGI Symbol;Acc:MGI:1916436]	69186	1.48846	6.34e-08	2.84e-06
ENSMUSG00000027379	Bub1	BUB1, mitotic checkpoint serine/threonine kinase [Source:MGI Symbol;Acc:MGI:1100510]	12235	1.48758	0.000123141	0.000788993
ENSMUSG00000100405	Gm28911	predicted gene 28911 [Source:MGI Symbol;Acc:MGI:5579617]	NA	1.48581	0.00052793	0.00245211
ENSMUSG00000096726	Gm5558	predicted gene 5558 [Source:MGI Symbol;Acc:MGI:3644616]	NA	1.48479	0.00171718	0.00629712
ENSMUSG00000101972	H3c11	H3 clustered histone 11 [Source:MGI Symbol;Acc:MGI:2448350]	319153	1.48394	0.003918	0.0122504
ENSMUSG00000000290	Itgb2	integrin beta 2 [Source:MGI Symbol;Acc:MGI:96611]	16414	1.48171	2.87e-07	8.82e-06
ENSMUSG00000041324	Inhba	inhibin beta-A [Source:MGI Symbol;Acc:MGI:96570]	16323	1.48161	0.000142037	0.000882133
ENSMUSG00000099875	Rbm3-ps	RNA binding motif (RNP1, RRM) protein 3 [Source:MGI Symbol;Acc:MGI:3642874]	NA	1.48157	2.96e-05	0.000256398
ENSMUSG00000002068	Ccne1	cyclin E1 [Source:MGI Symbol;Acc:MGI:88316]	12447	1.48113	0.000284356	0.00150702
ENSMUSG00000054520	Sh3bp2	SH3-domain binding protein 2 [Source:MGI Symbol;Acc:MGI:1346349]	24055	1.48038	2.72e-07	8.41e-06
ENSMUSG00000039774	Galnt12	polypeptide N-acetylgalactosaminyltransferase 12 [Source:MGI Symbol;Acc:MGI:2444664]	230145	1.48001	2.42e-09	3.15e-07
ENSMUSG00000025854	Fam20c	FAM20C, golgi associated secretory pathway kinase [Source:MGI Symbol;Acc:MGI:2136853]	80752	1.47968	5.88e-06	7.69e-05
ENSMUSG00000118653	Gm2296	predicted gene 2296 [Source:MGI Symbol;Acc:MGI:3780467]	NA	1.4774	0.000148288	0.000908095
ENSMUSG00000091989	Ndufab1-ps	NADH:ubiquinone oxidoreductase subunit AB1b [Source:MGI Symbol;Acc:MGI:4936891]	NA	1.47735	2.26e-05	0.000208112
ENSMUSG00000092116	Gm10320	predicted pseudogene 10320 [Source:MGI Symbol;Acc:MGI:3642323]	NA	1.47722	1.13e-05	0.000123103
ENSMUSG00000032327	Stra6	stimulated by retinoic acid gene 6 [Source:MGI Symbol;Acc:MGI:107742]	20897	1.47712	0.00183116	0.00662643
ENSMUSG00000022427	Tomm22	translocase of outer mitochondrial membrane 22 [Source:MGI Symbol;Acc:MGI:2450248]	223696	1.47542	6.12e-08	2.76e-06
ENSMUSG00000010830	Kdelr3	KDEL (Lys-Asp-Glu-Leu) endoplasmic reticulum protein retention receptor 3 [Source:MGI Symbol;Acc:MGI:2145953]	105785	1.47507	1.43e-05	0.000149752
ENSMUSG00000046733	Gprc5a	G protein-coupled receptor, family C, group 5, member A [Source:MGI Symbol;Acc:MGI:1891250]	232431	1.47473	7.12e-05	0.000510509
ENSMUSG00000052087	Rgs14	regulator of G-protein signaling 14 [Source:MGI Symbol;Acc:MGI:1859709]	51791	1.47438	0.0014445	0.00550434
ENSMUSG00000006589	Aprt	adenine phosphoribosyl transferase [Source:MGI Symbol;Acc:MGI:88061]	11821	1.47419	1.06e-07	4.22e-06
ENSMUSG00000034686	Prr7	proline rich 7 (synaptic) [Source:MGI Symbol;Acc:MGI:3487246]	432763	1.47332	0.000268588	0.00144499
ENSMUSG00000005667	Mthfd2	methylenetetrahydrofolate dehydrogenase (NAD+ dependent), methenyltetrahydrofolate cyclohydrolase [Source:MGI Symbol;Acc:MGI:1338850]	17768	1.47324	0.000195546	0.00112318
ENSMUSG00000038217	Tlcd2	TLC domain containing 2 [Source:MGI Symbol;Acc:MGI:1917141]	380712	1.47239	4.92e-05	0.000378332
ENSMUSG00000024479	Mal2	mal, T cell differentiation protein 2 [Source:MGI Symbol;Acc:MGI:2146021]	105853	1.4711	2.67e-09	3.4e-07
ENSMUSG00000017716	Birc5	baculoviral IAP repeat-containing 5 [Source:MGI Symbol;Acc:MGI:1203517]	11799	1.4701	3.43e-05	0.000286857
ENSMUSG00000095742			NA	1.46999	3.61e-07	1.03e-05
ENSMUSG00000020238	Ncln	nicalin [Source:MGI Symbol;Acc:MGI:1926081]	103425	1.46983	1.37e-08	9.86e-07
ENSMUSG00000034919	Ttc22	tetratricopeptide repeat domain 22 [Source:MGI Symbol;Acc:MGI:3045307]	230576	1.46862	1.33e-09	2.03e-07
ENSMUSG00000101517	4732465J04Rik	RIKEN cDNA 4732465J04 gene [Source:MGI Symbol;Acc:MGI:3041208]	NA	1.46734	4.48e-05	0.000352319
ENSMUSG00000078317	F8a	factor 8-associated gene A [Source:MGI Symbol;Acc:MGI:95474]	14070	1.46512	7.9e-08	3.33e-06
ENSMUSG00000030798	Cd37	CD37 antigen [Source:MGI Symbol;Acc:MGI:88330]	12493	1.46489	0.0174653	0.040633
ENSMUSG00000069516	Lyz2	lysozyme 2 [Source:MGI Symbol;Acc:MGI:96897]	17105	1.4646	7.04e-08	3.08e-06
ENSMUSG00000024790	Sac3d1	SAC3 domain containing 1 [Source:MGI Symbol;Acc:MGI:1913656]	66406	1.46381	9.43e-07	2.03e-05
ENSMUSG00000026955	Sapcd2	suppressor APC domain containing 2 [Source:MGI Symbol;Acc:MGI:1919330]	72080	1.46259	0.000379124	0.00189188
ENSMUSG00000044496	2510039O18Rik	RIKEN cDNA 2510039O18 gene [Source:MGI Symbol;Acc:MGI:1924284]	77034	1.45978	4.76e-08	2.35e-06
ENSMUSG00000027907	S100a11	S100 calcium binding protein A11 [Source:MGI Symbol;Acc:MGI:1338798]	20195	1.45637	0.000225859	0.00125884
ENSMUSG00000019942	Cdk1	cyclin-dependent kinase 1 [Source:MGI Symbol;Acc:MGI:88351]	12534	1.45449	8.9e-06	0.000104267
ENSMUSG00000070692	Rps12-ps10	ribosomal protein S12, pseudogene 10 [Source:MGI Symbol;Acc:MGI:3649508]	NA	1.45386	0.00064313	0.00287453
ENSMUSG00000031807	Pgls	6-phosphogluconolactonase [Source:MGI Symbol;Acc:MGI:1913421]	66171	1.45382	3.52e-08	1.88e-06
ENSMUSG00000020437	Myo1g	myosin IG [Source:MGI Symbol;Acc:MGI:1927091]	246177	1.45265	0.00483864	0.0144522
ENSMUSG00000079017	Ifi27l2a	interferon, alpha-inducible protein 27 like 2A [Source:MGI Symbol;Acc:MGI:1924183]	76933	1.45202	0.00190259	0.00682482
ENSMUSG00000058818	Pirb	paired Ig-like receptor B [Source:MGI Symbol;Acc:MGI:894311]	18733	1.4455	0.000534423	0.00247209
ENSMUSG00000031897	Psmb10	proteasome (prosome, macropain) subunit, beta type 10 [Source:MGI Symbol;Acc:MGI:1096380]	19171	1.44492	2.97e-09	3.65e-07
ENSMUSG00000069662	Marcks	myristoylated alanine rich protein kinase C substrate [Source:MGI Symbol;Acc:MGI:96907]	17118	1.44455	7.75e-08	3.28e-06
ENSMUSG00000004366	Sst	somatostatin [Source:MGI Symbol;Acc:MGI:98326]	20604	1.44372	5.37e-05	0.000407161
ENSMUSG00000109933	Gm7600	predicted gene 7600 [Source:MGI Symbol;Acc:MGI:3647502]	NA	1.44369	3.94e-06	5.73e-05
ENSMUSG00000084235	Gm15421	predicted gene 15421 [Source:MGI Symbol;Acc:MGI:3705475]	NA	1.44238	0.000802456	0.00342045
ENSMUSG00000080875	Gm7332	predicted gene 7332 [Source:MGI Symbol;Acc:MGI:3643344]	NA	1.44023	0.00204562	0.00724504
ENSMUSG00000055900	Tmem69	transmembrane protein 69 [Source:MGI Symbol;Acc:MGI:3045357]	230657	1.43923	4.89e-05	0.000377598
ENSMUSG00000026547	Tagln2	transgelin 2 [Source:MGI Symbol;Acc:MGI:1312985]	21346	1.43792	5.79e-09	5.56e-07
ENSMUSG00000006517	Mvd	mevalonate (diphospho) decarboxylase [Source:MGI Symbol;Acc:MGI:2179327]	192156	1.43769	5.49e-08	2.58e-06
ENSMUSG00000118220	Gm6192	predicted gene 6192 [Source:MGI Symbol;Acc:MGI:3779569]	NA	1.43574	2.25e-05	0.000207348
ENSMUSG00000027514	Zbp1	Z-DNA binding protein 1 [Source:MGI Symbol;Acc:MGI:1927449]	58203	1.43535	9.19e-06	0.000106702
ENSMUSG00000089762	Ier5l	immediate early response 5-like [Source:MGI Symbol;Acc:MGI:1919750]	72500	1.43451	0.000128842	0.000817088
ENSMUSG00000076437	Selenoh	selenoprotein H [Source:MGI Symbol;Acc:MGI:1919907]	72657	1.43043	3.91e-06	5.73e-05
ENSMUSG00000043998	Mgat2	mannoside acetylglucosaminyltransferase 2 [Source:MGI Symbol;Acc:MGI:2384966]	217664	1.42992	2.29e-08	1.36e-06
ENSMUSG00000052305	Hbb-bs	hemoglobin, beta adult s chain [Source:MGI Symbol;Acc:MGI:5474852]	100503605	1.42741	0.0142733	0.034418
ENSMUSG00000052305	Hbb-bs	hemoglobin, beta adult s chain [Source:MGI Symbol;Acc:MGI:5474852]	15129	1.42741	0.0142733	0.034418
ENSMUSG00000080775	Gm6368	predicted gene 6368 [Source:MGI Symbol;Acc:MGI:3644537]	NA	1.42664	1.06e-05	0.000118004
ENSMUSG00000062991	Nrg1	neuregulin 1 [Source:MGI Symbol;Acc:MGI:96083]	211323	1.42581	9.59e-05	0.000648617
ENSMUSG00000038489	Polr2l	polymerase (RNA) II (DNA directed) polypeptide L [Source:MGI Symbol;Acc:MGI:1913741]	66491	1.42327	1.24e-07	4.67e-06
ENSMUSG00000003038	Hmgn2	high mobility group nucleosomal binding domain 2 [Source:MGI Symbol;Acc:MGI:96136]	15331	1.42196	6.88e-09	6.24e-07
ENSMUSG00000075227	Znhit2	zinc finger, HIT domain containing 2 [Source:MGI Symbol;Acc:MGI:1352481]	29805	1.42151	1.09e-06	2.25e-05
ENSMUSG00000051579	Tceal8	transcription elongation factor A (SII)-like 8 [Source:MGI Symbol;Acc:MGI:1913934]	66684	1.4192	1.19e-07	4.55e-06
ENSMUSG00000058126	Tpm3-rs7	tropomyosin 3, related sequence 7 [Source:MGI Symbol;Acc:MGI:99705]	NA	1.41576	5.3e-07	1.35e-05
ENSMUSG00000044646	Zbtb7c	zinc finger and BTB domain containing 7C [Source:MGI Symbol;Acc:MGI:2443302]	207259	1.41418	1.25e-08	9.55e-07
ENSMUSG00000071547	Nt5dc2	5'-nucleotidase domain containing 2 [Source:MGI Symbol;Acc:MGI:1917271]	70021	1.4139	0.000539117	0.00248858
ENSMUSG00000070003	Ssbp4	single stranded DNA binding protein 4 [Source:MGI Symbol;Acc:MGI:1924150]	76900	1.4124	9.61e-09	8.09e-07
ENSMUSG00000008036	Ap2s1	adaptor-related protein complex 2, sigma 1 subunit [Source:MGI Symbol;Acc:MGI:2141861]	232910	1.41219	9.17e-09	7.78e-07
ENSMUSG00000038751	Ptk6	PTK6 protein tyrosine kinase 6 [Source:MGI Symbol;Acc:MGI:99683]	20459	1.40916	9.13e-05	0.000621677
ENSMUSG00000037731	Themis2	thymocyte selection associated family member 2 [Source:MGI Symbol;Acc:MGI:2446213]	230787	1.40883	0.00215851	0.00757755
ENSMUSG00000023039	Krt7	keratin 7 [Source:MGI Symbol;Acc:MGI:96704]	110310	1.40874	1.58e-07	5.65e-06
ENSMUSG00000024411	Aqp4	aquaporin 4 [Source:MGI Symbol;Acc:MGI:107387]	11829	1.40678	4.23e-05	0.000336566
ENSMUSG00000026249	Serpine2	serine (or cysteine) peptidase inhibitor, clade E, member 2 [Source:MGI Symbol;Acc:MGI:101780]	20720	1.4059	4.56e-06	6.32e-05
ENSMUSG00000015468	Notch4	notch 4 [Source:MGI Symbol;Acc:MGI:107471]	18132	1.40507	3.5e-07	1.01e-05
ENSMUSG00000082632	Gm13365	predicted gene 13365 [Source:MGI Symbol;Acc:MGI:3651225]	NA	1.40404	0.000660648	0.00293388
ENSMUSG00000020330	Hmmr	hyaluronan mediated motility receptor (RHAMM) [Source:MGI Symbol;Acc:MGI:104667]	15366	1.40067	1.76e-05	0.000173854
ENSMUSG00000027357	Crls1	cardiolipin synthase 1 [Source:MGI Symbol;Acc:MGI:1913836]	66586	1.39716	4.58e-06	6.34e-05
ENSMUSG00000025203	Scd2	stearoyl-Coenzyme A desaturase 2 [Source:MGI Symbol;Acc:MGI:98240]	20250	1.39426	1.32e-06	2.55e-05
ENSMUSG00000056209	Npm3	nucleoplasmin 3 [Source:MGI Symbol;Acc:MGI:894653]	18150	1.39301	7.23e-06	8.9e-05
ENSMUSG00000083678	Gm12989	predicted gene 12989 [Source:MGI Symbol;Acc:MGI:3652245]	NA	1.39294	0.000215831	0.00121275
ENSMUSG00000061100	Retnla	resistin like alpha [Source:MGI Symbol;Acc:MGI:1888504]	57262	1.39166	0.00144236	0.00549938
ENSMUSG00000043621	Ubxn10	UBX domain protein 10 [Source:MGI Symbol;Acc:MGI:2443123]	212190	1.39001	9.03e-05	0.000616716
ENSMUSG00000092278	Gm8752	predicted pseudogene 8752 [Source:MGI Symbol;Acc:MGI:3647539]	NA	1.39001	0.012592	0.0310528
ENSMUSG00000032363	Adamts7	a disintegrin-like and metallopeptidase (reprolysin type) with thrombospondin type 1 motif, 7 [Source:MGI Symbol;Acc:MGI:1347346]	108153	1.38997	9.8e-07	2.08e-05
ENSMUSG00000058385	H2bc8	H2B clustered histone 8 [Source:MGI Symbol;Acc:MGI:2448386]	319181	1.38812	0.0133267	0.0325266
ENSMUSG00000033192	Lpcat2	lysophosphatidylcholine acyltransferase 2 [Source:MGI Symbol;Acc:MGI:3606214]	270084	1.38292	3.39e-07	9.82e-06
ENSMUSG00000020116	Pno1	partner of NOB1 homolog [Source:MGI Symbol;Acc:MGI:1913499]	66249	1.3817	6.87e-06	8.61e-05
ENSMUSG00000036678	Aaas	achalasia, adrenocortical insufficiency, alacrimia [Source:MGI Symbol;Acc:MGI:2443767]	223921	1.37887	1.99e-06	3.44e-05
ENSMUSG00000046441	Cmtr2	cap methyltransferase 2 [Source:MGI Symbol;Acc:MGI:2384580]	234728	1.37769	0.000926857	0.00383996
ENSMUSG00000037725	Ckap2	cytoskeleton associated protein 2 [Source:MGI Symbol;Acc:MGI:1931797]	80986	1.377	9.96e-05	0.000668808
ENSMUSG00000034220	Gpc1	glypican 1 [Source:MGI Symbol;Acc:MGI:1194891]	14733	1.37505	2.04e-07	6.9e-06
ENSMUSG00000001517	Foxm1	forkhead box M1 [Source:MGI Symbol;Acc:MGI:1347487]	14235	1.37389	2.68e-05	0.000237062
ENSMUSG00000029482	Aacs	acetoacetyl-CoA synthetase [Source:MGI Symbol;Acc:MGI:1926144]	78894	1.36872	6.25e-07	1.51e-05
ENSMUSG00000086924	Gm11766	predicted gene 11766 [Source:MGI Symbol;Acc:MGI:3650673]	NA	1.36557	0.00630284	0.0177875
ENSMUSG00000035129	Gm6781	predicted gene 6781 [Source:MGI Symbol;Acc:MGI:3644510]	NA	1.36332	0.000856684	0.00359567
ENSMUSG00000056481	Cd248	CD248 antigen, endosialin [Source:MGI Symbol;Acc:MGI:1917695]	70445	1.36287	2.93e-05	0.000254736
ENSMUSG00000008999	Bmp7	bone morphogenetic protein 7 [Source:MGI Symbol;Acc:MGI:103302]	12162	1.3617	2.52e-05	0.00022644
ENSMUSG00000039470	Zdhhc2	zinc finger, DHHC domain containing 2 [Source:MGI Symbol;Acc:MGI:1923452]	70546	1.36161	2.19e-07	7.28e-06
ENSMUSG00000030538	Cib1	calcium and integrin binding 1 (calmyrin) [Source:MGI Symbol;Acc:MGI:1344418]	23991	1.3614	1.37e-09	2.07e-07
ENSMUSG00000022831	Hcls1	hematopoietic cell specific Lyn substrate 1 [Source:MGI Symbol;Acc:MGI:104568]	15163	1.36113	3.23e-05	0.000274104
ENSMUSG00000047875	Gpr157	G protein-coupled receptor 157 [Source:MGI Symbol;Acc:MGI:2442046]	269604	1.361	7.05e-05	0.000506325
ENSMUSG00000028111	Ctsk	cathepsin K [Source:MGI Symbol;Acc:MGI:107823]	13038	1.36079	3.62e-05	0.000299448
ENSMUSG00000045917	Tmem268	transmembrane protein 268 [Source:MGI Symbol;Acc:MGI:1913920]	230279	1.36014	1.43e-10	4e-08
ENSMUSG00000031917	Nip7	NIP7, nucleolar pre-rRNA processing protein [Source:MGI Symbol;Acc:MGI:1913414]	66164	1.36004	2.23e-06	3.78e-05
ENSMUSG00000041319	Thoc6	THO complex 6 [Source:MGI Symbol;Acc:MGI:2677480]	386612	1.35579	6.54e-07	1.57e-05
ENSMUSG00000040521	Tsfm	Ts translation elongation factor, mitochondrial [Source:MGI Symbol;Acc:MGI:1913649]	66399	1.35466	1.36e-06	2.58e-05
ENSMUSG00000083344	Gm7363	predicted gene 7363 [Source:MGI Symbol;Acc:MGI:3646407]	NA	1.35219	0.00244779	0.00840103
ENSMUSG00000028581	Laptm5	lysosomal-associated protein transmembrane 5 [Source:MGI Symbol;Acc:MGI:108046]	16792	1.35147	0.000276385	0.00147682
ENSMUSG00000092805	Gm26461	predicted gene, 26461 [Source:MGI Symbol;Acc:MGI:5456238]	NA	1.3508	5.61e-05	0.000422295
ENSMUSG00000057092	Fxyd3	FXYD domain-containing ion transport regulator 3 [Source:MGI Symbol;Acc:MGI:107497]	17178	1.3495	5.48e-06	7.25e-05
ENSMUSG00000050854	Tmem125	transmembrane protein 125 [Source:MGI Symbol;Acc:MGI:1923409]	230678	1.34949	1.06e-05	0.000117942
ENSMUSG00000029177	Cenpa	centromere protein A [Source:MGI Symbol;Acc:MGI:88375]	12615	1.34772	1.16e-05	0.000125565
ENSMUSG00000090946	Ccdc71l	coiled-coil domain containing 71 like [Source:MGI Symbol;Acc:MGI:1919373]	72123	1.34599	6.33e-06	8.11e-05
ENSMUSG00000072980	Oip5	Opa interacting protein 5 [Source:MGI Symbol;Acc:MGI:1917895]	70645	1.343	0.00492114	0.0146355
ENSMUSG00000026837	Col5a1	collagen, type V, alpha 1 [Source:MGI Symbol;Acc:MGI:88457]	12831	1.34291	1.88e-05	0.000182059
ENSMUSG00000082896	Gm5844	predicted gene 5844 [Source:MGI Symbol;Acc:MGI:3645252]	NA	1.34286	0.000309575	0.00161082
ENSMUSG00000027937	Jtb	jumping translocation breakpoint [Source:MGI Symbol;Acc:MGI:1346082]	23922	1.34248	8.78e-08	3.6e-06
ENSMUSG00000090258	Churc1	churchill domain containing 1 [Source:MGI Symbol;Acc:MGI:1923684]	211151	1.34075	3.93e-06	5.73e-05
ENSMUSG00000071076	Jund	jun D proto-oncogene [Source:MGI Symbol;Acc:MGI:96648]	16478	1.34047	3.71e-06	5.52e-05
ENSMUSG00000114279	H2bc14	H2B clustered histone 14 [Source:MGI Symbol;Acc:MGI:2448404]	319186	1.33821	0.00107974	0.00435939
ENSMUSG00000003355	Fkbp11	FK506 binding protein 11 [Source:MGI Symbol;Acc:MGI:1913370]	66120	1.33739	0.00102187	0.00417317
ENSMUSG00000025507	Pidd1	p53 induced death domain protein 1 [Source:MGI Symbol;Acc:MGI:1889507]	57913	1.33343	6.05e-06	7.87e-05
ENSMUSG00000047067	Dusp28	dual specificity phosphatase 28 [Source:MGI Symbol;Acc:MGI:1914696]	67446	1.33232	5.24e-06	7e-05
ENSMUSG00000027496	Aurka	aurora kinase A [Source:MGI Symbol;Acc:MGI:894678]	20878	1.33055	4.39e-05	0.000346584
ENSMUSG00000118252	Gm5521	predicted gene 5521 [Source:MGI Symbol;Acc:MGI:3645827]	NA	1.3304	5.13e-06	6.93e-05
ENSMUSG00000036256	Igfbp7	insulin-like growth factor binding protein 7 [Source:MGI Symbol;Acc:MGI:1352480]	29817	1.32859	9.63e-06	0.000110588
ENSMUSG00000029725	Ppp1r35	protein phosphatase 1, regulatory subunit 35 [Source:MGI Symbol;Acc:MGI:1922853]	69871	1.32852	3.41e-05	0.000285913
ENSMUSG00000106926	Rpl7-ps7	ribosomal protein L7, pseudogene 7 [Source:MGI Symbol;Acc:MGI:3644615]	NA	1.32788	2.19e-05	0.000203981
ENSMUSG00000103734	Gm37651	predicted gene, 37651 [Source:MGI Symbol;Acc:MGI:5610879]	NA	1.32598	0.000298586	0.00156374
ENSMUSG00000024397	Aif1	allograft inflammatory factor 1 [Source:MGI Symbol;Acc:MGI:1343098]	11629	1.32583	0.000148613	0.000909657
ENSMUSG00000011837	Snapc2	small nuclear RNA activating complex, polypeptide 2 [Source:MGI Symbol;Acc:MGI:1914861]	102209	1.32565	2.75e-06	4.44e-05
ENSMUSG00000056201	Cfl1	cofilin 1, non-muscle [Source:MGI Symbol;Acc:MGI:101757]	12631	1.32229	1.46e-09	2.16e-07
ENSMUSG00000098112	Bin2	bridging integrator 2 [Source:MGI Symbol;Acc:MGI:3611448]	668218	1.32152	0.00153201	0.00577259
ENSMUSG00000029086	Prom1	prominin 1 [Source:MGI Symbol;Acc:MGI:1100886]	19126	1.32131	1.68e-06	3e-05
ENSMUSG00000058290	Espl1	extra spindle pole bodies 1, separase [Source:MGI Symbol;Acc:MGI:2146156]	105988	1.32101	2.74e-06	4.43e-05
ENSMUSG00000032051	Fdx1	ferredoxin 1 [Source:MGI Symbol;Acc:MGI:103224]	14148	1.3209	2.5e-06	4.11e-05
ENSMUSG00000026922	Agpat2	1-acylglycerol-3-phosphate O-acyltransferase 2 (lysophosphatidic acid acyltransferase, beta) [Source:MGI Symbol;Acc:MGI:1914762]	67512	1.32005	2.53e-06	4.14e-05
ENSMUSG00000025092	Hspa12a	heat shock protein 12A [Source:MGI Symbol;Acc:MGI:1920692]	73442	1.31886	1.74e-06	3.11e-05
ENSMUSG00000050295	Foxc1	forkhead box C1 [Source:MGI Symbol;Acc:MGI:1347466]	17300	1.31757	4.28e-05	0.000339071
ENSMUSG00000029430	Ran	RAN, member RAS oncogene family [Source:MGI Symbol;Acc:MGI:1333112]	19384	1.31603	2.95e-08	1.64e-06
ENSMUSG00000049562	Ap5b1	adaptor-related protein complex 5, beta 1 subunit [Source:MGI Symbol;Acc:MGI:2685808]	381201	1.31597	1.05e-07	4.2e-06
ENSMUSG00000025044	Msr1	macrophage scavenger receptor 1 [Source:MGI Symbol;Acc:MGI:98257]	20288	1.31407	0.000757152	0.00326344
ENSMUSG00000048277	Syngr2	synaptogyrin 2 [Source:MGI Symbol;Acc:MGI:1328324]	20973	1.30677	2.01e-06	3.47e-05
ENSMUSG00000037379	Spon2	spondin 2, extracellular matrix protein [Source:MGI Symbol;Acc:MGI:1923724]	100689	1.3067	8.92e-05	0.000611163
ENSMUSG00000022686	B3gnt5	UDP-GlcNAc:betaGal beta-1,3-N-acetylglucosaminyltransferase 5 [Source:MGI Symbol;Acc:MGI:2137302]	108105	1.3066	1.97e-06	3.43e-05
ENSMUSG00000042210	Abhd14a	abhydrolase domain containing 14A [Source:MGI Symbol;Acc:MGI:1915894]	68644	1.30584	0.000138957	0.00086799
ENSMUSG00000032431	Crtap	cartilage associated protein [Source:MGI Symbol;Acc:MGI:1891221]	56693	1.30528	1.36e-07	5.01e-06
ENSMUSG00000033256	Shf	Src homology 2 domain containing F [Source:MGI Symbol;Acc:MGI:3613669]	435684	1.30415	7.74e-06	9.38e-05
ENSMUSG00000043866	Taf10	TATA-box binding protein associated factor 10 [Source:MGI Symbol;Acc:MGI:1346320]	24075	1.30387	5.27e-08	2.51e-06
ENSMUSG00000007041	Clic1	chloride intracellular channel 1 [Source:MGI Symbol;Acc:MGI:2148924]	114584	1.30142	7.24e-06	8.91e-05
ENSMUSG00000118668	Rps6ka4	ribosomal protein S6 kinase, polypeptide 4 [Source:MGI Symbol;Acc:MGI:1930076]	56613	1.30135	1.07e-06	2.24e-05
ENSMUSG00000071715	Ncf4	neutrophil cytosolic factor 4 [Source:MGI Symbol;Acc:MGI:109186]	17972	1.29986	0.00563373	0.0162549
ENSMUSG00000070803	Cited4	Cbp/p300-interacting transactivator, with Glu/Asp-rich carboxy-terminal domain, 4 [Source:MGI Symbol;Acc:MGI:1861694]	56222	1.29876	8.31e-05	0.000578634
ENSMUSG00000081992	Gm13408	predicted gene 13408 [Source:MGI Symbol;Acc:MGI:3649613]	NA	1.29663	2.27e-05	0.00020816
ENSMUSG00000028393	Alad	aminolevulinate, delta-, dehydratase [Source:MGI Symbol;Acc:MGI:96853]	17025	1.29458	4.39e-08	2.24e-06
ENSMUSG00000016028	Celsr1	cadherin, EGF LAG seven-pass G-type receptor 1 [Source:MGI Symbol;Acc:MGI:1100883]	12614	1.29413	1.01e-09	1.72e-07
ENSMUSG00000071714	Csf2rb2	colony stimulating factor 2 receptor, beta 2, low-affinity (granulocyte-macrophage) [Source:MGI Symbol;Acc:MGI:1339760]	12984	1.29175	0.0058329	0.016687
ENSMUSG00000020397	Med7	mediator complex subunit 7 [Source:MGI Symbol;Acc:MGI:1913463]	66213	1.28884	5.7e-07	1.42e-05
ENSMUSG00000008393	Carhsp1	calcium regulated heat stable protein 1 [Source:MGI Symbol;Acc:MGI:1196368]	52502	1.28726	4.43e-10	9.34e-08
ENSMUSG00000036905	C1qb	complement component 1, q subcomponent, beta polypeptide [Source:MGI Symbol;Acc:MGI:88224]	12260	1.28665	3.26e-07	9.55e-06
ENSMUSG00000047246	H2bc6	H2B clustered histone 6 [Source:MGI Symbol;Acc:MGI:2448380]	319179	1.28627	0.0037807	0.0119203
ENSMUSG00000031848	Lsm4	LSM4 homolog, U6 small nuclear RNA and mRNA degradation associated [Source:MGI Symbol;Acc:MGI:1354692]	50783	1.28475	3.64e-05	0.000300378
ENSMUSG00000087968	Gm25395	predicted gene, 25395 [Source:MGI Symbol;Acc:MGI:5455172]	115485773	1.28327	3.5e-05	0.00029175
ENSMUSG00000058773	H1f5	H1.5 linker histone, cluster member [Source:MGI Symbol;Acc:MGI:1861461]	56702	1.28116	6.89e-06	8.62e-05
ENSMUSG00000025321	Itgb8	integrin beta 8 [Source:MGI Symbol;Acc:MGI:1338035]	320910	1.27951	0.00010014	0.000671328
ENSMUSG00000083033	Gm9083	predicted gene 9083 [Source:MGI Symbol;Acc:MGI:3644452]	NA	1.27862	0.000246499	0.00135046
ENSMUSG00000030560	Ctsc	cathepsin C [Source:MGI Symbol;Acc:MGI:109553]	13032	1.27803	2.39e-08	1.4e-06
ENSMUSG00000116594	Gm49601	predicted gene, 49601 [Source:MGI Symbol;Acc:MGI:6215011]	NA	1.27768	0.000539187	0.00248858
ENSMUSG00000114540	Gm6421	predicted pseudogene 6421 [Source:MGI Symbol;Acc:MGI:3647311]	NA	1.27419	0.000112821	0.000736864
ENSMUSG00000013766	Ly6g6e	lymphocyte antigen 6 complex, locus G6E [Source:MGI Symbol;Acc:MGI:1917524]	70274	1.27157	0.00318423	0.0103986
ENSMUSG00000024091	Vapa	vesicle-associated membrane protein, associated protein A [Source:MGI Symbol;Acc:MGI:1353561]	30960	1.27128	2.88e-07	8.84e-06
ENSMUSG00000059179	Gm8991	predicted pseudogene 8991 [Source:MGI Symbol;Acc:MGI:3644227]	NA	1.27075	0.00010467	0.000694318
ENSMUSG00000046841	Ckap4	cytoskeleton-associated protein 4 [Source:MGI Symbol;Acc:MGI:2444926]	216197	1.27055	1.13e-07	4.38e-06
ENSMUSG00000058838	Rps27a-ps2	ribosomal protein S27A, pseudogene 2 [Source:MGI Symbol;Acc:MGI:3643614]	NA	1.27029	4.4e-06	6.2e-05
ENSMUSG00000027160	Ccdc34	coiled-coil domain containing 34 [Source:MGI Symbol;Acc:MGI:1915451]	68201	1.26834	1.12e-06	2.29e-05
ENSMUSG00000012443	Kif11	kinesin family member 11 [Source:MGI Symbol;Acc:MGI:1098231]	16551	1.26743	3.13e-06	4.88e-05
ENSMUSG00000007034	Slc44a4	solute carrier family 44, member 4 [Source:MGI Symbol;Acc:MGI:1917379]	70129	1.26599	3.55e-11	1.83e-08
ENSMUSG00000022792	Yars2	tyrosyl-tRNA synthetase 2 (mitochondrial) [Source:MGI Symbol;Acc:MGI:1917370]	70120	1.26367	1.76e-05	0.000173373
ENSMUSG00000023909	Paqr4	progestin and adipoQ receptor family member IV [Source:MGI Symbol;Acc:MGI:1923748]	76498	1.26312	9.9e-10	1.71e-07
ENSMUSG00000104699	Rps4x-ps	Rps4x retrotransposed pseudogene [Source:MGI Symbol;Acc:MGI:3644569]	NA	1.26202	6.32e-05	0.000464277
ENSMUSG00000027366	Sppl2a	signal peptide peptidase like 2A [Source:MGI Symbol;Acc:MGI:1913802]	66552	1.26161	4.62e-09	4.9e-07
ENSMUSG00000025289	Prdx4	peroxiredoxin 4 [Source:MGI Symbol;Acc:MGI:1859815]	53381	1.25779	1.71e-08	1.15e-06
ENSMUSG00000057160	Gm16372	predicted pseudogene 16372 [Source:MGI Symbol;Acc:MGI:3648102]	NA	1.2559	0.00362478	0.0115561
ENSMUSG00000007836	Hnrnpa0	heterogeneous nuclear ribonucleoprotein A0 [Source:MGI Symbol;Acc:MGI:1924384]	77134	1.25289	7.87e-06	9.47e-05
ENSMUSG00000019772	Vip	vasoactive intestinal polypeptide [Source:MGI Symbol;Acc:MGI:98933]	22353	1.25202	7.45e-06	9.1e-05
ENSMUSG00000030110	Ret	ret proto-oncogene [Source:MGI Symbol;Acc:MGI:97902]	19713	1.24999	3.1e-07	9.16e-06
ENSMUSG00000024331	Dsc2	desmocollin 2 [Source:MGI Symbol;Acc:MGI:103221]	13506	1.24934	7.47e-10	1.35e-07
ENSMUSG00000023947	Nfkbie	nuclear factor of kappa light polypeptide gene enhancer in B cells inhibitor, epsilon [Source:MGI Symbol;Acc:MGI:1194908]	18037	1.2487	0.0005044	0.00236284
ENSMUSG00000021569	Trip13	thyroid hormone receptor interactor 13 [Source:MGI Symbol;Acc:MGI:1916966]	69716	1.24816	0.00338376	0.0109576
ENSMUSG00000036459	Wtip	WT1-interacting protein [Source:MGI Symbol;Acc:MGI:2141920]	101543	1.24605	8.1e-06	9.68e-05
ENSMUSG00000038268	Ovca2	candidate tumor suppressor in ovarian cancer 2 [Source:MGI Symbol;Acc:MGI:2179725]	246257	1.24488	0.000861235	0.00360949
ENSMUSG00000021594	Srd5a1	steroid 5 alpha-reductase 1 [Source:MGI Symbol;Acc:MGI:98400]	78925	1.24393	2.34e-05	0.000213824
ENSMUSG00000038372	Gmds	GDP-mannose 4, 6-dehydratase [Source:MGI Symbol;Acc:MGI:1891112]	218138	1.24043	5.99e-09	5.67e-07
ENSMUSG00000033307	Mif	macrophage migration inhibitory factor (glycosylation-inhibiting factor) [Source:MGI Symbol;Acc:MGI:96982]	17319	1.24	0.000159243	0.000958665
ENSMUSG00000013643	Lypd8	LY6/PLAUR domain containing 8 [Source:MGI Symbol;Acc:MGI:1917413]	70163	1.23989	0.000101148	0.000675696
ENSMUSG00000052565	H1f3	H1.3 linker histone, cluster member [Source:MGI Symbol;Acc:MGI:107502]	14957	1.23925	1.24e-05	0.00013208
ENSMUSG00000042677	Zc3h12a	zinc finger CCCH type containing 12A [Source:MGI Symbol;Acc:MGI:2385891]	230738	1.23903	2.28e-05	0.000209431
ENSMUSG00000103103	4833445I07Rik	RIKEN cDNA 4833445I07 gene [Source:MGI Symbol;Acc:MGI:2143268]	NA	1.23886	4.34e-05	0.00034411
ENSMUSG00000022003	Slc25a30	solute carrier family 25, member 30 [Source:MGI Symbol;Acc:MGI:1914804]	67554	1.23728	7.83e-07	1.79e-05
ENSMUSG00000029581	Fscn1	fascin actin-bundling protein 1 [Source:MGI Symbol;Acc:MGI:1352745]	14086	1.23667	0.00516546	0.0152074
ENSMUSG00000000957	Mmp14	matrix metallopeptidase 14 (membrane-inserted) [Source:MGI Symbol;Acc:MGI:101900]	17387	1.23534	1.35e-08	9.84e-07
ENSMUSG00000027326	Knl1	kinetochore scaffold 1 [Source:MGI Symbol;Acc:MGI:1923714]	76464	1.23416	5.78e-05	0.000432815
ENSMUSG00000048832	Vps37c	vacuolar protein sorting 37C [Source:MGI Symbol;Acc:MGI:2147661]	107305	1.23319	8.45e-10	1.48e-07
ENSMUSG00000024870	Rab1b	RAB1B, member RAS oncogene family [Source:MGI Symbol;Acc:MGI:1923558]	76308	1.23172	2.84e-09	3.53e-07
ENSMUSG00000010406	Mrpl52	mitochondrial ribosomal protein L52 [Source:MGI Symbol;Acc:MGI:1916086]	68836	1.2317	2.26e-06	3.82e-05
ENSMUSG00000022074	Tnfrsf10b	tumor necrosis factor receptor superfamily, member 10b [Source:MGI Symbol;Acc:MGI:1341090]	21933	1.23095	6.02e-05	0.000446864
ENSMUSG00000024844	Banf1	BAF nuclear assembly factor 1 [Source:MGI Symbol;Acc:MGI:1346330]	23825	1.23079	5.37e-07	1.37e-05
ENSMUSG00000053559	Smagp	small cell adhesion glycoprotein [Source:MGI Symbol;Acc:MGI:2448476]	207818	1.23055	6.96e-08	3.06e-06
ENSMUSG00000020758	Itgb4	integrin beta 4 [Source:MGI Symbol;Acc:MGI:96613]	192897	1.22954	2.01e-08	1.26e-06
ENSMUSG00000036492	Rnf39	ring finger protein 39 [Source:MGI Symbol;Acc:MGI:2156378]	386454	1.22901	2.22e-05	0.000205152
ENSMUSG00000001240	Ramp2	receptor (calcitonin) activity modifying protein 2 [Source:MGI Symbol;Acc:MGI:1859650]	54409	1.22811	0.000202006	0.0011508
ENSMUSG00000111684	Gm8543	predicted gene 8543 [Source:MGI Symbol;Acc:MGI:3648878]	NA	1.22533	1.77e-05	0.000173942
ENSMUSG00000019832	Rab32	RAB32, member RAS oncogene family [Source:MGI Symbol;Acc:MGI:1915094]	67844	1.2247	2.77e-06	4.46e-05
ENSMUSG00000118377	Gm9276	predicted gene 9276 [Source:MGI Symbol;Acc:MGI:3643073]	NA	1.22432	0.000140652	0.000876011
ENSMUSG00000031609	Sap30	sin3 associated polypeptide [Source:MGI Symbol;Acc:MGI:1929129]	60406	1.22298	5.57e-06	7.34e-05
ENSMUSG00000035704	Alg8	asparagine-linked glycosylation 8 (alpha-1,3-glucosyltransferase) [Source:MGI Symbol;Acc:MGI:2141959]	381903	1.22131	0.000220881	0.00123697
ENSMUSG00000025372	Baiap2	brain-specific angiogenesis inhibitor 1-associated protein 2 [Source:MGI Symbol;Acc:MGI:2137336]	108100	1.22094	9.27e-08	3.75e-06
ENSMUSG00000015880	Ncapg	non-SMC condensin I complex, subunit G [Source:MGI Symbol;Acc:MGI:1930197]	54392	1.21922	4.37e-05	0.000345845
ENSMUSG00000078134	Srsf3-ps	serine and arginine rich splicing factor 3, pseudogene [Source:MGI Symbol;Acc:MGI:3649769]	NA	1.21907	0.0011566	0.00460328
ENSMUSG00000031723	Txnl4b	thioredoxin-like 4B [Source:MGI Symbol;Acc:MGI:2443724]	234723	1.21774	0.00044809	0.00215746
ENSMUSG00000084917	Gm17477	predicted gene, 17477 [Source:MGI Symbol;Acc:MGI:4937111]	NA	1.21615	0.00103495	0.00421551
ENSMUSG00000035697	Arhgap45	Rho GTPase activating protein 45 [Source:MGI Symbol;Acc:MGI:1917969]	70719	1.21589	0.00611761	0.0173616
ENSMUSG00000079523	Tmsb10	thymosin, beta 10 [Source:MGI Symbol;Acc:MGI:109146]	19240	1.21557	2.09e-07	7.06e-06
ENSMUSG00000015647	Lama5	laminin, alpha 5 [Source:MGI Symbol;Acc:MGI:105382]	16776	1.21499	3.44e-09	4.08e-07
ENSMUSG00000022193	Psmb5	proteasome (prosome, macropain) subunit, beta type 5 [Source:MGI Symbol;Acc:MGI:1194513]	19173	1.21477	4.08e-06	5.9e-05
ENSMUSG00000067714	Lpar5	lysophosphatidic acid receptor 5 [Source:MGI Symbol;Acc:MGI:2685918]	381810	1.21142	3.77e-06	5.6e-05
ENSMUSG00000026064	Ptp4a1	protein tyrosine phosphatase 4a1 [Source:MGI Symbol;Acc:MGI:1277096]	19243	1.21082	0.000681429	0.00300718
ENSMUSG00000015335	Zdhhc12	zinc finger, DHHC domain containing 12 [Source:MGI Symbol;Acc:MGI:1913470]	66220	1.21071	1.5e-06	2.77e-05
ENSMUSG00000028463	Car9	carbonic anhydrase 9 [Source:MGI Symbol;Acc:MGI:2447188]	230099	1.20862	3.66e-09	4.21e-07
ENSMUSG00000034311	Kif4	kinesin family member 4 [Source:MGI Symbol;Acc:MGI:108389]	16571	1.208	1.78e-05	0.000174555
ENSMUSG00000028757	Ddost	dolichyl-di-phosphooligosaccharide-protein glycotransferase [Source:MGI Symbol;Acc:MGI:1194508]	13200	1.2063	1.97e-08	1.25e-06
ENSMUSG00000022174	Dad1	defender against cell death 1 [Source:MGI Symbol;Acc:MGI:101912]	13135	1.20625	9.36e-07	2.03e-05
ENSMUSG00000118366	9130016M20Rik	RIKEN cDNA 9130016M20 gene [Source:MGI Symbol;Acc:MGI:1918870]	NA	1.20549	0.000100633	0.000673996
ENSMUSG00000024590	Lmnb1	lamin B1 [Source:MGI Symbol;Acc:MGI:96795]	16906	1.20532	6.8e-07	1.61e-05
ENSMUSG00000032112	Trappc4	trafficking protein particle complex 4 [Source:MGI Symbol;Acc:MGI:1926211]	60409	1.20484	1.9e-06	3.32e-05
ENSMUSG00000040010	Slc7a5	solute carrier family 7 (cationic amino acid transporter, y+ system), member 5 [Source:MGI Symbol;Acc:MGI:1298205]	20539	1.2018	0.00124918	0.00490352
ENSMUSG00000026656	Fcgr2b	Fc receptor, IgG, low affinity IIb [Source:MGI Symbol;Acc:MGI:95499]	14130	1.20083	0.000321415	0.00166125
ENSMUSG00000101320	Gm28529	predicted gene 28529 [Source:MGI Symbol;Acc:MGI:5579235]	NA	1.19905	0.000853255	0.00358585
ENSMUSG00000059149	Mfsd4a	major facilitator superfamily domain containing 4A [Source:MGI Symbol;Acc:MGI:2442786]	213006	1.19845	1.53e-08	1.06e-06
ENSMUSG00000063838	Cdc42ep5	CDC42 effector protein (Rho GTPase binding) 5 [Source:MGI Symbol;Acc:MGI:1929745]	58804	1.19636	5.06e-08	2.44e-06
ENSMUSG00000028577	Plaa	phospholipase A2, activating protein [Source:MGI Symbol;Acc:MGI:104810]	18786	1.19617	7.21e-08	3.13e-06
ENSMUSG00000035041	Creb3l3	cAMP responsive element binding protein 3-like 3 [Source:MGI Symbol;Acc:MGI:2384786]	208677	1.19471	0.0104543	0.0267125
ENSMUSG00000047557	Lxn	latexin [Source:MGI Symbol;Acc:MGI:107633]	17035	1.19436	0.000160236	0.000962882
ENSMUSG00000110631	Gm42047	predicted gene, 42047 [Source:MGI Symbol;Acc:MGI:5624932]	NA	1.19363	0.000778756	0.00333787
ENSMUSG00000056724	Nbeal2	neurobeachin-like 2 [Source:MGI Symbol;Acc:MGI:2448554]	235627	1.19334	1.01e-08	8.15e-07
ENSMUSG00000020911	Krt19	keratin 19 [Source:MGI Symbol;Acc:MGI:96693]	16669	1.19177	8.11e-08	3.39e-06
ENSMUSG00000022488	Nckap1l	NCK associated protein 1 like [Source:MGI Symbol;Acc:MGI:1926063]	105855	1.19151	0.00135477	0.00523215
ENSMUSG00000025153	Fasn	fatty acid synthase [Source:MGI Symbol;Acc:MGI:95485]	14104	1.19132	0.000861113	0.00360949
ENSMUSG00000018923	Med11	mediator complex subunit 11 [Source:MGI Symbol;Acc:MGI:1913422]	66172	1.18928	4.34e-06	6.14e-05
ENSMUSG00000043099	Hic1	hypermethylated in cancer 1 [Source:MGI Symbol;Acc:MGI:1338010]	15248	1.18841	2.98e-07	8.98e-06
ENSMUSG00000013653	1810065E05Rik	RIKEN cDNA 1810065E05 gene [Source:MGI Symbol;Acc:MGI:1917114]	69864	1.18795	0.000225939	0.00125884
ENSMUSG00000041343	Ankrd42	ankyrin repeat domain 42 [Source:MGI Symbol;Acc:MGI:1921095]	73845	1.18755	0.000556257	0.00255482
ENSMUSG00000025931	Paqr8	progestin and adipoQ receptor family member VIII [Source:MGI Symbol;Acc:MGI:1921479]	74229	1.18531	3.18e-06	4.92e-05
ENSMUSG00000020873	Slc35b1	solute carrier family 35, member B1 [Source:MGI Symbol;Acc:MGI:1343133]	110172	1.18497	1.18e-07	4.53e-06
ENSMUSG00000026639	Lamb3	laminin, beta 3 [Source:MGI Symbol;Acc:MGI:99915]	16780	1.18425	3.39e-07	9.82e-06
ENSMUSG00000034317	Trim59	tripartite motif-containing 59 [Source:MGI Symbol;Acc:MGI:1914199]	66949	1.18406	8.38e-06	9.95e-05
ENSMUSG00000022037	Clu	clusterin [Source:MGI Symbol;Acc:MGI:88423]	12759	1.18386	0.00366733	0.0116578
ENSMUSG00000020806	Rhbdf2	rhomboid 5 homolog 2 [Source:MGI Symbol;Acc:MGI:2442473]	217344	1.18379	2.45e-06	4.04e-05
ENSMUSG00000036109	Mbnl3	muscleblind like splicing factor 3 [Source:MGI Symbol;Acc:MGI:2444912]	171170	1.18374	4.54e-08	2.29e-06
ENSMUSG00000037991	Rmi2	RecQ mediated genome instability 2 [Source:MGI Symbol;Acc:MGI:2685383]	223970	1.18268	0.00186507	0.0067122
ENSMUSG00000073982	Rhog	ras homolog family member G [Source:MGI Symbol;Acc:MGI:1928370]	56212	1.1824	2.72e-06	4.41e-05
ENSMUSG00000036768	Kif15	kinesin family member 15 [Source:MGI Symbol;Acc:MGI:1098258]	209737	1.18016	1.64e-05	0.000165836
ENSMUSG00000039640	Mrpl12	mitochondrial ribosomal protein L12 [Source:MGI Symbol;Acc:MGI:1926273]	NA	1.17886	2.2e-08	1.33e-06
ENSMUSG00000069300	H2bc11	H2B clustered histone 11 [Source:MGI Symbol;Acc:MGI:2448388]	319183	1.17873	0.0130243	0.0318855
ENSMUSG00000107092	Gm7993	predicted gene 7993 [Source:MGI Symbol;Acc:MGI:3647399]	NA	1.17803	0.00767632	0.020884
ENSMUSG00000035455	Fignl1	fidgetin-like 1 [Source:MGI Symbol;Acc:MGI:1890648]	60530	1.17767	0.00950139	0.0247107
ENSMUSG00000058624	Gda	guanine deaminase [Source:MGI Symbol;Acc:MGI:95678]	14544	1.1765	6.71e-05	0.000487028
ENSMUSG00000017861	Mybl2	myeloblastosis oncogene-like 2 [Source:MGI Symbol;Acc:MGI:101785]	17865	1.17588	0.000603099	0.00273275
ENSMUSG00000027940	Tpm3	tropomyosin 3, gamma [Source:MGI Symbol;Acc:MGI:1890149]	59069	1.17582	8.37e-07	1.87e-05
ENSMUSG00000008136	Fhl2	four and a half LIM domains 2 [Source:MGI Symbol;Acc:MGI:1338762]	14200	1.17548	9.9e-05	0.000666391
ENSMUSG00000015289	Lage3	L antigen family, member 3 [Source:MGI Symbol;Acc:MGI:1913442]	66192	1.17539	3.84e-07	1.09e-05
ENSMUSG00000033453	Adamts15	a disintegrin-like and metallopeptidase (reprolysin type) with thrombospondin type 1 motif, 15 [Source:MGI Symbol;Acc:MGI:2449569]	235130	1.17178	1.12e-05	0.000122612
ENSMUSG00000015094	Npdc1	neural proliferation, differentiation and control 1 [Source:MGI Symbol;Acc:MGI:1099802]	18146	1.17083	4.4e-09	4.82e-07
ENSMUSG00000037902	Sirpa	signal-regulatory protein alpha [Source:MGI Symbol;Acc:MGI:108563]	19261	1.16958	1.44e-06	2.69e-05
ENSMUSG00000035505	Cox18	cytochrome c oxidase assembly protein 18 [Source:MGI Symbol;Acc:MGI:2448532]	231430	1.16776	0.000466664	0.00222813
ENSMUSG00000044533	Rps2	ribosomal protein S2 [Source:MGI Symbol;Acc:MGI:105110]	16898	1.16749	7.87e-07	1.8e-05
ENSMUSG00000032523	Hhatl	hedgehog acyltransferase-like [Source:MGI Symbol;Acc:MGI:1922020]	74770	1.16725	0.00681597	0.018943
ENSMUSG00000074480	Mex3a	mex3 RNA binding family member A [Source:MGI Symbol;Acc:MGI:1919890]	72640	1.1672	0.000906702	0.00376952
ENSMUSG00000045045	Lrfn4	leucine rich repeat and fibronectin type III domain containing 4 [Source:MGI Symbol;Acc:MGI:2385612]	225875	1.1671	1.45e-06	2.69e-05
ENSMUSG00000019851	Perp	PERP, TP53 apoptosis effector [Source:MGI Symbol;Acc:MGI:1929938]	64058	1.16682	9.91e-09	8.15e-07
ENSMUSG00000034206	Polq	polymerase (DNA directed), theta [Source:MGI Symbol;Acc:MGI:2155399]	77782	1.1665	7e-05	0.0005032
ENSMUSG00000043592	Unc5cl	unc-5 family C-terminal like [Source:MGI Symbol;Acc:MGI:1923839]	76589	1.1663	5.31e-06	7.07e-05
ENSMUSG00000084168	Atp5l2-ps	ATP synthase, H+ transporting, mitochondrial FO complex, subunit G2, pseudogene [Source:MGI Symbol;Acc:MGI:3649364]	NA	1.16531	0.000186487	0.00108303
ENSMUSG00000041801	Phlda3	pleckstrin homology like domain, family A, member 3 [Source:MGI Symbol;Acc:MGI:1351485]	27280	1.16388	1.08e-05	0.000119171
ENSMUSG00000033031	Cip2a	cell proliferation regulating inhibitor of protein phosphatase 2A [Source:MGI Symbol;Acc:MGI:2146335]	224171	1.16363	4.89e-05	0.000377349
ENSMUSG00000015027	Galns	galactosamine (N-acetyl)-6-sulfate sulfatase [Source:MGI Symbol;Acc:MGI:1355303]	50917	1.16344	4.78e-06	6.55e-05
ENSMUSG00000066116	Gm10154	predicted gene 10154 [Source:MGI Symbol;Acc:MGI:3642271]	NA	1.16281	0.000297585	0.00156016
ENSMUSG00000031662	Snx20	sorting nexin 20 [Source:MGI Symbol;Acc:MGI:1918857]	71607	1.16207	0.000202286	0.00115189
ENSMUSG00000020275	Rel	reticuloendotheliosis oncogene [Source:MGI Symbol;Acc:MGI:97897]	19696	1.16196	0.000117087	0.000756543
ENSMUSG00000043342	Hoxd9	homeobox D9 [Source:MGI Symbol;Acc:MGI:96210]	15438	1.1614	9.89e-05	0.000666303
ENSMUSG00000045314	Sowahb	sosondowah ankyrin repeat domain family member B [Source:MGI Symbol;Acc:MGI:1925338]	78088	1.15887	1.64e-06	2.96e-05
ENSMUSG00000024856	Cdk2ap2	CDK2-associated protein 2 [Source:MGI Symbol;Acc:MGI:1098779]	52004	1.15852	3.56e-06	5.36e-05
ENSMUSG00000006651	Aplp1	amyloid beta (A4) precursor-like protein 1 [Source:MGI Symbol;Acc:MGI:88046]	11803	1.15849	4.7e-08	2.34e-06
ENSMUSG00000079283	2310009B15Rik	RIKEN cDNA 2310009B15 gene [Source:MGI Symbol;Acc:MGI:1916799]	69549	1.15795	0.000191407	0.00110574
ENSMUSG00000102550	Gm8276	predicted gene 8276 [Source:MGI Symbol;Acc:MGI:3648019]	NA	1.15786	0.000914782	0.00379711
ENSMUSG00000070436	Serpinh1	serine (or cysteine) peptidase inhibitor, clade H, member 1 [Source:MGI Symbol;Acc:MGI:88283]	12406	1.15747	1.14e-06	2.31e-05
ENSMUSG00000022177	Haus4	HAUS augmin-like complex, subunit 4 [Source:MGI Symbol;Acc:MGI:1261794]	219072	1.15726	1.13e-06	2.3e-05
ENSMUSG00000054065	Pkp3	plakophilin 3 [Source:MGI Symbol;Acc:MGI:1891830]	56460	1.15673	5.31e-08	2.52e-06
ENSMUSG00000022175	Lrp10	low-density lipoprotein receptor-related protein 10 [Source:MGI Symbol;Acc:MGI:1929480]	65107	1.1555	4.5e-09	4.85e-07
ENSMUSG00000036856	Wnt4	wingless-type MMTV integration site family, member 4 [Source:MGI Symbol;Acc:MGI:98957]	22417	1.15538	0.000202734	0.00115394
ENSMUSG00000038650	Rnh1	ribonuclease/angiogenin inhibitor 1 [Source:MGI Symbol;Acc:MGI:1195456]	107702	1.15509	5.3e-09	5.24e-07
ENSMUSG00000073598	1700066B19Rik	RIKEN cDNA 1700066B19 gene [Source:MGI Symbol;Acc:MGI:1920699]	73449	1.15413	0.00154069	0.00580195
ENSMUSG00000028873	Cdca8	cell division cycle associated 8 [Source:MGI Symbol;Acc:MGI:1196274]	52276	1.1541	0.000110145	0.000723525
ENSMUSG00000047117	Ankdd1b	ankyrin repeat and death domain containing 1B [Source:MGI Symbol;Acc:MGI:2444730]	271144	1.15403	2.33e-06	3.9e-05
ENSMUSG00000025158	Rfng	RFNG O-fucosylpeptide 3-beta-N-acetylglucosaminyltransferase [Source:MGI Symbol;Acc:MGI:894275]	19719	1.15374	1.43e-07	5.22e-06
ENSMUSG00000030717	Nupr1	nuclear protein transcription regulator 1 [Source:MGI Symbol;Acc:MGI:1891834]	56312	1.15295	7.47e-06	9.12e-05
ENSMUSG00000038379	Ttk	Ttk protein kinase [Source:MGI Symbol;Acc:MGI:1194921]	22137	1.15182	0.00309367	0.0101558
ENSMUSG00000007892	Rplp1	ribosomal protein, large, P1 [Source:MGI Symbol;Acc:MGI:1927099]	56040	1.14973	1.52e-09	2.22e-07
ENSMUSG00000040212	Emp3	epithelial membrane protein 3 [Source:MGI Symbol;Acc:MGI:1098729]	13732	1.14908	0.00028117	0.00149389
ENSMUSG00000095159	Tubb4b-ps1	tubulin, beta 4B class IVB, pseudogene 1 [Source:MGI Symbol;Acc:MGI:3642800]	NA	1.14852	0.000104014	0.000691011
ENSMUSG00000032575	Manf	mesencephalic astrocyte-derived neurotrophic factor [Source:MGI Symbol;Acc:MGI:1922090]	NA	1.14814	1.06e-05	0.000117942
ENSMUSG00000028322	Exosc3	exosome component 3 [Source:MGI Symbol;Acc:MGI:1913612]	66362	1.14777	3.01e-05	0.000259206
ENSMUSG00000051149	Adnp	activity-dependent neuroprotective protein [Source:MGI Symbol;Acc:MGI:1338758]	11538	1.14766	3.13e-05	0.000268053
ENSMUSG00000027808	Serp1	stress-associated endoplasmic reticulum protein 1 [Source:MGI Symbol;Acc:MGI:92638]	28146	1.14708	5.2e-08	2.49e-06
ENSMUSG00000020496	Rnf187	ring finger protein 187 [Source:MGI Symbol;Acc:MGI:1914224]	108660	1.14633	5.64e-07	1.41e-05
ENSMUSG00000036002	Fam214b	family with sequence similarity 214, member B [Source:MGI Symbol;Acc:MGI:2441854]	230088	1.14609	5.94e-07	1.47e-05
ENSMUSG00000012483	Rpa3	replication protein A3 [Source:MGI Symbol;Acc:MGI:1915490]	68240	1.14566	2.21e-05	0.000204876
ENSMUSG00000041939	Mvk	mevalonate kinase [Source:MGI Symbol;Acc:MGI:107624]	17855	1.14404	2.5e-06	4.11e-05
ENSMUSG00000036931	Nfkbid	nuclear factor of kappa light polypeptide gene enhancer in B cells inhibitor, delta [Source:MGI Symbol;Acc:MGI:3041243]	243910	1.144	0.000692754	0.00304663
ENSMUSG00000025521	Tmem192	transmembrane protein 192 [Source:MGI Symbol;Acc:MGI:1920317]	73067	1.14338	0.000544599	0.00250916
ENSMUSG00000040061	Plcb2	phospholipase C, beta 2 [Source:MGI Symbol;Acc:MGI:107465]	18796	1.14305	0.00121834	0.00479964
ENSMUSG00000041845	Rhod	ras homolog family member D [Source:MGI Symbol;Acc:MGI:108446]	11854	1.14281	0.000697028	0.00305522
ENSMUSG00000049539	H1f1	H1.1 linker histone, cluster member [Source:MGI Symbol;Acc:MGI:1931523]	80838	1.14235	0.000296664	0.00155781
ENSMUSG00000030089	Slc41a3	solute carrier family 41, member 3 [Source:MGI Symbol;Acc:MGI:1918949]	71699	1.14105	0.000100046	0.000671089
ENSMUSG00000041995	Zbed3	zinc finger, BED type containing 3 [Source:MGI Symbol;Acc:MGI:1919364]	72114	1.14065	1.5e-05	0.000154991
ENSMUSG00000004562	Arhgef40	Rho guanine nucleotide exchange factor (GEF) 40 [Source:MGI Symbol;Acc:MGI:2685515]	268739	1.14048	2.15e-08	1.3e-06
ENSMUSG00000023393	Slc17a9	solute carrier family 17, member 9 [Source:MGI Symbol;Acc:MGI:1919107]	228993	1.1403	9.59e-07	2.05e-05
ENSMUSG00000052310	Slc39a1	solute carrier family 39 (zinc transporter), member 1 [Source:MGI Symbol;Acc:MGI:1353474]	30791	1.14	2.84e-09	3.53e-07
ENSMUSG00000069305	H4c18	H4 clustered histone 18 [Source:MGI Symbol;Acc:MGI:4843992]	319161	1.13961	0.000529589	0.00245635
ENSMUSG00000095026	Gm3336	predicted gene 3336 [Source:MGI Symbol;Acc:MGI:3781514]	100502950	1.13929	4.3e-07	1.16e-05
ENSMUSG00000042178	Armc5	armadillo repeat containing 5 [Source:MGI Symbol;Acc:MGI:2384586]	233912	1.13912	3.09e-07	9.16e-06
ENSMUSG00000060860	Ube2s	ubiquitin-conjugating enzyme E2S [Source:MGI Symbol;Acc:MGI:1925141]	77891	1.13818	1.23e-06	2.43e-05
ENSMUSG00000024521	Pmaip1	phorbol-12-myristate-13-acetate-induced protein 1 [Source:MGI Symbol;Acc:MGI:1930146]	58801	1.13797	5.6e-05	0.000421409
ENSMUSG00000028848	Gpn2	GPN-loop GTPase 2 [Source:MGI Symbol;Acc:MGI:2140368]	100210	1.13782	3.95e-06	5.74e-05
ENSMUSG00000024791	Cdca5	cell division cycle associated 5 [Source:MGI Symbol;Acc:MGI:1915099]	67849	1.13592	0.000145511	0.000896512
ENSMUSG00000023015	Racgap1	Rac GTPase-activating protein 1 [Source:MGI Symbol;Acc:MGI:1349423]	26934	1.13574	1.85e-05	0.000179834
ENSMUSG00000059743	Fdps	farnesyl diphosphate synthetase [Source:MGI Symbol;Acc:MGI:104888]	110196	1.1353	0.00437244	0.0133229
ENSMUSG00000025007	Aldh18a1	aldehyde dehydrogenase 18 family, member A1 [Source:MGI Symbol;Acc:MGI:1888908]	56454	1.13508	8.15e-06	9.73e-05
ENSMUSG00000026994	Galnt3	polypeptide N-acetylgalactosaminyltransferase 3 [Source:MGI Symbol;Acc:MGI:894695]	14425	1.13427	6.72e-06	8.45e-05
ENSMUSG00000030047	Arhgap25	Rho GTPase activating protein 25 [Source:MGI Symbol;Acc:MGI:2443687]	232201	1.134	0.0187964	0.0430895
ENSMUSG00000020922	Lsm12	LSM12 homolog [Source:MGI Symbol;Acc:MGI:1919592]	268490	1.13395	7.06e-06	8.77e-05
ENSMUSG00000081732	Gm15495	predicted gene 15495 [Source:MGI Symbol;Acc:MGI:3782941]	NA	1.13279	0.00140171	0.00537867
ENSMUSG00000045948	Mrps12	mitochondrial ribosomal protein S12 [Source:MGI Symbol;Acc:MGI:1346333]	24030	1.13258	7.59e-06	9.23e-05
ENSMUSG00000022587	Ly6e	lymphocyte antigen 6 complex, locus E [Source:MGI Symbol;Acc:MGI:106651]	17069	1.13139	1.3e-07	4.84e-06
ENSMUSG00000059278	Naa38	N(alpha)-acetyltransferase 38, NatC auxiliary subunit [Source:MGI Symbol;Acc:MGI:1925554]	78304	1.13119	8.37e-05	0.000580908
ENSMUSG00000006398	Cdc20	cell division cycle 20 [Source:MGI Symbol;Acc:MGI:1859866]	107995	1.13098	0.000364121	0.00183527
ENSMUSG00000049521	Cdc42ep1	CDC42 effector protein (Rho GTPase binding) 1 [Source:MGI Symbol;Acc:MGI:1929763]	104445	1.12878	3.14e-05	0.000268351
ENSMUSG00000028889	Yrdc	yrdC domain containing (E.coli) [Source:MGI Symbol;Acc:MGI:2387201]	230734	1.12864	7.78e-06	9.4e-05
ENSMUSG00000007029	Vars	valyl-tRNA synthetase [Source:MGI Symbol;Acc:MGI:90675]	22321	1.12666	2.18e-07	7.27e-06
ENSMUSG00000024598	Fbn2	fibrillin 2 [Source:MGI Symbol;Acc:MGI:95490]	14119	1.1266	0.00700315	0.0193813
ENSMUSG00000038388	Pals2	protein associated with LIN7 2, MAGUK family member [Source:MGI Symbol;Acc:MGI:1927340]	56524	1.12647	1.9e-08	1.21e-06
ENSMUSG00000017499	Cdc6	cell division cycle 6 [Source:MGI Symbol;Acc:MGI:1345150]	23834	1.12593	0.0030957	0.0101599
ENSMUSG00000054951	9130008F23Rik	RIKEN cDNA 9130008F23 gene [Source:MGI Symbol;Acc:MGI:1918833]	71583	1.12575	3.14e-05	0.000268613
ENSMUSG00000024774	Ankrd22	ankyrin repeat domain 22 [Source:MGI Symbol;Acc:MGI:1277101]	52024	1.12568	0.000852411	0.00358355
ENSMUSG00000026511	Srp9	signal recognition particle 9 [Source:MGI Symbol;Acc:MGI:1350930]	27058	1.12523	1.27e-08	9.62e-07
ENSMUSG00000031155	Pim2	proviral integration site 2 [Source:MGI Symbol;Acc:MGI:97587]	18715	1.12417	0.000567363	0.00259676
ENSMUSG00000036957	Lrfn3	leucine rich repeat and fibronectin type III domain containing 3 [Source:MGI Symbol;Acc:MGI:2442512]	233067	1.12408	0.000506119	0.00236669
ENSMUSG00000028048	Gba	glucosidase, beta, acid [Source:MGI Symbol;Acc:MGI:95665]	14466	1.12325	6.91e-07	1.63e-05
ENSMUSG00000030735	Gm9755	predicted pseudogene 9755 [Source:MGI Symbol;Acc:MGI:3642279]	NA	1.12273	0.000115437	0.000749486
ENSMUSG00000028339	Col15a1	collagen, type XV, alpha 1 [Source:MGI Symbol;Acc:MGI:88449]	12819	1.12074	6.91e-06	8.62e-05
ENSMUSG00000056501	Cebpb	CCAAT/enhancer binding protein (C/EBP), beta [Source:MGI Symbol;Acc:MGI:88373]	12608	1.12044	7.71e-05	0.00054549
ENSMUSG00000029551	Psmg3	proteasome (prosome, macropain) assembly chaperone 3 [Source:MGI Symbol;Acc:MGI:1913756]	66506	1.11902	0.00123567	0.00485631
ENSMUSG00000032036	Kirrel3	kirre like nephrin family adhesion molecule 3 [Source:MGI Symbol;Acc:MGI:1914953]	67703	1.11769	0.000451105	0.00216959
ENSMUSG00002075524			NA	1.11728	0.00698784	0.019343
ENSMUSG00000040680	Kremen2	kringle containing transmembrane protein 2 [Source:MGI Symbol;Acc:MGI:1920266]	73016	1.11646	0.000193967	0.0011171
ENSMUSG00000047368	Abhd17b	abhydrolase domain containing 17B [Source:MGI Symbol;Acc:MGI:1917816]	226016	1.11635	1.35e-06	2.57e-05
ENSMUSG00000047517	Dmbt1	deleted in malignant brain tumors 1 [Source:MGI Symbol;Acc:MGI:106210]	12945	1.1159	1.76e-07	6.15e-06
ENSMUSG00000033294	Noc4l	NOC4 like [Source:MGI Symbol;Acc:MGI:2140843]	100608	1.11553	0.000369327	0.00185566
ENSMUSG00000041132	N4bp2l1	NEDD4 binding protein 2-like 1 [Source:MGI Symbol;Acc:MGI:2140872]	100637	1.11541	0.000179633	0.00105205
ENSMUSG00000039231	Suv39h1	suppressor of variegation 3-9 1 [Source:MGI Symbol;Acc:MGI:1099440]	20937	1.11512	8.69e-05	0.000599037
ENSMUSG00000074649	BC029722	cDNA sequence BC029722 [Source:MGI Symbol;Acc:MGI:3584273]	613262	1.11398	0.000594639	0.00270092
ENSMUSG00000027204	Fbn1	fibrillin 1 [Source:MGI Symbol;Acc:MGI:95489]	14118	1.11333	3.28e-05	0.000278274
ENSMUSG00000037221	Mospd3	motile sperm domain containing 3 [Source:MGI Symbol;Acc:MGI:1916179]	68929	1.1128	5.3e-07	1.35e-05
ENSMUSG00000027459	Fam110a	family with sequence similarity 110, member A [Source:MGI Symbol;Acc:MGI:1921097]	73847	1.11197	0.00013633	0.000854758
ENSMUSG00000078572	Ndufaf8	NADH:ubiquinone oxidoreductase complex assembly factor 8 [Source:MGI Symbol;Acc:MGI:1913676]	208501	1.11094	0.000143166	0.0008858
ENSMUSG00000020829	Slc46a1	solute carrier family 46, member 1 [Source:MGI Symbol;Acc:MGI:1098733]	52466	1.1103	3.1e-06	4.86e-05
ENSMUSG00000053158	Fes	feline sarcoma oncogene [Source:MGI Symbol;Acc:MGI:95514]	14159	1.10864	2.4e-06	3.98e-05
ENSMUSG00000032322	Pstpip1	proline-serine-threonine phosphatase-interacting protein 1 [Source:MGI Symbol;Acc:MGI:1321396]	19200	1.1086	0.00368772	0.0117057
ENSMUSG00000067370	B3galt4	UDP-Gal:betaGlcNAc beta 1,3-galactosyltransferase, polypeptide 4 [Source:MGI Symbol;Acc:MGI:1859517]	54218	1.10771	1.71e-05	0.000170746
ENSMUSG00000026458	Ppfia4	protein tyrosine phosphatase, receptor type, f polypeptide (PTPRF), interacting protein (liprin), alpha 4 [Source:MGI Symbol;Acc:MGI:1915757]	68507	1.1073	0.000653126	0.00290735
ENSMUSG00000054008	Ndst1	N-deacetylase/N-sulfotransferase (heparan glucosaminyl) 1 [Source:MGI Symbol;Acc:MGI:104719]	15531	1.10714	2.3e-09	3.02e-07
ENSMUSG00000037253	Mex3c	mex3 RNA binding family member C [Source:MGI Symbol;Acc:MGI:2652843]	240396	1.10648	3.97e-07	1.11e-05
ENSMUSG00000019139	Isyna1	myo-inositol 1-phosphate synthase A1 [Source:MGI Symbol;Acc:MGI:1919030]	71780	1.1061	9.27e-07	2.02e-05
ENSMUSG00000032997	Chpf	chondroitin polymerizing factor [Source:MGI Symbol;Acc:MGI:106576]	74241	1.10529	6.24e-05	0.000459198
ENSMUSG00000028337	Coro2a	coronin, actin binding protein 2A [Source:MGI Symbol;Acc:MGI:1345966]	107684	1.10493	8.54e-09	7.39e-07
ENSMUSG00000028551	Cdkn2c	cyclin dependent kinase inhibitor 2C [Source:MGI Symbol;Acc:MGI:105388]	12580	1.1033	1.23e-05	0.000132015
ENSMUSG00000084883	Ccdc85c	coiled-coil domain containing 85C [Source:MGI Symbol;Acc:MGI:3644008]	668158	1.10324	1.33e-07	4.92e-06
ENSMUSG00000072571	Tmem253	transmembrane protein 253 [Source:MGI Symbol;Acc:MGI:3588246]	619301	1.10211	1.6e-07	5.68e-06
ENSMUSG00000022554	Hgh1	HGH1 homolog [Source:MGI Symbol;Acc:MGI:1930628]	59053	1.10106	0.000426195	0.00207022
ENSMUSG00000020773	Trim47	tripartite motif-containing 47 [Source:MGI Symbol;Acc:MGI:1917374]	217333	1.10056	3.01e-05	0.000259206
ENSMUSG00000048668	Rhno1	RAD9-HUS1-RAD1 interacting nuclear orphan 1 [Source:MGI Symbol;Acc:MGI:1915315]	72440	1.10048	6.21e-06	8e-05
ENSMUSG00000029622	Arpc1b	actin related protein 2/3 complex, subunit 1B [Source:MGI Symbol;Acc:MGI:1343142]	11867	1.09998	4e-09	4.46e-07
ENSMUSG00000052271	Bhlha15	basic helix-loop-helix family, member a15 [Source:MGI Symbol;Acc:MGI:891976]	17341	1.09954	0.00831025	0.0222497
ENSMUSG00000059751	Rps3a3	ribosomal protein S3A3 [Source:MGI Symbol;Acc:MGI:3643406]	NA	1.09869	0.000164371	0.000979977
ENSMUSG00000109495	Gm47692	predicted gene, 47692 [Source:MGI Symbol;Acc:MGI:6096800]	NA	1.09827	0.00137134	0.00528798
ENSMUSG00000117515	Gm6883	predicted gene 6883 [Source:MGI Symbol;Acc:MGI:3644521]	NA	1.09824	0.000695543	0.00305278
ENSMUSG00000031400	G6pdx	glucose-6-phosphate dehydrogenase X-linked [Source:MGI Symbol;Acc:MGI:105979]	14381	1.09811	2.24e-08	1.34e-06
ENSMUSG00000043484	Gm5867	predicted gene 5867 [Source:MGI Symbol;Acc:MGI:3644922]	NA	1.09774	0.0190522	0.0435696
ENSMUSG00000016239	Lonrf3	LON peptidase N-terminal domain and ring finger 3 [Source:MGI Symbol;Acc:MGI:1921615]	74365	1.09739	0.000288798	0.00152442
ENSMUSG00000082895	Rpsa-ps9	ribosomal protein SA, pseudogene 9 [Source:MGI Symbol;Acc:MGI:3650393]	NA	1.0973	4.35e-05	0.000344844
ENSMUSG00000003051	Elf3	E74-like factor 3 [Source:MGI Symbol;Acc:MGI:1101781]	13710	1.09701	8.12e-08	3.39e-06
ENSMUSG00000084384	Gm12251	predicted gene 12251 [Source:MGI Symbol;Acc:MGI:3652216]	NA	1.09699	0.000197276	0.00112923
ENSMUSG00000052212	Cd177	CD177 antigen [Source:MGI Symbol;Acc:MGI:1916141]	68891	1.09609	5.76e-05	0.000431741
ENSMUSG00000032231	Anxa2	annexin A2 [Source:MGI Symbol;Acc:MGI:88246]	12306	1.09602	2.59e-07	8.16e-06
ENSMUSG00000018169	Mfng	MFNG O-fucosylpeptide 3-beta-N-acetylglucosaminyltransferase [Source:MGI Symbol;Acc:MGI:1095404]	17305	1.09548	0.00656141	0.0183753
ENSMUSG00000081434	Gm14165	predicted gene 14165 [Source:MGI Symbol;Acc:MGI:3650537]	NA	1.09544	0.00222587	0.00776839
ENSMUSG00000025208	Mrpl43	mitochondrial ribosomal protein L43 [Source:MGI Symbol;Acc:MGI:2137229]	94067	1.09511	1.61e-05	0.000164507
ENSMUSG00000018822	Sfrp5	secreted frizzled-related sequence protein 5 [Source:MGI Symbol;Acc:MGI:1860298]	54612	1.09505	0.00072638	0.00316238
ENSMUSG00000049300	Prmt6	protein arginine N-methyltransferase 6 [Source:MGI Symbol;Acc:MGI:2139971]	99890	1.09478	0.000995241	0.00408086
ENSMUSG00000108366	Gm5586	predicted gene 5586 [Source:MGI Symbol;Acc:MGI:3645853]	NA	1.0935	0.000488676	0.00230561
ENSMUSG00000006442	Srm	spermidine synthase [Source:MGI Symbol;Acc:MGI:102690]	20810	1.09221	0.00121341	0.00478309
ENSMUSG00000031803	B3gnt3	UDP-GlcNAc:betaGal beta-1,3-N-acetylglucosaminyltransferase 3 [Source:MGI Symbol;Acc:MGI:2152535]	72297	1.09196	1.72e-09	2.46e-07
ENSMUSG00000049130	C5ar1	complement component 5a receptor 1 [Source:MGI Symbol;Acc:MGI:88232]	12273	1.09142	0.00294215	0.0097804
ENSMUSG00000032726	Bmp8a	bone morphogenetic protein 8a [Source:MGI Symbol;Acc:MGI:104515]	12163	1.09132	0.00033017	0.00169717
ENSMUSG00000000295	Hddc2	HD domain containing 2 [Source:MGI Symbol;Acc:MGI:1916942]	69692	1.09109	2.45e-05	0.0002212
ENSMUSG00000014786	Slc9a5	solute carrier family 9 (sodium/hydrogen exchanger), member 5 [Source:MGI Symbol;Acc:MGI:2685542]	277973	1.091	3.47e-05	0.00029017
ENSMUSG00000046727	Cystm1	cysteine-rich transmembrane module containing 1 [Source:MGI Symbol;Acc:MGI:1913310]	66060	1.08991	7.76e-06	9.38e-05
ENSMUSG00000104222	Gm7292	predicted gene 7292 [Source:MGI Symbol;Acc:MGI:3645786]	NA	1.08845	0.000535841	0.00247662
ENSMUSG00000062510	Nsl1	NSL1, MIS12 kinetochore complex component [Source:MGI Symbol;Acc:MGI:2685830]	381318	1.08835	2.13e-05	0.000199087
ENSMUSG00000037649	H2-DMa	histocompatibility 2, class II, locus DMa [Source:MGI Symbol;Acc:MGI:95921]	14998	1.0875	1.68e-05	0.000168412
ENSMUSG00000022947	Cbr3	carbonyl reductase 3 [Source:MGI Symbol;Acc:MGI:1309992]	109857	1.08743	1.69e-05	0.000168604
ENSMUSG00000026796	Niban2	niban apoptosis regulator 2 [Source:MGI Symbol;Acc:MGI:2442910]	227737	1.08653	1.14e-06	2.32e-05
ENSMUSG00000046085	4931422A03Rik	RIKEN cDNA 4931422A03 gene [Source:MGI Symbol;Acc:MGI:1918236]	70986	1.08633	0.00627012	0.017718
ENSMUSG00000024619	Cdx1	caudal type homeobox 1 [Source:MGI Symbol;Acc:MGI:88360]	12590	1.08572	1.17e-06	2.36e-05
ENSMUSG00000021614	Vcan	versican [Source:MGI Symbol;Acc:MGI:102889]	13003	1.08489	0.000123529	0.000791088
ENSMUSG00000027087	Itgav	integrin alpha V [Source:MGI Symbol;Acc:MGI:96608]	16410	1.08478	7.57e-07	1.74e-05
ENSMUSG00000017697	Ada	adenosine deaminase [Source:MGI Symbol;Acc:MGI:87916]	11486	1.08388	0.00131934	0.00511784
ENSMUSG00000018446	C1qbp	complement component 1, q subcomponent binding protein [Source:MGI Symbol;Acc:MGI:1194505]	12261	1.08317	1.75e-06	3.11e-05
ENSMUSG00002076348		7SK RNA [Source:RFAM;Acc:RF00100]	NA	1.08242	0.000162035	0.000970144
ENSMUSG00000059791	Nrm	nurim (nuclear envelope membrane protein) [Source:MGI Symbol;Acc:MGI:2146855]	106582	1.08214	5.06e-05	0.000387177
ENSMUSG00000028678	Kif2c	kinesin family member 2C [Source:MGI Symbol;Acc:MGI:1921054]	73804	1.08205	0.000700022	0.00306528
ENSMUSG00000016308	Ube2a	ubiquitin-conjugating enzyme E2A [Source:MGI Symbol;Acc:MGI:102959]	22209	1.08185	5.16e-05	0.00039382
ENSMUSG00000027714	Exosc9	exosome component 9 [Source:MGI Symbol;Acc:MGI:1355319]	50911	1.08161	4.94e-06	6.73e-05
ENSMUSG00002076693		7SK RNA [Source:RFAM;Acc:RF00100]	NA	1.08068	4.61e-05	0.00036047
ENSMUSG00000023965	Fbxl17	F-box and leucine-rich repeat protein 17 [Source:MGI Symbol;Acc:MGI:1354704]	50758	1.08022	3.89e-08	2.04e-06
ENSMUSG00000028599	Tnfrsf1b	tumor necrosis factor receptor superfamily, member 1b [Source:MGI Symbol;Acc:MGI:1314883]	21938	1.07976	0.000277467	0.00148125
ENSMUSG00000056665	Them6	thioesterase superfamily member 6 [Source:MGI Symbol;Acc:MGI:1925301]	223626	1.07961	0.00354072	0.0113458
ENSMUSG00000037405	Icam1	intercellular adhesion molecule 1 [Source:MGI Symbol;Acc:MGI:96392]	15894	1.07792	0.00788218	0.0213294
ENSMUSG00000049285	Mblac1	metallo-beta-lactamase domain containing 1 [Source:MGI Symbol;Acc:MGI:2679717]	330216	1.07776	0.00182143	0.00659847
ENSMUSG00000019214	Chtf18	CTF18, chromosome transmission fidelity factor 18 [Source:MGI Symbol;Acc:MGI:2384887]	214901	1.07763	0.000497528	0.00233833
ENSMUSG00000032278	Paqr5	progestin and adipoQ receptor family member V [Source:MGI Symbol;Acc:MGI:1921340]	74090	1.07712	2.66e-06	4.32e-05
ENSMUSG00000028607	Cpt2	carnitine palmitoyltransferase 2 [Source:MGI Symbol;Acc:MGI:109176]	12896	1.07589	7.64e-06	9.28e-05
ENSMUSG00000035232	Pdk3	pyruvate dehydrogenase kinase, isoenzyme 3 [Source:MGI Symbol;Acc:MGI:2384308]	236900	1.07537	3.57e-06	5.36e-05
ENSMUSG00000034652	Cd300a	CD300A molecule [Source:MGI Symbol;Acc:MGI:2443411]	NA	1.07515	0.00252573	0.00859259
ENSMUSG00000006699	Cdc42	cell division cycle 42 [Source:MGI Symbol;Acc:MGI:106211]	12540	1.07476	1.43e-07	5.22e-06
ENSMUSG00000024194	Cuta	cutA divalent cation tolerance homolog [Source:MGI Symbol;Acc:MGI:1914925]	67675	1.0742	1.08e-06	2.24e-05
ENSMUSG00000018102	H2bc4	H2B clustered histone 4 [Source:MGI Symbol;Acc:MGI:1915274]	68024	1.07378	2.14e-05	0.00019983
ENSMUSG00000034361	Cpne2	copine II [Source:MGI Symbol;Acc:MGI:2387578]	234577	1.07279	0.00146701	0.00558202
ENSMUSG00000032562	Gnai2	guanine nucleotide binding protein (G protein), alpha inhibiting 2 [Source:MGI Symbol;Acc:MGI:95772]	14678	1.07277	1.26e-10	3.76e-08
ENSMUSG00000084159	Gm12696	predicted gene 12696 [Source:MGI Symbol;Acc:MGI:3649288]	NA	1.07269	9.95e-05	0.000668796
ENSMUSG00000046470	Sox18	SRY (sex determining region Y)-box 18 [Source:MGI Symbol;Acc:MGI:103559]	20672	1.07257	0.000609643	0.00275593
ENSMUSG00000026269	Rnpepl1	arginyl aminopeptidase (aminopeptidase B)-like 1 [Source:MGI Symbol;Acc:MGI:1914170]	108657	1.06946	3.49e-06	5.28e-05
ENSMUSG00000028671	Gale	galactose-4-epimerase, UDP [Source:MGI Symbol;Acc:MGI:1921496]	74246	1.0694	5.81e-08	2.69e-06
ENSMUSG00000067071	Hes6	hairy and enhancer of split 6 [Source:MGI Symbol;Acc:MGI:1859852]	55927	1.06917	4.47e-06	6.26e-05
ENSMUSG00000071656	Lrrn4cl	LRRN4 C-terminal like [Source:MGI Symbol;Acc:MGI:1916102]	68852	1.06851	0.000497565	0.00233833
ENSMUSG00000025503	Taldo1	transaldolase 1 [Source:MGI Symbol;Acc:MGI:1274789]	21351	1.06813	4.57e-08	2.3e-06
ENSMUSG00000030036	Mogs	mannosyl-oligosaccharide glucosidase [Source:MGI Symbol;Acc:MGI:1929872]	57377	1.06705	1.32e-06	2.55e-05
ENSMUSG00000002603	Tgfb1	transforming growth factor, beta 1 [Source:MGI Symbol;Acc:MGI:98725]	21803	1.06702	1.54e-05	0.000158787
ENSMUSG00000020834	Dhrs13	dehydrogenase/reductase (SDR family) member 13 [Source:MGI Symbol;Acc:MGI:1917701]	70451	1.06673	0.00522864	0.0153521
ENSMUSG00000032014	Oaf	out at first homolog [Source:MGI Symbol;Acc:MGI:94852]	102644	1.06611	1.1e-06	2.27e-05
ENSMUSG00000020256	Aldh1l2	aldehyde dehydrogenase 1 family, member L2 [Source:MGI Symbol;Acc:MGI:2444680]	216188	1.06602	0.000374055	0.00187363
ENSMUSG00000024164	C3	complement component 3 [Source:MGI Symbol;Acc:MGI:88227]	12266	1.06597	0.000192393	0.00110997
ENSMUSG00000021223	Papln	papilin, proteoglycan-like sulfated glycoprotein [Source:MGI Symbol;Acc:MGI:2386139]	170721	1.06417	9.18e-07	2e-05
ENSMUSG00000002055	Spag5	sperm associated antigen 5 [Source:MGI Symbol;Acc:MGI:1927470]	54141	1.06384	0.00031711	0.00164288
ENSMUSG00000078974	Sec61g	SEC61, gamma subunit [Source:MGI Symbol;Acc:MGI:1202066]	20335	1.06379	0.00169971	0.006254
ENSMUSG00000038141	Tmem181a	transmembrane protein 181A [Source:MGI Symbol;Acc:MGI:1924356]	77106	1.06363	7.85e-06	9.46e-05
ENSMUSG00000029864	Gstk1	glutathione S-transferase kappa 1 [Source:MGI Symbol;Acc:MGI:1923513]	76263	1.06301	1.45e-05	0.000150876
ENSMUSG00000042747	Krtcap2	keratinocyte associated protein 2 [Source:MGI Symbol;Acc:MGI:1913309]	66059	1.06273	8.68e-05	0.000598976
ENSMUSG00000032656	Marchf3	membrane associated ring-CH-type finger 3 [Source:MGI Symbol;Acc:MGI:2443667]	320253	1.06269	9.52e-05	0.000644637
ENSMUSG00000061482	H4c4	H4 clustered histone 4 [Source:MGI Symbol;Acc:MGI:2448423]	319156	1.06249	1.71e-05	0.000170632
ENSMUSG00000037824	Tspan14	tetraspanin 14 [Source:MGI Symbol;Acc:MGI:1196325]	52588	1.06218	8.46e-08	3.5e-06
ENSMUSG00000021326	Trim27	tripartite motif-containing 27 [Source:MGI Symbol;Acc:MGI:97904]	19720	1.06167	4.96e-07	1.29e-05
ENSMUSG00000070717	Gm10300	predicted gene 10300 [Source:MGI Symbol;Acc:MGI:3641670]	NA	1.06084	0.0026842	0.00906028
ENSMUSG00000045934	Mtmr11	myotubularin related protein 11 [Source:MGI Symbol;Acc:MGI:2652817]	194126	1.06071	2.1e-08	1.3e-06
ENSMUSG00000051238	Swsap1	SWIM type zinc finger 7 associated protein 1 [Source:MGI Symbol;Acc:MGI:1914212]	66962	1.06061	0.000340094	0.00173831
ENSMUSG00000074259	Gramd2	GRAM domain containing 2 [Source:MGI Symbol;Acc:MGI:3528937]	546134	1.05911	0.00137265	0.00529031
ENSMUSG00000041920	Slc16a6	solute carrier family 16 (monocarboxylic acid transporters), member 6 [Source:MGI Symbol;Acc:MGI:2144585]	104681	1.05856	0.000212876	0.00120025
ENSMUSG00000032334	Loxl1	lysyl oxidase-like 1 [Source:MGI Symbol;Acc:MGI:106096]	16949	1.05818	2.16e-06	3.68e-05
ENSMUSG00000026814	Eng	endoglin [Source:MGI Symbol;Acc:MGI:95392]	13805	1.0581	0.000392062	0.00193806
ENSMUSG00000031490	Eif4ebp1	eukaryotic translation initiation factor 4E binding protein 1 [Source:MGI Symbol;Acc:MGI:103267]	13685	1.05799	0.000286669	0.00151622
ENSMUSG00000024851	Pitpnm1	phosphatidylinositol transfer protein, membrane-associated 1 [Source:MGI Symbol;Acc:MGI:1197524]	18739	1.05791	5.49e-09	5.31e-07
ENSMUSG00000039621	Prex1	phosphatidylinositol-3,4,5-trisphosphate-dependent Rac exchange factor 1 [Source:MGI Symbol;Acc:MGI:3040696]	277360	1.05749	0.000221594	0.00124036
ENSMUSG00000056394	Lig1	ligase I, DNA, ATP-dependent [Source:MGI Symbol;Acc:MGI:101789]	16881	1.05741	5.03e-07	1.3e-05
ENSMUSG00000047989	Ino80c	INO80 complex subunit C [Source:MGI Symbol;Acc:MGI:2443014]	225280	1.05699	4.26e-07	1.15e-05
ENSMUSG00000014226	Cacybp	calcyclin binding protein [Source:MGI Symbol;Acc:MGI:1270839]	12301	1.0559	3.82e-05	0.000310811
ENSMUSG00000025991	Cps1	carbamoyl-phosphate synthetase 1 [Source:MGI Symbol;Acc:MGI:891996]	227231	1.05294	6.08e-06	7.89e-05
ENSMUSG00000038880	Mrps34	mitochondrial ribosomal protein S34 [Source:MGI Symbol;Acc:MGI:1930188]	79044	1.05109	0.00026585	0.00143319
ENSMUSG00000083326	Rpl38-ps1	ribosomal protein L38, pseudogene 1 [Source:MGI Symbol;Acc:MGI:3649580]	NA	1.05095	0.00189346	0.00680136
ENSMUSG00000058600	Rpl30	ribosomal protein L30 [Source:MGI Symbol;Acc:MGI:98037]	19946	1.05057	0.000354287	0.00179795
ENSMUSG00000092203	1110038B12Rik	RIKEN cDNA 1110038B12 gene [Source:MGI Symbol;Acc:MGI:1916013]	68763	1.05036	8.11e-07	1.83e-05
ENSMUSG00000016757	Ttll12	tubulin tyrosine ligase-like family, member 12 [Source:MGI Symbol;Acc:MGI:3039573]	223723	1.05004	3.99e-06	5.78e-05
ENSMUSG00000023904	Hcfc1r1	host cell factor C1 regulator 1 (XPO1-dependent) [Source:MGI Symbol;Acc:MGI:2663619]	353502	1.04934	3.53e-05	0.000293951
ENSMUSG00000063406	Tmed5	transmembrane p24 trafficking protein 5 [Source:MGI Symbol;Acc:MGI:1921586]	73130	1.04917	0.000398335	0.0019645
ENSMUSG00000061360	Phf5a	PHD finger protein 5A [Source:MGI Symbol;Acc:MGI:2156864]	68479	1.04854	3.94e-07	1.1e-05
ENSMUSG00000028068	Iqgap3	IQ motif containing GTPase activating protein 3 [Source:MGI Symbol;Acc:MGI:3028642]	404710	1.04827	0.00024996	0.00136401
ENSMUSG00000039450	Dcxr	dicarbonyl L-xylulose reductase [Source:MGI Symbol;Acc:MGI:1915130]	67880	1.04816	3.1e-06	4.86e-05
ENSMUSG00000079547	H2-DMb1	histocompatibility 2, class II, locus Mb1 [Source:MGI Symbol;Acc:MGI:95922]	14999	1.04812	0.00140928	0.00540022
ENSMUSG00000073705	Cenps	centromere protein S [Source:MGI Symbol;Acc:MGI:1917178]	69928	1.04777	0.00403324	0.0124994
ENSMUSG00000027203	Dut	deoxyuridine triphosphatase [Source:MGI Symbol;Acc:MGI:1346051]	110074	1.04761	7.67e-05	0.000543633
ENSMUSG00000071078	Nr2c2ap	nuclear receptor 2C2-associated protein [Source:MGI Symbol;Acc:MGI:1922942]	75692	1.04625	0.00339754	0.0109941
ENSMUSG00000033703	Fcsk	fucose kinase [Source:MGI Symbol;Acc:MGI:1916071]	234730	1.04455	2.73e-06	4.42e-05
ENSMUSG00000079553	Kifc1	kinesin family member C1 [Source:MGI Symbol;Acc:MGI:109596]	100502766	1.04413	7.02e-05	0.000504601
ENSMUSG00000028933	Xrcc2	X-ray repair complementing defective repair in Chinese hamster cells 2 [Source:MGI Symbol;Acc:MGI:1927345]	57434	1.04398	0.00234666	0.00812101
ENSMUSG00000024909	Efemp2	epidermal growth factor-containing fibulin-like extracellular matrix protein 2 [Source:MGI Symbol;Acc:MGI:1891209]	58859	1.04367	3.15e-06	4.89e-05
ENSMUSG00000023832	Acat2	acetyl-Coenzyme A acetyltransferase 2 [Source:MGI Symbol;Acc:MGI:87871]	110460	1.04283	2.33e-06	3.89e-05
ENSMUSG00000020307	Cdc34	cell division cycle 34 [Source:MGI Symbol;Acc:MGI:102657]	216150	1.04183	1.68e-06	3e-05
ENSMUSG00000019261	Map1s	microtubule-associated protein 1S [Source:MGI Symbol;Acc:MGI:2443304]	270058	1.0417	6.21e-06	8e-05
ENSMUSG00000018821	Avpi1	arginine vasopressin-induced 1 [Source:MGI Symbol;Acc:MGI:1916784]	69534	1.04167	8.39e-05	0.000582145
ENSMUSG00000075232	Amd1	S-adenosylmethionine decarboxylase 1 [Source:MGI Symbol;Acc:MGI:88004]	11702	1.04155	3.42e-06	5.18e-05
ENSMUSG00000053293	Pom121	nuclear pore membrane protein 121 [Source:MGI Symbol;Acc:MGI:2137624]	107939	1.04027	2.13e-06	3.63e-05
ENSMUSG00000033735	Spr	sepiapterin reductase [Source:MGI Symbol;Acc:MGI:103078]	20751	1.03961	2.07e-05	0.000194912
ENSMUSG00000046591	Ticrr	TOPBP1-interacting checkpoint and replication regulator [Source:MGI Symbol;Acc:MGI:1924261]	77011	1.03909	0.00146334	0.00557127
ENSMUSG00000079334	Naa80	N(alpha)-acetyltransferase 80, NatH catalytic subunit [Source:MGI Symbol;Acc:MGI:1888902]	56441	1.03885	0.000649815	0.00289555
ENSMUSG00000001794	Capns1	calpain, small subunit 1 [Source:MGI Symbol;Acc:MGI:88266]	12336	1.03834	1.77e-07	6.18e-06
ENSMUSG00000024013	Fgd2	FYVE, RhoGEF and PH domain containing 2 [Source:MGI Symbol;Acc:MGI:1347084]	26382	1.03777	5.98e-05	0.000444966
ENSMUSG00000045751	Mms22l	MMS22-like, DNA repair protein [Source:MGI Symbol;Acc:MGI:2684980]	212377	1.03741	0.000505515	0.00236555
ENSMUSG00000032643	Fhl3	four and a half LIM domains 3 [Source:MGI Symbol;Acc:MGI:1341092]	14201	1.03712	0.0125727	0.031025
ENSMUSG00000032126	Hmbs	hydroxymethylbilane synthase [Source:MGI Symbol;Acc:MGI:96112]	15288	1.0367	7.79e-07	1.78e-05
ENSMUSG00000001751	Naglu	alpha-N-acetylglucosaminidase (Sanfilippo disease IIIB) [Source:MGI Symbol;Acc:MGI:1351641]	27419	1.03584	1.82e-05	0.000177588
ENSMUSG00000034880	Mrpl34	mitochondrial ribosomal protein L34 [Source:MGI Symbol;Acc:MGI:2137227]	94065	1.03501	1.32e-05	0.000139376
ENSMUSG00000024387	Csnk2b	casein kinase 2, beta polypeptide [Source:MGI Symbol;Acc:MGI:88548]	13001	1.03474	1.15e-05	0.000124663
ENSMUSG00000078713	Tomm5	translocase of outer mitochondrial membrane 5 [Source:MGI Symbol;Acc:MGI:1915762]	68512	1.03467	1.16e-05	0.000125497
ENSMUSG00000056612	Ppp1r14b	protein phosphatase 1, regulatory inhibitor subunit 14B [Source:MGI Symbol;Acc:MGI:107682]	18938	1.03429	4.3e-06	6.09e-05
ENSMUSG00000063445	Nmral1	NmrA-like family domain containing 1 [Source:MGI Symbol;Acc:MGI:1915074]	67824	1.03402	0.000191825	0.00110766
ENSMUSG00000049686	Orai1	ORAI calcium release-activated calcium modulator 1 [Source:MGI Symbol;Acc:MGI:1925542]	109305	1.03393	6.51e-06	8.27e-05
ENSMUSG00000014778	Fhod1	formin homology 2 domain containing 1 [Source:MGI Symbol;Acc:MGI:2679008]	234686	1.03369	8.01e-08	3.37e-06
ENSMUSG00000051185	Fam174a	family with sequence similarity 174, member A [Source:MGI Symbol;Acc:MGI:1914948]	67698	1.03306	1.07e-05	0.000118933
ENSMUSG00000051517	Arhgef39	Rho guanine nucleotide exchange factor (GEF) 39 [Source:MGI Symbol;Acc:MGI:3036286]	230098	1.03036	1.19e-05	0.000128316
ENSMUSG00000029752	Asns	asparagine synthetase [Source:MGI Symbol;Acc:MGI:1350929]	27053	1.02932	0.000453119	0.0021761
ENSMUSG00000069910	Spdl1	spindle apparatus coiled-coil protein 1 [Source:MGI Symbol;Acc:MGI:1917635]	70385	1.02882	0.0020131	0.00715103
ENSMUSG00000025176	Hoga1	4-hydroxy-2-oxoglutarate aldolase 1 [Source:MGI Symbol;Acc:MGI:1914682]	67432	1.02869	0.000919407	0.0038139
ENSMUSG00000025487	Psmd13	proteasome (prosome, macropain) 26S subunit, non-ATPase, 13 [Source:MGI Symbol;Acc:MGI:1345192]	23997	1.02864	1.94e-06	3.38e-05
ENSMUSG00000118663	Spata5l1	spermatogenesis associated 5-like 1 [Source:MGI Symbol;Acc:MGI:3036261]	214616	1.0284	3.99e-05	0.000320999
ENSMUSG00000020185	E2f7	E2F transcription factor 7 [Source:MGI Symbol;Acc:MGI:1289147]	52679	1.02835	0.021652	0.0482069
ENSMUSG00000067825	Pex26	peroxisomal biogenesis factor 26 [Source:MGI Symbol;Acc:MGI:1921293]	74043	1.02781	1.35e-07	4.99e-06
ENSMUSG00000028896	Rcc1	regulator of chromosome condensation 1 [Source:MGI Symbol;Acc:MGI:1913989]	100088	1.02776	3.29e-05	0.000278536
ENSMUSG00000071657	Bscl2	Berardinelli-Seip congenital lipodystrophy 2 (seipin) [Source:MGI Symbol;Acc:MGI:1298392]	14705	1.02754	5.87e-08	2.71e-06
ENSMUSG00000019082	Slc25a22	solute carrier family 25 (mitochondrial carrier, glutamate), member 22 [Source:MGI Symbol;Acc:MGI:1915517]	68267	1.02676	6.24e-07	1.51e-05
ENSMUSG00000035683	Melk	maternal embryonic leucine zipper kinase [Source:MGI Symbol;Acc:MGI:106924]	17279	1.02672	0.000685882	0.00302248
ENSMUSG00000023232	Serinc2	serine incorporator 2 [Source:MGI Symbol;Acc:MGI:1919132]	230779	1.02469	4.55e-09	4.86e-07
ENSMUSG00000091421	Gm4202	predicted gene 4202 [Source:MGI Symbol;Acc:MGI:3782379]	NA	1.02394	0.000264111	0.00142733
ENSMUSG00000062421	Arf2	ADP-ribosylation factor 2 [Source:MGI Symbol;Acc:MGI:99595]	11841	1.02373	0.000286641	0.00151622
ENSMUSG00000053317	Sec61b	Sec61 beta subunit [Source:MGI Symbol;Acc:MGI:1913462]	66212	1.02362	4.95e-06	6.73e-05
ENSMUSG00000006390	Elovl1	elongation of very long chain fatty acids (FEN1/Elo2, SUR4/Elo3, yeast)-like 1 [Source:MGI Symbol;Acc:MGI:1858959]	54325	1.02326	1.51e-06	2.78e-05
ENSMUSG00000059363	Fxn	frataxin [Source:MGI Symbol;Acc:MGI:1096879]	14297	1.02314	0.000244847	0.00134253
ENSMUSG00000029376	Mthfd2l	methylenetetrahydrofolate dehydrogenase (NADP+ dependent) 2-like [Source:MGI Symbol;Acc:MGI:1915871]	665563	1.0227	0.000397851	0.0019632
ENSMUSG00000023940	Sgo1	shugoshin 1 [Source:MGI Symbol;Acc:MGI:1919665]	72415	1.02268	0.0118443	0.0295186
ENSMUSG00000073678	Pgap1	post-GPI attachment to proteins 1 [Source:MGI Symbol;Acc:MGI:2443342]	241062	1.0225	1.47e-05	0.00015284
ENSMUSG00000048707	Tprn	taperin [Source:MGI Symbol;Acc:MGI:2139535]	97031	1.02239	5.9e-08	2.71e-06
ENSMUSG00000022844	Pdia5	protein disulfide isomerase associated 5 [Source:MGI Symbol;Acc:MGI:1919849]	72599	1.02102	2e-08	1.26e-06
ENSMUSG00000027699	Ect2	ect2 oncogene [Source:MGI Symbol;Acc:MGI:95281]	13605	1.02048	0.000588242	0.00267556
ENSMUSG00000028527	Ak4	adenylate kinase 4 [Source:MGI Symbol;Acc:MGI:87979]	11639	1.01966	0.00068616	0.00302269
ENSMUSG00000074738	Fndc10	fibronectin type III domain containing 10 [Source:MGI Symbol;Acc:MGI:2444790]	230991	1.01944	0.00802296	0.0216194
ENSMUSG00000023068	Nus1	NUS1 dehydrodolichyl diphosphate synthase subunit [Source:MGI Symbol;Acc:MGI:1196365]	52014	1.01941	1.08e-06	2.24e-05
ENSMUSG00000056427	Slit3	slit guidance ligand 3 [Source:MGI Symbol;Acc:MGI:1315202]	20564	1.01656	3.99e-06	5.78e-05
ENSMUSG00000068893	Sprr2a2	small proline-rich protein 2A2 [Source:MGI Symbol;Acc:MGI:3845026]	100303744	1.01605	0.00275654	0.00926644
ENSMUSG00000027331	Knstrn	kinetochore-localized astrin/SPAG5 binding [Source:MGI Symbol;Acc:MGI:1289298]	51944	1.01548	3.89e-05	0.000315788
ENSMUSG00000034664	Itga2b	integrin alpha 2b [Source:MGI Symbol;Acc:MGI:96601]	16399	1.01494	0.00826986	0.0221687
ENSMUSG00000028961	Pgd	phosphogluconate dehydrogenase [Source:MGI Symbol;Acc:MGI:97553]	110208	1.0146	4.81e-09	5.06e-07
ENSMUSG00000020869	Lrrc59	leucine rich repeat containing 59 [Source:MGI Symbol;Acc:MGI:2138133]	98238	1.01414	7.14e-06	8.86e-05
ENSMUSG00000030697	Ppp4c	protein phosphatase 4, catalytic subunit [Source:MGI Symbol;Acc:MGI:1891763]	56420	1.01334	2.34e-07	7.59e-06
ENSMUSG00000045176	Borcs6	BLOC-1 related complex subunit 6 [Source:MGI Symbol;Acc:MGI:1919173]	71923	1.01026	0.000139386	0.000869774
ENSMUSG00000047824	Pygo2	pygopus 2 [Source:MGI Symbol;Acc:MGI:1916161]	68911	1.01025	2.88e-08	1.61e-06
ENSMUSG00000006958	Chrd	chordin [Source:MGI Symbol;Acc:MGI:1313268]	12667	1.00821	0.000249582	0.0013628
ENSMUSG00000046402	Rbp1	retinol binding protein 1, cellular [Source:MGI Symbol;Acc:MGI:97876]	19659	1.00763	8.91e-05	0.000610826
ENSMUSG00000024758	Rtn3	reticulon 3 [Source:MGI Symbol;Acc:MGI:1339970]	20168	1.00699	1.9e-07	6.53e-06
ENSMUSG00000028583	Pdpn	podoplanin [Source:MGI Symbol;Acc:MGI:103098]	14726	1.00583	0.000321901	0.00166246
ENSMUSG00000029777	Gars	glycyl-tRNA synthetase [Source:MGI Symbol;Acc:MGI:2449057]	353172	1.00518	2.97e-06	4.69e-05
ENSMUSG00000025630	Hprt	hypoxanthine guanine phosphoribosyl transferase [Source:MGI Symbol;Acc:MGI:96217]	15452	1.00453	1.67e-06	3e-05
ENSMUSG00000063524	Eno1	enolase 1, alpha non-neuron [Source:MGI Symbol;Acc:MGI:95393]	13806	1.00447	4.1e-08	2.11e-06
ENSMUSG00000028793	Rnf19b	ring finger protein 19B [Source:MGI Symbol;Acc:MGI:1922484]	75234	1.00446	8.52e-06	0.000100906
ENSMUSG00000021451	Sema4d	sema domain, immunoglobulin domain (Ig), transmembrane domain (TM) and short cytoplasmic domain, (semaphorin) 4D [Source:MGI Symbol;Acc:MGI:109244]	20354	1.00352	9.02e-05	0.00061623
ENSMUSG00000055805	Fmnl1	formin-like 1 [Source:MGI Symbol;Acc:MGI:1888994]	57778	1.00351	0.0112248	0.028237
ENSMUSG00000056124	B4galt6	UDP-Gal:betaGlcNAc beta 1,4-galactosyltransferase, polypeptide 6 [Source:MGI Symbol;Acc:MGI:1928380]	56386	1.00303	2.02e-05	0.000191226
ENSMUSG00000020843	Timm22	translocase of inner mitochondrial membrane 22 [Source:MGI Symbol;Acc:MGI:1929742]	56322	1.00214	5.97e-06	7.78e-05
ENSMUSG00000020538	Srebf1	sterol regulatory element binding transcription factor 1 [Source:MGI Symbol;Acc:MGI:107606]	20787	1.00187	2.94e-07	8.88e-06
ENSMUSG00000041654	Slc39a11	solute carrier family 39 (metal ion transporter), member 11 [Source:MGI Symbol;Acc:MGI:1917056]	69806	1.00158	1.22e-07	4.58e-06
ENSMUSG00000037190	Cyb561d2	cytochrome b-561 domain containing 2 [Source:MGI Symbol;Acc:MGI:1929280]	56368	1.00158	0.000600368	0.00272319
ENSMUSG00000068039	Tcp1	t-complex protein 1 [Source:MGI Symbol;Acc:MGI:98535]	21454	1.00071	6.37e-08	2.84e-06
ENSMUSG00000029149	Krtcap3	keratinocyte associated protein 3 [Source:MGI Symbol;Acc:MGI:1917065]	69815	1.00043	5.17e-05	0.000394555
ENSMUSG00000063787	Chchd1	coiled-coil-helix-coiled-coil-helix domain containing 1 [Source:MGI Symbol;Acc:MGI:1913371]	66121	1.00022	9.77e-05	0.00065942
ENSMUSG00000080242	Atp6v0c-ps2	ATPase, H+ transporting, lysosomal V0 subunit C, pseudogene 2 [Source:MGI Symbol;Acc:MGI:2151816]	NA	1.0002	0.00135976	0.00524832
ENSMUSG00000032724	Abtb2	ankyrin repeat and BTB (POZ) domain containing 2 [Source:MGI Symbol;Acc:MGI:2139365]	99382	1.00004	0.000745553	0.00322599
ENSMUSG00000044982	Sft2d3	SFT2 domain containing 3 [Source:MGI Symbol;Acc:MGI:1914408]	67158	0.999681	4.57e-05	0.000358395
ENSMUSG00000028392	Bspry	B-box and SPRY domain containing [Source:MGI Symbol;Acc:MGI:2177191]	192120	0.999331	7.12e-07	1.67e-05
ENSMUSG00000022090	Pdlim2	PDZ and LIM domain 2 [Source:MGI Symbol;Acc:MGI:2384850]	213019	0.998997	5.42e-05	0.000410816
ENSMUSG00000078651	Aoc2	amine oxidase, copper containing 2 (retina-specific) [Source:MGI Symbol;Acc:MGI:2668431]	237940	0.998905	0.000769776	0.00330596
ENSMUSG00000093826	Gm6900	predicted gene 6900 [Source:MGI Symbol;Acc:MGI:3645052]	NA	0.998175	0.0043492	0.0132706
ENSMUSG00000099997	Tubb4b-ps2	tubulin, beta 4B class IVB, pseudogene 2 [Source:MGI Symbol;Acc:MGI:3723458]	NA	0.997536	0.00509333	0.0150455
ENSMUSG00000035547	Capn5	calpain 5 [Source:MGI Symbol;Acc:MGI:1100859]	12337	0.997207	2.12e-09	2.83e-07
ENSMUSG00000048126	Col6a3	collagen, type VI, alpha 3 [Source:MGI Symbol;Acc:MGI:88461]	12835	0.99686	1.57e-05	0.000161379
ENSMUSG00000036285	Noa1	nitric oxide associated 1 [Source:MGI Symbol;Acc:MGI:1914306]	56412	0.996394	9.96e-06	0.0001133
ENSMUSG00000001128	Cfp	complement factor properdin [Source:MGI Symbol;Acc:MGI:97545]	18636	0.996215	4.67e-05	0.000363459
ENSMUSG00000028587	Orc1	origin recognition complex, subunit 1 [Source:MGI Symbol;Acc:MGI:1328337]	18392	0.996001	0.000561554	0.00257465
ENSMUSG00000005481	Ddx39a	DEAD box helicase 39a [Source:MGI Symbol;Acc:MGI:1915528]	68278	0.995827	6.08e-05	0.00044996
ENSMUSG00000034401	Spata6	spermatogenesis associated 6 [Source:MGI Symbol;Acc:MGI:1915196]	67946	0.99488	2.51e-05	0.000226157
ENSMUSG00000008475	Arpc5	actin related protein 2/3 complex, subunit 5 [Source:MGI Symbol;Acc:MGI:1915021]	67771	0.99457	2.21e-06	3.75e-05
ENSMUSG00000069844	Sco1	SCO1 cytochrome c oxidase assembly protein [Source:MGI Symbol;Acc:MGI:106362]	52892	0.994428	2.42e-06	4.02e-05
ENSMUSG00000028893	Sesn2	sestrin 2 [Source:MGI Symbol;Acc:MGI:2651874]	230784	0.994104	3.03e-05	0.00026074
ENSMUSG00000043618	Eif5al3-ps	eukaryotic translation initiation factor 5A-like 3, pseudogene [Source:MGI Symbol;Acc:MGI:3643585]	NA	0.993913	0.00895166	0.0235972
ENSMUSG00000049922	Slc35c1	solute carrier family 35, member C1 [Source:MGI Symbol;Acc:MGI:2443301]	228368	0.990868	8.71e-06	0.000102274
ENSMUSG00000002771	Grin2d	glutamate receptor, ionotropic, NMDA2D (epsilon 4) [Source:MGI Symbol;Acc:MGI:95823]	14814	0.989566	0.00059728	0.00271012
ENSMUSG00000040084	Bub1b	BUB1B, mitotic checkpoint serine/threonine kinase [Source:MGI Symbol;Acc:MGI:1333889]	12236	0.988504	0.000149339	0.000912406
ENSMUSG00000046324	Ermp1	endoplasmic reticulum metallopeptidase 1 [Source:MGI Symbol;Acc:MGI:106250]	226090	0.987811	4.45e-09	4.83e-07
ENSMUSG00000037020	Wdr62	WD repeat domain 62 [Source:MGI Symbol;Acc:MGI:1923696]	233064	0.987533	0.0012346	0.00485356
ENSMUSG00000023886	Smoc2	SPARC related modular calcium binding 2 [Source:MGI Symbol;Acc:MGI:1929881]	64074	0.987461	1.72e-05	0.000171208
ENSMUSG00000022769	Sdf2l1	stromal cell-derived factor 2-like 1 [Source:MGI Symbol;Acc:MGI:2149842]	64136	0.987394	0.000196191	0.00112498
ENSMUSG00000039936	Pik3cd	phosphatidylinositol-4,5-bisphosphate 3-kinase catalytic subunit delta [Source:MGI Symbol;Acc:MGI:1098211]	18707	0.986289	0.00856608	0.0227725
ENSMUSG00000018012	Rac3	Rac family small GTPase 3 [Source:MGI Symbol;Acc:MGI:2180784]	170758	0.986273	0.000493082	0.0023239
ENSMUSG00000108394	Gm45477	predicted gene 45477 [Source:MGI Symbol;Acc:MGI:5791313]	NA	0.985914	3.8e-05	0.000310029
ENSMUSG00000062397	Zfp706	zinc finger protein 706 [Source:MGI Symbol;Acc:MGI:1915286]	68036	0.98319	7.16e-07	1.67e-05
ENSMUSG00000028367	Txn1	thioredoxin 1 [Source:MGI Symbol;Acc:MGI:98874]	22166	0.982991	2.91e-07	8.86e-06
ENSMUSG00000020460	Rps27a	ribosomal protein S27A [Source:MGI Symbol;Acc:MGI:1925544]	78294	0.982774	1.29e-07	4.81e-06
ENSMUSG00000027163	Commd9	COMM domain containing 9 [Source:MGI Symbol;Acc:MGI:1923751]	76501	0.981325	2.82e-06	4.51e-05
ENSMUSG00000032615	Nt5m	5',3'-nucleotidase, mitochondrial [Source:MGI Symbol;Acc:MGI:1917127]	103850	0.980857	2.37e-05	0.000215778
ENSMUSG00000051518	Rps19bp1	ribosomal protein S19 binding protein 1 [Source:MGI Symbol;Acc:MGI:1913788]	66538	0.980604	0.00138263	0.00532252
ENSMUSG00000022756	Slc7a4	solute carrier family 7 (cationic amino acid transporter, y+ system), member 4 [Source:MGI Symbol;Acc:MGI:2146512]	224022	0.980499	0.000108409	0.000713719
ENSMUSG00000044551	9930012K11Rik	RIKEN cDNA 9930012K11 gene [Source:MGI Symbol;Acc:MGI:2145726]	268759	0.979886	0.0222462	0.0492719
ENSMUSG00000100975	Gm28875	predicted gene 28875 [Source:MGI Symbol;Acc:MGI:5579581]	NA	0.979724	0.00426833	0.0130784
ENSMUSG00000015363	Trabd	TraB domain containing [Source:MGI Symbol;Acc:MGI:1915226]	67976	0.97917	3.01e-06	4.74e-05
ENSMUSG00000024068	Spast	spastin [Source:MGI Symbol;Acc:MGI:1858896]	50850	0.97858	1.28e-06	2.48e-05
ENSMUSG00000030413	Pglyrp1	peptidoglycan recognition protein 1 [Source:MGI Symbol;Acc:MGI:1345092]	21946	0.978038	3.4e-06	5.17e-05
ENSMUSG00000045664	Cdc42ep2	CDC42 effector protein (Rho GTPase binding) 2 [Source:MGI Symbol;Acc:MGI:1929744]	104252	0.977541	0.00994092	0.0255946
ENSMUSG00000055612	Cdca7	cell division cycle associated 7 [Source:MGI Symbol;Acc:MGI:1914203]	66953	0.977514	5.02e-08	2.43e-06
ENSMUSG00000017386	Traf4	TNF receptor associated factor 4 [Source:MGI Symbol;Acc:MGI:1202880]	22032	0.97707	4.53e-06	6.31e-05
ENSMUSG00000117924	Tmem223	transmembrane protein 223 [Source:MGI Symbol;Acc:MGI:1914086]	66836	0.977031	6.12e-05	0.000452522
ENSMUSG00000028455	Stoml2	stomatin (Epb7.2)-like 2 [Source:MGI Symbol;Acc:MGI:1913842]	66592	0.9767	2.8e-05	0.000245077
ENSMUSG00000034023	Fancd2	Fanconi anemia, complementation group D2 [Source:MGI Symbol;Acc:MGI:2448480]	NA	0.976689	0.0066371	0.018527
ENSMUSG00000073131	Vma21	VMA21 vacuolar H+-ATPase homolog (S. cerevisiae) [Source:MGI Symbol;Acc:MGI:1914298]	67048	0.974823	0.00033549	0.00172048
ENSMUSG00000029715	Pop7	processing of precursor 7, ribonuclease P family, (S. cerevisiae) [Source:MGI Symbol;Acc:MGI:1921347]	74097	0.974433	0.000317489	0.00164355
ENSMUSG00000020140	Lgr5	leucine rich repeat containing G protein coupled receptor 5 [Source:MGI Symbol;Acc:MGI:1341817]	14160	0.974324	0.000623044	0.00279997
ENSMUSG00000034714	Ttyh2	tweety family member 2 [Source:MGI Symbol;Acc:MGI:2157091]	117160	0.974238	1.09e-06	2.25e-05
ENSMUSG00000025921	Rdh10	retinol dehydrogenase 10 (all-trans) [Source:MGI Symbol;Acc:MGI:1924238]	98711	0.974044	0.000164408	0.000979977
ENSMUSG00000047434	Xxylt1	xyloside xylosyltransferase 1 [Source:MGI Symbol;Acc:MGI:2146443]	268880	0.973587	0.000415615	0.00202857
ENSMUSG00000017221	Psmd3	proteasome (prosome, macropain) 26S subunit, non-ATPase, 3 [Source:MGI Symbol;Acc:MGI:98858]	22123	0.973538	5.79e-07	1.44e-05
ENSMUSG00000028270	Gbp2	guanylate binding protein 2 [Source:MGI Symbol;Acc:MGI:102772]	14469	0.973412	0.000475019	0.00225718
ENSMUSG00000020280	Pus10	pseudouridylate synthase 10 [Source:MGI Symbol;Acc:MGI:1921717]	74467	0.97244	4.02e-07	1.11e-05
ENSMUSG00000019579	Mydgf	myeloid derived growth factor [Source:MGI Symbol;Acc:MGI:2156020]	28106	0.972364	2.73e-06	4.42e-05
ENSMUSG00000068335	Dok1	docking protein 1 [Source:MGI Symbol;Acc:MGI:893587]	13448	0.972299	3.14e-05	0.000268351
ENSMUSG00000022848	Slc49a4	solute carrier family 49 member 4 [Source:MGI Symbol;Acc:MGI:2387188]	224132	0.970851	2.43e-05	0.000220276
ENSMUSG00000030793	Pycard	PYD and CARD domain containing [Source:MGI Symbol;Acc:MGI:1931465]	66824	0.969631	1.53e-06	2.81e-05
ENSMUSG00000078440	Dohh	deoxyhypusine hydroxylase/monooxygenase [Source:MGI Symbol;Acc:MGI:1915964]	102115	0.968634	0.000254355	0.00138427
ENSMUSG00000032002	Dcun1d5	DCN1, defective in cullin neddylation 1, domain containing 5 (S. cerevisiae) [Source:MGI Symbol;Acc:MGI:1924113]	76863	0.968534	1.07e-07	4.23e-06
ENSMUSG00000047728	Ly6g2	lymphocyte antigen 6 complex, locus G2 [Source:MGI Symbol;Acc:MGI:2385015]	223631	0.968262	1.74e-05	0.000172079
ENSMUSG00000027078	Ube2l6	ubiquitin-conjugating enzyme E2L 6 [Source:MGI Symbol;Acc:MGI:1914500]	56791	0.965012	1.63e-05	0.000165344
ENSMUSG00000061983	Rps12	ribosomal protein S12 [Source:MGI Symbol;Acc:MGI:98105]	20042	0.964783	4.6e-06	6.36e-05
ENSMUSG00000016024	Lbp	lipopolysaccharide binding protein [Source:MGI Symbol;Acc:MGI:1098776]	16803	0.96453	0.00277556	0.00931847
ENSMUSG00000075419	Dolk	dolichol kinase [Source:MGI Symbol;Acc:MGI:2677836]	227697	0.964379	5.66e-06	7.46e-05
ENSMUSG00000060678	H4c3	H4 clustered histone 3 [Source:MGI Symbol;Acc:MGI:2448421]	319155	0.964187	0.000119312	0.000768164
ENSMUSG00000027221	Chst1	carbohydrate sulfotransferase 1 [Source:MGI Symbol;Acc:MGI:1924219]	76969	0.963936	8.3e-05	0.000578554
ENSMUSG00000031776	Arl2bp	ADP-ribosylation factor-like 2 binding protein [Source:MGI Symbol;Acc:MGI:1349429]	107566	0.963458	2.34e-07	7.59e-06
ENSMUSG00000006333	Rps9	ribosomal protein S9 [Source:MGI Symbol;Acc:MGI:1924096]	76846	0.963063	1.44e-06	2.69e-05
ENSMUSG00000060143	Gm10076	predicted gene 10076 [Source:MGI Symbol;Acc:MGI:3704451]	NA	0.962857	4.96e-06	6.74e-05
ENSMUSG00000074006	Omp	olfactory marker protein [Source:MGI Symbol;Acc:MGI:97436]	18378	0.962798	5.91e-05	0.000440374
ENSMUSG00000024942	Capn1	calpain 1 [Source:MGI Symbol;Acc:MGI:88263]	12333	0.962443	4.38e-08	2.24e-06
ENSMUSG00000028692	Akr1a1	aldo-keto reductase family 1, member A1 (aldehyde reductase) [Source:MGI Symbol;Acc:MGI:1929955]	58810	0.962411	1.68e-07	5.94e-06
ENSMUSG00000021728	Emb	embigin [Source:MGI Symbol;Acc:MGI:95321]	13723	0.962309	0.00871891	0.0230994
ENSMUSG00000042303	Sgsm3	small G protein signaling modulator 3 [Source:MGI Symbol;Acc:MGI:1916329]	105835	0.962045	3.73e-08	1.99e-06
ENSMUSG00000053716	Dusp7	dual specificity phosphatase 7 [Source:MGI Symbol;Acc:MGI:2387100]	235584	0.961856	0.000170945	0.00101041
ENSMUSG00000021361	Tmem14c	transmembrane protein 14C [Source:MGI Symbol;Acc:MGI:1913404]	66154	0.961281	3.89e-06	5.7e-05
ENSMUSG00000019979	Apaf1	apoptotic peptidase activating factor 1 [Source:MGI Symbol;Acc:MGI:1306796]	11783	0.961273	1.14e-07	4.41e-06
ENSMUSG00000050229	Pigm	phosphatidylinositol glycan anchor biosynthesis, class M [Source:MGI Symbol;Acc:MGI:1914806]	67556	0.961061	4.74e-06	6.5e-05
ENSMUSG00000026715	Serpinc1	serine (or cysteine) peptidase inhibitor, clade C (antithrombin), member 1 [Source:MGI Symbol;Acc:MGI:88095]	11905	0.960771	0.00204254	0.00723609
ENSMUSG00000033948	Zswim5	zinc finger SWIM-type containing 5 [Source:MGI Symbol;Acc:MGI:1921714]	74464	0.960398	0.00019706	0.00112848
ENSMUSG00000032470	Mras	muscle and microspikes RAS [Source:MGI Symbol;Acc:MGI:1100856]	17532	0.960125	0.00463059	0.0139384
ENSMUSG00000051232	Tmem199	transmembrane protein 199 [Source:MGI Symbol;Acc:MGI:2144113]	195040	0.959255	0.000226901	0.00126308
ENSMUSG00000015759	Cnih1	cornichon family AMPA receptor auxiliary protein 1 [Source:MGI Symbol;Acc:MGI:1277202]	12793	0.959136	0.000484326	0.00229166
ENSMUSG00000028312	Smc2	structural maintenance of chromosomes 2 [Source:MGI Symbol;Acc:MGI:106067]	14211	0.958556	0.000111522	0.000730194
ENSMUSG00000029580	Actb	actin, beta [Source:MGI Symbol;Acc:MGI:87904]	11461	0.958449	1e-06	2.11e-05
ENSMUSG00000038034	Igsf8	immunoglobulin superfamily, member 8 [Source:MGI Symbol;Acc:MGI:2154090]	140559	0.958431	1.96e-07	6.72e-06
ENSMUSG00000051727	Kctd14	potassium channel tetramerisation domain containing 14 [Source:MGI Symbol;Acc:MGI:1289222]	233529	0.958399	0.000602504	0.00273099
ENSMUSG00000023143	Nagpa	N-acetylglucosamine-1-phosphodiester alpha-N-acetylglucosaminidase [Source:MGI Symbol;Acc:MGI:1351598]	27426	0.957606	3.5e-05	0.00029175
ENSMUSG00000096001	2610528A11Rik	RIKEN cDNA 2610528A11 gene [Source:MGI Symbol;Acc:MGI:1917295]	70045	0.955424	0.0044079	0.013396
ENSMUSG00000030811	Fbxl19	F-box and leucine-rich repeat protein 19 [Source:MGI Symbol;Acc:MGI:3039600]	233902	0.955356	1.23e-06	2.43e-05
ENSMUSG00000020101	Vsir	V-set immunoregulatory receptor [Source:MGI Symbol;Acc:MGI:1921298]	74048	0.9545	4.23e-06	6.05e-05
ENSMUSG00000014294	Ndufa2	NADH:ubiquinone oxidoreductase subunit A2 [Source:MGI Symbol;Acc:MGI:1343103]	17991	0.953931	3.67e-05	0.000301501
ENSMUSG00000059326	Csf2ra	colony stimulating factor 2 receptor, alpha, low-affinity (granulocyte-macrophage) [Source:MGI Symbol;Acc:MGI:1339754]	12982	0.95348	8.31e-06	9.88e-05
ENSMUSG00000037089	Slc35b2	solute carrier family 35, member B2 [Source:MGI Symbol;Acc:MGI:1921086]	73836	0.953068	2.08e-06	3.57e-05
ENSMUSG00000052160	Pld4	phospholipase D family, member 4 [Source:MGI Symbol;Acc:MGI:2144765]	104759	0.952799	0.00203895	0.00723185
ENSMUSG00000027864	Ptgfrn	prostaglandin F2 receptor negative regulator [Source:MGI Symbol;Acc:MGI:1277114]	19221	0.951094	5.99e-08	2.73e-06
ENSMUSG00000029557	Mrm2	mitochondrial rRNA methyltransferase 2 [Source:MGI Symbol;Acc:MGI:1915267]	68017	0.950661	0.00013057	0.000826125
ENSMUSG00000026134	Prim2	DNA primase, p58 subunit [Source:MGI Symbol;Acc:MGI:97758]	19076	0.950607	0.000837175	0.00353295
ENSMUSG00000041346	Wrap53	WD repeat containing, antisense to Trp53 [Source:MGI Symbol;Acc:MGI:2384933]	216853	0.949631	9.1e-05	0.000620208
ENSMUSG00000021998	Lcp1	lymphocyte cytosolic protein 1 [Source:MGI Symbol;Acc:MGI:104808]	18826	0.949415	0.00197698	0.00704558
ENSMUSG00000025758	Plk4	polo like kinase 4 [Source:MGI Symbol;Acc:MGI:101783]	20873	0.949332	0.000611427	0.00276097
ENSMUSG00000029275	Gfi1	growth factor independent 1 transcription repressor [Source:MGI Symbol;Acc:MGI:103170]	14581	0.948691	0.00477531	0.0142825
ENSMUSG00000055926	Gm14137	predicted gene 14137 [Source:MGI Symbol;Acc:MGI:3651144]	623781	0.948357	0.00203939	0.00723185
ENSMUSG00000020440	Arf5	ADP-ribosylation factor 5 [Source:MGI Symbol;Acc:MGI:99434]	11844	0.947801	1.18e-07	4.53e-06
ENSMUSG00000059518	Znhit1	zinc finger, HIT domain containing 1 [Source:MGI Symbol;Acc:MGI:1917353]	70103	0.947785	7.58e-05	0.000538412
ENSMUSG00000083396	Gm15542	predicted gene 15542 [Source:MGI Symbol;Acc:MGI:3782990]	NA	0.947559	0.0110585	0.0279201
ENSMUSG00000073684	Faap20	Fanconi anemia core complex associated protein 20 [Source:MGI Symbol;Acc:MGI:1914763]	67513	0.94714	5.63e-05	0.000422937
ENSMUSG00000033751	Gadd45gip1	growth arrest and DNA-damage-inducible, gamma interacting protein 1 [Source:MGI Symbol;Acc:MGI:1914947]	102060	0.946573	0.00358447	0.0114525
ENSMUSG00000037321	Tap1	transporter 1, ATP-binding cassette, sub-family B (MDR/TAP) [Source:MGI Symbol;Acc:MGI:98483]	21354	0.946363	0.000165783	0.000985409
ENSMUSG00000030346	Rad51ap1	RAD51 associated protein 1 [Source:MGI Symbol;Acc:MGI:1098224]	19362	0.946048	0.00246575	0.0084396
ENSMUSG00000009566	Fpgs	folylpolyglutamyl synthetase [Source:MGI Symbol;Acc:MGI:95576]	14287	0.945968	0.0001099	0.000722813
ENSMUSG00000036805	Noxa1	NADPH oxidase activator 1 [Source:MGI Symbol;Acc:MGI:2449980]	241275	0.945826	6.21e-06	8e-05
ENSMUSG00000034906	Ncaph	non-SMC condensin I complex, subunit H [Source:MGI Symbol;Acc:MGI:2444777]	215387	0.945202	0.0012911	0.00503355
ENSMUSG00000101597	Gm5621	predicted gene 5621 [Source:MGI Symbol;Acc:MGI:3646701]	NA	0.945068	0.000736339	0.00319558
ENSMUSG00000067235	H2-Q10	histocompatibility 2, Q region locus 10 [Source:MGI Symbol;Acc:MGI:95929]	15007	0.944884	0.00863336	0.0229123
ENSMUSG00000030008	Pradc1	protease-associated domain containing 1 [Source:MGI Symbol;Acc:MGI:1920577]	73327	0.944714	0.00109463	0.00440598
ENSMUSG00000035172	Plekhh3	pleckstrin homology domain containing, family H (with MyTH4 domain) member 3 [Source:MGI Symbol;Acc:MGI:2384950]	217198	0.944489	8.25e-07	1.86e-05
ENSMUSG00000092118	Fancf	Fanconi anemia, complementation group F [Source:MGI Symbol;Acc:MGI:3689889]	100040608	0.9436	0.022061	0.048936
ENSMUSG00000039278	Pcsk1n	proprotein convertase subtilisin/kexin type 1 inhibitor [Source:MGI Symbol;Acc:MGI:1353431]	30052	0.943481	0.00075707	0.00326344
ENSMUSG00000027006	Dnajc10	DnaJ heat shock protein family (Hsp40) member C10 [Source:MGI Symbol;Acc:MGI:1914111]	66861	0.943239	2.22e-07	7.38e-06
ENSMUSG00000086390	1810019D21Rik	RIKEN cDNA 1810019D21 gene [Source:MGI Symbol;Acc:MGI:1917021]	NA	0.942998	6.48e-06	8.24e-05
ENSMUSG00000027469	Tpx2	TPX2, microtubule-associated [Source:MGI Symbol;Acc:MGI:1919369]	72119	0.942793	0.000770562	0.00330809
ENSMUSG00000081343	Gm16071	predicted gene 16071 [Source:MGI Symbol;Acc:MGI:3801777]	NA	0.94264	0.00722267	0.0198801
ENSMUSG00000004446	Bid	BH3 interacting domain death agonist [Source:MGI Symbol;Acc:MGI:108093]	12122	0.942238	0.000208292	0.00117996
ENSMUSG00000048865	Arhgap30	Rho GTPase activating protein 30 [Source:MGI Symbol;Acc:MGI:2684948]	226652	0.942181	0.0215355	0.0480376
ENSMUSG00000021177	Tdp1	tyrosyl-DNA phosphodiesterase 1 [Source:MGI Symbol;Acc:MGI:1920036]	104884	0.941377	0.000366961	0.00184448
ENSMUSG00000029449	Rhof	ras homolog family member F (in filopodia) [Source:MGI Symbol;Acc:MGI:1345629]	23912	0.940141	0.000735156	0.00319255
ENSMUSG00000054723	Vmac	vimentin-type intermediate filament associated coiled-coil protein [Source:MGI Symbol;Acc:MGI:2146912]	106639	0.939335	0.000140601	0.000876011
ENSMUSG00000041355	Ssr2	signal sequence receptor, beta [Source:MGI Symbol;Acc:MGI:1913506]	66256	0.93893	8.96e-07	1.97e-05
ENSMUSG00000021485	Mxd3	Max dimerization protein 3 [Source:MGI Symbol;Acc:MGI:104987]	17121	0.938651	0.0151896	0.0361505
ENSMUSG00000097415	AU020206	expressed sequence AU020206 [Source:MGI Symbol;Acc:MGI:2142134]	NA	0.938036	0.00027437	0.0014677
ENSMUSG00000021190	Lgmn	legumain [Source:MGI Symbol;Acc:MGI:1330838]	19141	0.938012	1.87e-07	6.47e-06
ENSMUSG00000060093	H4c1	H4 clustered histone 1 [Source:MGI Symbol;Acc:MGI:2448419]	326619	0.937882	0.00531136	0.0155499
ENSMUSG00000074797	Itpa	inosine triphosphatase (nucleoside triphosphate pyrophosphatase) [Source:MGI Symbol;Acc:MGI:96622]	16434	0.937581	4.3e-06	6.09e-05
ENSMUSG00000023048	Prr13	proline rich 13 [Source:MGI Symbol;Acc:MGI:1913401]	66151	0.937409	4.89e-06	6.66e-05
ENSMUSG00000084416	Rpl10a-ps1	ribosomal protein L10A, pseudogene 1 [Source:MGI Symbol;Acc:MGI:3705885]	NA	0.937341	0.000106883	0.000706128
ENSMUSG00000026288	Inpp5d	inositol polyphosphate-5-phosphatase D [Source:MGI Symbol;Acc:MGI:107357]	16331	0.937067	0.000416365	0.00203073
ENSMUSG00000060992	Copz1	coatomer protein complex, subunit zeta 1 [Source:MGI Symbol;Acc:MGI:1929063]	56447	0.936406	4.74e-07	1.25e-05
ENSMUSG00000042804	Gpr153	G protein-coupled receptor 153 [Source:MGI Symbol;Acc:MGI:1916157]	100129	0.935135	0.00112698	0.00450998
ENSMUSG00000006585	Cdt1	chromatin licensing and DNA replication factor 1 [Source:MGI Symbol;Acc:MGI:1914427]	67177	0.934706	0.000117057	0.000756543
ENSMUSG00000079111	Kdelr2	KDEL (Lys-Asp-Glu-Leu) endoplasmic reticulum protein retention receptor 2 [Source:MGI Symbol;Acc:MGI:1914163]	66913	0.934596	2.02e-05	0.000191226
ENSMUSG00000001227	Sema6b	sema domain, transmembrane domain (TM), and cytoplasmic domain, (semaphorin) 6B [Source:MGI Symbol;Acc:MGI:1202889]	20359	0.934592	5.79e-05	0.00043295
ENSMUSG00000050088	1600012H06Rik	RIKEN cDNA 1600012H06 gene [Source:MGI Symbol;Acc:MGI:1915162]	67912	0.934313	3.1e-07	9.16e-06
ENSMUSG00000044285	Ubb-ps	ubiquitin B, pseudogene [Source:MGI Symbol;Acc:MGI:3037679]	218963	0.934035	0.0017424	0.00637008
ENSMUSG00000000420	Galnt1	polypeptide N-acetylgalactosaminyltransferase 1 [Source:MGI Symbol;Acc:MGI:894693]	14423	0.933586	1.21e-06	2.43e-05
ENSMUSG00000040447	Spns2	spinster homolog 2 [Source:MGI Symbol;Acc:MGI:2384936]	216892	0.933531	8.14e-05	0.000570293
ENSMUSG00000056708	Ier5	immediate early response 5 [Source:MGI Symbol;Acc:MGI:1337072]	15939	0.933277	3.96e-05	0.000318988
ENSMUSG00000031266	Gla	galactosidase, alpha [Source:MGI Symbol;Acc:MGI:1347344]	11605	0.933157	6.62e-05	0.000481471
ENSMUSG00000026429	Ube2t	ubiquitin-conjugating enzyme E2T [Source:MGI Symbol;Acc:MGI:1914446]	67196	0.932854	0.00380929	0.0119932
ENSMUSG00000038525	Armc10	armadillo repeat containing 10 [Source:MGI Symbol;Acc:MGI:1914461]	67211	0.932127	5.91e-07	1.46e-05
ENSMUSG00000003500	Impdh1	inosine monophosphate dehydrogenase 1 [Source:MGI Symbol;Acc:MGI:96567]	23917	0.932111	0.00021086	0.00119092
ENSMUSG00000024610	Cd74	CD74 antigen (invariant polypeptide of major histocompatibility complex, class II antigen-associated) [Source:MGI Symbol;Acc:MGI:96534]	16149	0.931721	0.00111523	0.00446975
ENSMUSG00000005054	Cstb	cystatin B [Source:MGI Symbol;Acc:MGI:109514]	13014	0.930313	0.000181318	0.00105944
ENSMUSG00000022178	Ajuba	ajuba LIM protein [Source:MGI Symbol;Acc:MGI:1341886]	16475	0.929348	0.00215381	0.00756515
ENSMUSG00000028560	Usp1	ubiquitin specific peptidase 1 [Source:MGI Symbol;Acc:MGI:2385198]	230484	0.928762	7.93e-07	1.8e-05
ENSMUSG00000028480	Glipr2	GLI pathogenesis-related 2 [Source:MGI Symbol;Acc:MGI:1917770]	384009	0.928653	0.00566019	0.0163134
ENSMUSG00000074923	Pak6	p21 (RAC1) activated kinase 6 [Source:MGI Symbol;Acc:MGI:2679420]	214230	0.928357	0.00834301	0.0223102
ENSMUSG00000041084	Ostc	oligosaccharyltransferase complex subunit (non-catalytic) [Source:MGI Symbol;Acc:MGI:1913607]	66357	0.928013	3.44e-05	0.000287934
ENSMUSG00000059461	Gm7331	predicted gene 7331 [Source:MGI Symbol;Acc:MGI:3644702]	NA	0.926516	0.00203765	0.00723045
ENSMUSG00000028398	Dmac1	distal membrane arm assembly complex 1 [Source:MGI Symbol;Acc:MGI:1914178]	66928	0.925379	0.000344168	0.00175472
ENSMUSG00000063320	1190007I07Rik	RIKEN cDNA 1190007I07 gene [Source:MGI Symbol;Acc:MGI:3698433]	544717	0.925318	0.00287405	0.00958886
ENSMUSG00000026274	Pask	PAS domain containing serine/threonine kinase [Source:MGI Symbol;Acc:MGI:2155936]	269224	0.924847	0.000469308	0.00223589
ENSMUSG00000036611	Eepd1	endonuclease/exonuclease/phosphatase family domain containing 1 [Source:MGI Symbol;Acc:MGI:1914734]	67484	0.924639	0.000561387	0.00257465
ENSMUSG00000024030	Abcg1	ATP binding cassette subfamily G member 1 [Source:MGI Symbol;Acc:MGI:107704]	11307	0.924297	0.00026447	0.00142782
ENSMUSG00000033216	Eefsec	eukaryotic elongation factor, selenocysteine-tRNA-specific [Source:MGI Symbol;Acc:MGI:2137092]	65967	0.924166	0.00120808	0.00477065
ENSMUSG00000063200	Nol7	nucleolar protein 7 [Source:MGI Symbol;Acc:MGI:1917328]	70078	0.923028	0.000181379	0.00105944
ENSMUSG00000007080	Pole	polymerase (DNA directed), epsilon [Source:MGI Symbol;Acc:MGI:1196391]	18973	0.922429	6.72e-05	0.000487344
ENSMUSG00000032306	Mpi	mannose phosphate isomerase [Source:MGI Symbol;Acc:MGI:97075]	110119	0.922175	1.75e-06	3.12e-05
ENSMUSG00000001750	Tcirg1	T cell, immune regulator 1, ATPase, H+ transporting, lysosomal V0 protein A3 [Source:MGI Symbol;Acc:MGI:1350931]	27060	0.92214	2.58e-07	8.16e-06
ENSMUSG00000030750	Nsmce1	NSE1 homolog, SMC5-SMC6 complex component [Source:MGI Symbol;Acc:MGI:1914961]	67711	0.921475	0.00042449	0.0020627
ENSMUSG00000026509	Capn2	calpain 2 [Source:MGI Symbol;Acc:MGI:88264]	12334	0.92079	3.29e-08	1.81e-06
ENSMUSG00000022203	Efs	embryonal Fyn-associated substrate [Source:MGI Symbol;Acc:MGI:105311]	13644	0.920668	0.000967322	0.00398501
ENSMUSG00000026981	Il1rn	interleukin 1 receptor antagonist [Source:MGI Symbol;Acc:MGI:96547]	16181	0.920364	1.74e-05	0.00017253
ENSMUSG00000003779	Kif20a	kinesin family member 20A [Source:MGI Symbol;Acc:MGI:1201682]	19348	0.919812	0.0014007	0.00537741
ENSMUSG00000051557	Pusl1	pseudouridylate synthase-like 1 [Source:MGI Symbol;Acc:MGI:3047787]	433813	0.919368	0.000493625	0.00232562
ENSMUSG00000036672	Cenpt	centromere protein T [Source:MGI Symbol;Acc:MGI:2443939]	320394	0.919322	1.84e-05	0.000178736
ENSMUSG00000030339	Ltbr	lymphotoxin B receptor [Source:MGI Symbol;Acc:MGI:104875]	17000	0.919313	1.57e-06	2.87e-05
ENSMUSG00000034957	Cebpa	CCAAT/enhancer binding protein (C/EBP), alpha [Source:MGI Symbol;Acc:MGI:99480]	12606	0.91868	2.41e-05	0.000219264
ENSMUSG00000019461	Plscr3	phospholipid scramblase 3 [Source:MGI Symbol;Acc:MGI:1917560]	70310	0.918572	1.62e-05	0.000165019
ENSMUSG00000024845	Tmem134	transmembrane protein 134 [Source:MGI Symbol;Acc:MGI:1914240]	66990	0.918141	2.88e-06	4.57e-05
ENSMUSG00000026202	Tuba4a	tubulin, alpha 4A [Source:MGI Symbol;Acc:MGI:1095410]	22145	0.918101	0.000542148	0.00249962
ENSMUSG00000019731	Slc35e1	solute carrier family 35, member E1 [Source:MGI Symbol;Acc:MGI:2142403]	270066	0.917937	6.72e-06	8.45e-05
ENSMUSG00000094344	Gm11942	predicted gene 11942 [Source:MGI Symbol;Acc:MGI:3650608]	NA	0.91732	7.74e-05	0.000547597
ENSMUSG00000002393	Nr2f6	nuclear receptor subfamily 2, group F, member 6 [Source:MGI Symbol;Acc:MGI:1352453]	13864	0.916697	0.00115971	0.00461287
ENSMUSG00000025384	Faap100	Fanconi anemia core complex associated protein 100 [Source:MGI Symbol;Acc:MGI:1919135]	71885	0.915965	1.66e-05	0.000166973
ENSMUSG00000005566	Trim28	tripartite motif-containing 28 [Source:MGI Symbol;Acc:MGI:109274]	21849	0.915777	6.07e-08	2.75e-06
ENSMUSG00000056305	Usp39	ubiquitin specific peptidase 39 [Source:MGI Symbol;Acc:MGI:107622]	28035	0.915336	0.00218559	0.00766033
ENSMUSG00000028108	Ecm1	extracellular matrix protein 1 [Source:MGI Symbol;Acc:MGI:103060]	13601	0.914255	9.32e-05	0.000632302
ENSMUSG00000036442	Thap11	THAP domain containing 11 [Source:MGI Symbol;Acc:MGI:1930964]	59016	0.914028	1.07e-05	0.000118685
ENSMUSG00000044786	Zfp36	zinc finger protein 36 [Source:MGI Symbol;Acc:MGI:99180]	22695	0.913684	0.000150829	0.000918523
ENSMUSG00000016194	Hsd11b1	hydroxysteroid 11-beta dehydrogenase 1 [Source:MGI Symbol;Acc:MGI:103562]	15483	0.913471	0.021303	0.047705
ENSMUSG00000051223	Bzw1	basic leucine zipper and W2 domains 1 [Source:MGI Symbol;Acc:MGI:1914132]	66882	0.912557	1.13e-06	2.3e-05
ENSMUSG00000036553	Sh3tc1	SH3 domain and tetratricopeptide repeats 1 [Source:MGI Symbol;Acc:MGI:2678949]	231147	0.912028	9.05e-06	0.000105541
ENSMUSG00000047443	Erfe	erythroferrone [Source:MGI Symbol;Acc:MGI:3606476]	227358	0.911923	0.000533073	0.0024699
ENSMUSG00000044147	Arf6	ADP-ribosylation factor 6 [Source:MGI Symbol;Acc:MGI:99435]	11845	0.910947	8.51e-07	1.89e-05
ENSMUSG00000038759	Nup205	nucleoporin 205 [Source:MGI Symbol;Acc:MGI:2141625]	70699	0.910563	1.03e-05	0.000115775
ENSMUSG00000062963	Ufc1	ubiquitin-fold modifier conjugating enzyme 1 [Source:MGI Symbol;Acc:MGI:1913405]	66155	0.910292	3.29e-05	0.00027864
ENSMUSG00000019302	Atp6v0a1	ATPase, H+ transporting, lysosomal V0 subunit A1 [Source:MGI Symbol;Acc:MGI:103286]	11975	0.909983	4.02e-08	2.08e-06
ENSMUSG00000044857	Lemd2	LEM domain containing 2 [Source:MGI Symbol;Acc:MGI:2385045]	224640	0.909836	1.13e-05	0.000123502
ENSMUSG00000021670	Hmgcr	3-hydroxy-3-methylglutaryl-Coenzyme A reductase [Source:MGI Symbol;Acc:MGI:96159]	15357	0.908794	9.21e-06	0.000106824
ENSMUSG00000040711	Sh3pxd2b	SH3 and PX domains 2B [Source:MGI Symbol;Acc:MGI:2442062]	268396	0.908352	0.000141405	0.000879198
ENSMUSG00000029233	Srd5a3	steroid 5 alpha-reductase 3 [Source:MGI Symbol;Acc:MGI:1930252]	57357	0.908036	9.84e-06	0.000112324
ENSMUSG00000026227	2810459M11Rik	RIKEN cDNA 2810459M11 gene [Source:MGI Symbol;Acc:MGI:1920042]	72792	0.907534	3.57e-05	0.000296397
ENSMUSG00000032667	Pon2	paraoxonase 2 [Source:MGI Symbol;Acc:MGI:106687]	330260	0.907373	3.39e-06	5.16e-05
ENSMUSG00000033589	Reep4	receptor accessory protein 4 [Source:MGI Symbol;Acc:MGI:1919799]	72549	0.907136	1.07e-05	0.000118908
ENSMUSG00000048922	Cdca2	cell division cycle associated 2 [Source:MGI Symbol;Acc:MGI:1919787]	108912	0.906991	0.00698153	0.0193296
ENSMUSG00000029570	Lfng	LFNG O-fucosylpeptide 3-beta-N-acetylglucosaminyltransferase [Source:MGI Symbol;Acc:MGI:1095413]	16848	0.906412	5.74e-06	7.54e-05
ENSMUSG00000021697	Depdc1b	DEP domain containing 1B [Source:MGI Symbol;Acc:MGI:2145425]	218581	0.906052	0.00849717	0.022635
ENSMUSG00000026971	Itgb6	integrin beta 6 [Source:MGI Symbol;Acc:MGI:96615]	16420	0.90581	2.43e-05	0.000220276
ENSMUSG00000041263	Rusc1	RUN and SH3 domain containing 1 [Source:MGI Symbol;Acc:MGI:1919546]	72296	0.905692	0.0018866	0.0067804
ENSMUSG00000105854	Gm8925	predicted gene 8925 [Source:MGI Symbol;Acc:MGI:3643158]	NA	0.905363	0.00775854	0.021041
ENSMUSG00000006800	Sulf2	sulfatase 2 [Source:MGI Symbol;Acc:MGI:1919293]	72043	0.90524	0.00156764	0.00587152
ENSMUSG00000025856	Pdgfa	platelet derived growth factor, alpha [Source:MGI Symbol;Acc:MGI:97527]	18590	0.905032	2.83e-05	0.000247861
ENSMUSG00000102844	Gm38034	predicted gene, 38034 [Source:MGI Symbol;Acc:MGI:5611262]	NA	0.904942	4.36e-05	0.00034487
ENSMUSG00000040552	C3ar1	complement component 3a receptor 1 [Source:MGI Symbol;Acc:MGI:1097680]	12267	0.904846	0.000293892	0.00154696
ENSMUSG00000036430	Tbcc	tubulin-specific chaperone C [Source:MGI Symbol;Acc:MGI:1919976]	72726	0.903898	0.00652558	0.0182983
ENSMUSG00000014444	Piezo1	piezo-type mechanosensitive ion channel component 1 [Source:MGI Symbol;Acc:MGI:3603204]	234839	0.903668	2.61e-05	0.000233139
ENSMUSG00000026676	Ccdc3	coiled-coil domain containing 3 [Source:MGI Symbol;Acc:MGI:1921436]	74186	0.903106	0.000198745	0.00113517
ENSMUSG00000030539	Sema4b	sema domain, immunoglobulin domain (Ig), transmembrane domain (TM) and short cytoplasmic domain, (semaphorin) 4B [Source:MGI Symbol;Acc:MGI:107559]	20352	0.903082	3.26e-06	5.02e-05
ENSMUSG00000021967	Mrpl57	mitochondrial ribosomal protein L57 [Source:MGI Symbol;Acc:MGI:1915090]	67840	0.902823	1.68e-05	0.000168144
ENSMUSG00000109274	Gm45133	predicted gene 45133 [Source:MGI Symbol;Acc:MGI:5753709]	NA	0.902658	0.00302764	0.00999638
ENSMUSG00000042810	Krba1	KRAB-A domain containing 1 [Source:MGI Symbol;Acc:MGI:1925077]	77827	0.902069	1.15e-06	2.32e-05
ENSMUSG00000050989	Selenon	selenoprotein N [Source:MGI Symbol;Acc:MGI:2151208]	74777	0.901934	0.00279942	0.00939139
ENSMUSG00000039481	Nrtn	neurturin [Source:MGI Symbol;Acc:MGI:108417]	18188	0.901807	0.0129671	0.0317752
ENSMUSG00000004846	Plod3	procollagen-lysine, 2-oxoglutarate 5-dioxygenase 3 [Source:MGI Symbol;Acc:MGI:1347008]	26433	0.901721	7.79e-06	9.41e-05
ENSMUSG00000052373	Mpp3	membrane protein, palmitoylated 3 (MAGUK p55 subfamily member 3) [Source:MGI Symbol;Acc:MGI:1328354]	13384	0.901215	0.00130581	0.00507734
ENSMUSG00000044244	Il20rb	interleukin 20 receptor beta [Source:MGI Symbol;Acc:MGI:2143266]	213208	0.90117	0.00393136	0.0122721
ENSMUSG00000039515	Ptpa	protein phosphatase 2 protein activator [Source:MGI Symbol;Acc:MGI:1346006]	110854	0.900949	1.23e-06	2.43e-05
ENSMUSG00000070871	Ccnyl1	cyclin Y-like 1 [Source:MGI Symbol;Acc:MGI:2138614]	227210	0.90077	1.03e-05	0.000115775
ENSMUSG00000033105	Lss	lanosterol synthase [Source:MGI Symbol;Acc:MGI:1336155]	16987	0.900645	0.0002107	0.00119092
ENSMUSG00000087679	Tmem250-ps	transmembrane protein 250, pseudogene [Source:MGI Symbol;Acc:MGI:1924939]	109299	0.900554	2.12e-06	3.62e-05
ENSMUSG00000007833	Aldh16a1	aldehyde dehydrogenase 16 family, member A1 [Source:MGI Symbol;Acc:MGI:1916998]	69748	0.900387	1.25e-06	2.45e-05
ENSMUSG00000032299	Commd4	COMM domain containing 4 [Source:MGI Symbol;Acc:MGI:1913449]	66199	0.899371	1e-05	0.000113849
ENSMUSG00000030682	Cdipt	CDP-diacylglycerol--inositol 3-phosphatidyltransferase (phosphatidylinositol synthase) [Source:MGI Symbol;Acc:MGI:105491]	52858	0.899067	4.56e-07	1.21e-05
ENSMUSG00000027247	Arhgap1	Rho GTPase activating protein 1 [Source:MGI Symbol;Acc:MGI:2445003]	228359	0.898402	8.65e-07	1.92e-05
ENSMUSG00000068262	Gm5879	predicted gene 5879 [Source:MGI Symbol;Acc:MGI:3647624]	NA	0.896993	0.0017104	0.00628208
ENSMUSG00000024308	Tapbp	TAP binding protein [Source:MGI Symbol;Acc:MGI:1201689]	21356	0.89567	1.22e-06	2.43e-05
ENSMUSG00000029547	Ints1	integrator complex subunit 1 [Source:MGI Symbol;Acc:MGI:1915760]	68510	0.894757	1.1e-07	4.31e-06
ENSMUSG00000002881	Nab1	Ngfi-A binding protein 1 [Source:MGI Symbol;Acc:MGI:107564]	17936	0.894715	4.74e-07	1.25e-05
ENSMUSG00000049287	Iba57	IBA57 homolog, iron-sulfur cluster assembly [Source:MGI Symbol;Acc:MGI:3041174]	216792	0.894522	4.37e-05	0.000345726
ENSMUSG00000097084	Foxl1	forkhead box L1 [Source:MGI Symbol;Acc:MGI:1347469]	14241	0.892311	0.0116635	0.0291456
ENSMUSG00000032519	Slc25a38	solute carrier family 25, member 38 [Source:MGI Symbol;Acc:MGI:2384782]	208638	0.891428	6e-05	0.000445243
ENSMUSG00000051413	Plagl2	pleiomorphic adenoma gene-like 2 [Source:MGI Symbol;Acc:MGI:1933165]	54711	0.891383	5.53e-06	7.31e-05
ENSMUSG00000055976	Cldn23	claudin 23 [Source:MGI Symbol;Acc:MGI:1919158]	71908	0.890189	4.61e-05	0.00036047
ENSMUSG00000027498	Cstf1	cleavage stimulation factor, 3' pre-RNA, subunit 1 [Source:MGI Symbol;Acc:MGI:1914587]	67337	0.890094	0.000313559	0.00162769
ENSMUSG00000045665	Mfsd5	major facilitator superfamily domain containing 5 [Source:MGI Symbol;Acc:MGI:2145901]	106073	0.889634	7.29e-06	8.96e-05
ENSMUSG00000072082	Ccnf	cyclin F [Source:MGI Symbol;Acc:MGI:102551]	12449	0.889591	0.00177469	0.0064612
ENSMUSG00000015869	Prpsap1	phosphoribosyl pyrophosphate synthetase-associated protein 1 [Source:MGI Symbol;Acc:MGI:1915013]	67763	0.889189	2.03e-05	0.000191985
ENSMUSG00000040525	Cblc	Casitas B-lineage lymphoma c [Source:MGI Symbol;Acc:MGI:1931457]	80794	0.889093	8.52e-07	1.89e-05
ENSMUSG00000049124	Gm8186	predicted gene 8186 [Source:MGI Symbol;Acc:MGI:3643110]	NA	0.888583	0.0112031	0.0281984
ENSMUSG00000021550	2210016F16Rik	RIKEN cDNA 2210016F16 gene [Source:MGI Symbol;Acc:MGI:1917403]	70153	0.888565	4.3e-06	6.09e-05
ENSMUSG00000025144	Cenpx	centromere protein X [Source:MGI Symbol;Acc:MGI:894324]	20892	0.888559	7.71e-06	9.35e-05
ENSMUSG00000030245	Golt1b	golgi transport 1B [Source:MGI Symbol;Acc:MGI:1914214]	66964	0.887126	3.82e-05	0.000310811
ENSMUSG00000036777	Anln	anillin, actin binding protein [Source:MGI Symbol;Acc:MGI:1920174]	68743	0.886533	0.000654092	0.00291066
ENSMUSG00000030751	Psma1	proteasome subunit alpha 1 [Source:MGI Symbol;Acc:MGI:1347005]	26440	0.886348	1.39e-05	0.000145841
ENSMUSG00000037514	Pank2	pantothenate kinase 2 [Source:MGI Symbol;Acc:MGI:1921700]	74450	0.885082	3.64e-05	0.000300229
ENSMUSG00000001525	Tubb5	tubulin, beta 5 class I [Source:MGI Symbol;Acc:MGI:107812]	22154	0.884889	3.4e-05	0.000285913
ENSMUSG00000026972	Arrdc1	arrestin domain containing 1 [Source:MGI Symbol;Acc:MGI:2446136]	215705	0.884689	3.58e-07	1.02e-05
ENSMUSG00000004098	Col5a3	collagen, type V, alpha 3 [Source:MGI Symbol;Acc:MGI:1858212]	53867	0.884683	0.000400323	0.00197149
ENSMUSG00000102899	Gm37850	predicted gene, 37850 [Source:MGI Symbol;Acc:MGI:5611078]	NA	0.884664	0.00437222	0.0133229
ENSMUSG00000035027	Map2k2	mitogen-activated protein kinase kinase 2 [Source:MGI Symbol;Acc:MGI:1346867]	26396	0.884657	3.91e-07	1.1e-05
ENSMUSG00000030042	Pole4	polymerase (DNA-directed), epsilon 4 (p12 subunit) [Source:MGI Symbol;Acc:MGI:1914229]	66979	0.88426	0.000143034	0.0008858
ENSMUSG00000021759	Plpp1	phospholipid phosphatase 1 [Source:MGI Symbol;Acc:MGI:108412]	19012	0.883891	5.83e-05	0.000435409
ENSMUSG00000038301	Snx10	sorting nexin 10 [Source:MGI Symbol;Acc:MGI:1919232]	71982	0.883726	0.00193616	0.00692636
ENSMUSG00000018858	Mrpl58	mitochondrial ribosomal protein L58 [Source:MGI Symbol;Acc:MGI:1915822]	68572	0.883515	6.47e-08	2.87e-06
ENSMUSG00000032698	Lmo2	LIM domain only 2 [Source:MGI Symbol;Acc:MGI:102811]	16909	0.883151	0.00892056	0.0235355
ENSMUSG00000030056	Isy1	ISY1 splicing factor homolog [Source:MGI Symbol;Acc:MGI:1923310]	57905	0.883004	0.000378047	0.00188866
ENSMUSG00000032288	Imp3	IMP3, U3 small nucleolar ribonucleoprotein [Source:MGI Symbol;Acc:MGI:1916119]	102462	0.882647	3.73e-06	5.55e-05
ENSMUSG00000063802	Hspbp1	HSPA (heat shock 70kDa) binding protein, cytoplasmic cochaperone 1 [Source:MGI Symbol;Acc:MGI:1913495]	66245	0.882395	9.84e-05	0.000663752
ENSMUSG00000030263	Lrmp	lymphoid-restricted membrane protein [Source:MGI Symbol;Acc:MGI:108424]	16970	0.882008	0.00554643	0.0160735
ENSMUSG00000049299	Trappc1	trafficking protein particle complex 1 [Source:MGI Symbol;Acc:MGI:1098727]	245828	0.881996	0.000186061	0.00108103
ENSMUSG00000029234	Tmem165	transmembrane protein 165 [Source:MGI Symbol;Acc:MGI:894407]	21982	0.881767	0.000247779	0.00135634
ENSMUSG00000025239	Limd1	LIM domains containing 1 [Source:MGI Symbol;Acc:MGI:1352502]	29806	0.88119	1.44e-07	5.25e-06
ENSMUSG00000025792	Slc25a10	solute carrier family 25 (mitochondrial carrier, dicarboxylate transporter), member 10 [Source:MGI Symbol;Acc:MGI:1353497]	27376	0.880309	6.69e-08	2.95e-06
ENSMUSG00000078485	Plekhn1	pleckstrin homology domain containing, family N member 1 [Source:MGI Symbol;Acc:MGI:2387630]	231002	0.880241	0.000187526	0.00108714
ENSMUSG00000020514	Mrpl22	mitochondrial ribosomal protein L22 [Source:MGI Symbol;Acc:MGI:1333794]	216767	0.879544	0.000186573	0.00108304
ENSMUSG00000024378	Stard4	StAR-related lipid transfer (START) domain containing 4 [Source:MGI Symbol;Acc:MGI:2156764]	170459	0.878702	4.02e-07	1.11e-05
ENSMUSG00000027509	Rae1	ribonucleic acid export 1 [Source:MGI Symbol;Acc:MGI:1913929]	66679	0.878175	6.7e-06	8.45e-05
ENSMUSG00000009563	Tor2a	torsin family 2, member A [Source:MGI Symbol;Acc:MGI:1353596]	30933	0.87806	1.41e-05	0.000147548
ENSMUSG00000030062	Rpn1	ribophorin I [Source:MGI Symbol;Acc:MGI:98084]	103963	0.877992	4.93e-08	2.42e-06
ENSMUSG00000034917	Tjp3	tight junction protein 3 [Source:MGI Symbol;Acc:MGI:1351650]	27375	0.877621	7e-08	3.07e-06
ENSMUSG00000019297	Nop9	NOP9 nucleolar protein [Source:MGI Symbol;Acc:MGI:1915092]	67842	0.877137	1.19e-05	0.000128316
ENSMUSG00000020592	Sdc1	syndecan 1 [Source:MGI Symbol;Acc:MGI:1349162]	20969	0.877018	0.000296278	0.00155703
ENSMUSG00000029910	Mad2l1	MAD2 mitotic arrest deficient-like 1 [Source:MGI Symbol;Acc:MGI:1860374]	56150	0.8763	0.0020552	0.00727115
ENSMUSG00000030189	Ybx3	Y box protein 3 [Source:MGI Symbol;Acc:MGI:2137670]	56449	0.875017	1.32e-05	0.000139576
ENSMUSG00000063146	Clip2	CAP-GLY domain containing linker protein 2 [Source:MGI Symbol;Acc:MGI:1313136]	269713	0.874912	3.71e-06	5.52e-05
ENSMUSG00000051934	Spats2	spermatogenesis associated, serine-rich 2 [Source:MGI Symbol;Acc:MGI:1919822]	72572	0.874769	0.000589318	0.00267953
ENSMUSG00000007589	Tinf2	Terf1 (TRF1)-interacting nuclear factor 2 [Source:MGI Symbol;Acc:MGI:107246]	28113	0.874738	0.000119365	0.000768164
ENSMUSG00000034329	Brip1	BRCA1 interacting protein C-terminal helicase 1 [Source:MGI Symbol;Acc:MGI:2442836]	237911	0.874415	0.00132602	0.0051407
ENSMUSG00000018339	Gpx3	glutathione peroxidase 3 [Source:MGI Symbol;Acc:MGI:105102]	14778	0.872848	0.000536791	0.00247927
ENSMUSG00000052673	Gm9887	predicted gene 9887 [Source:MGI Symbol;Acc:MGI:3642578]	NA	0.872403	0.0111887	0.0281786
ENSMUSG00000058446	Znrf2	zinc and ring finger 2 [Source:MGI Symbol;Acc:MGI:1196246]	387524	0.872275	2.6e-07	8.16e-06
ENSMUSG00000069274	H4c6	H4 clustered histone 6 [Source:MGI Symbol;Acc:MGI:2448425]	319157	0.870951	0.000164422	0.000979977
ENSMUSG00000030530	Furin	furin (paired basic amino acid cleaving enzyme) [Source:MGI Symbol;Acc:MGI:97513]	18550	0.870652	3.14e-07	9.25e-06
ENSMUSG00000042569	Dhrs7b	dehydrogenase/reductase (SDR family) member 7B [Source:MGI Symbol;Acc:MGI:2384931]	216820	0.869015	1.01e-05	0.000114072
ENSMUSG00000061286	Exosc5	exosome component 5 [Source:MGI Symbol;Acc:MGI:107889]	27998	0.868273	3.76e-05	0.000307291
ENSMUSG00000026185	Igfbp5	insulin-like growth factor binding protein 5 [Source:MGI Symbol;Acc:MGI:96440]	16011	0.867581	0.00154806	0.00582446
ENSMUSG00000040498	Igsf23	immunoglobulin superfamily, member 23 [Source:MGI Symbol;Acc:MGI:1917330]	70080	0.866433	0.000121242	0.000778337
ENSMUSG00000071723	Gspt2	G1 to S phase transition 2 [Source:MGI Symbol;Acc:MGI:1316727]	14853	0.86566	0.00124458	0.00488693
ENSMUSG00000085078	C030013C21Rik	RIKEN cDNA C030013C21 gene [Source:MGI Symbol;Acc:MGI:1924667]	77417	0.86536	0.0087046	0.0230708
ENSMUSG00000024691	Fam111a	family with sequence similarity 111, member A [Source:MGI Symbol;Acc:MGI:1915508]	107373	0.865084	0.00415557	0.0127955
ENSMUSG00000050335	Lgals3	lectin, galactose binding, soluble 3 [Source:MGI Symbol;Acc:MGI:96778]	16854	0.864951	9.39e-06	0.000108304
ENSMUSG00000038828	Tmem214	transmembrane protein 214 [Source:MGI Symbol;Acc:MGI:1916046]	68796	0.864638	0.000125556	0.000799757
ENSMUSG00000022422	Dscc1	DNA replication and sister chromatid cohesion 1 [Source:MGI Symbol;Acc:MGI:1919357]	72107	0.864599	0.00820355	0.0220403
ENSMUSG00000025278	Flnb	filamin, beta [Source:MGI Symbol;Acc:MGI:2446089]	286940	0.864187	1.53e-05	0.000157624
ENSMUSG00000034006	Slc66a2	solute carrier family 66 member 2 [Source:MGI Symbol;Acc:MGI:1914193]	66943	0.864096	6.59e-06	8.35e-05
ENSMUSG00000114251	Tmed10-ps	transmembrane p24 trafficking protein 10, pseudogene [Source:MGI Symbol;Acc:MGI:3782198]	NA	0.863812	0.00108625	0.00437719
ENSMUSG00000021376	Tpmt	thiopurine methyltransferase [Source:MGI Symbol;Acc:MGI:98812]	22017	0.863791	0.00116169	0.00461659
ENSMUSG00000057134	Ado	2-aminoethanethiol (cysteamine) dioxygenase [Source:MGI Symbol;Acc:MGI:2685083]	211488	0.862979	3.53e-06	5.32e-05
ENSMUSG00000028641	P3h1	prolyl 3-hydroxylase 1 [Source:MGI Symbol;Acc:MGI:1888921]	56401	0.862374	0.000292894	0.00154253
ENSMUSG00000000278	Scpep1	serine carboxypeptidase 1 [Source:MGI Symbol;Acc:MGI:1921867]	74617	0.861794	9.12e-06	0.00010607
ENSMUSG00000035530	Eif1	eukaryotic translation initiation factor 1 [Source:MGI Symbol;Acc:MGI:105125]	20918	0.861778	4.2e-05	0.000334994
ENSMUSG00000028850	Gpatch3	G patch domain containing 3 [Source:MGI Symbol;Acc:MGI:2442492]	242691	0.861528	0.000698462	0.00305946
ENSMUSG00000015342	Xk	X-linked Kx blood group [Source:MGI Symbol;Acc:MGI:103569]	22439	0.861102	0.00017155	0.00101328
ENSMUSG00000044037	Als2cl	ALS2 C-terminal like [Source:MGI Symbol;Acc:MGI:2447532]	235633	0.860392	5.69e-06	7.47e-05
ENSMUSG00000038323	1700066M21Rik	RIKEN cDNA 1700066M21 gene [Source:MGI Symbol;Acc:MGI:1920717]	73467	0.860279	0.0146947	0.0352342
ENSMUSG00000081382	Rpl18-ps1	ribosomal protein L18, pseudogene 1 [Source:MGI Symbol;Acc:MGI:98018]	NA	0.860255	0.00380423	0.011983
ENSMUSG00000001507	Itga3	integrin alpha 3 [Source:MGI Symbol;Acc:MGI:96602]	16400	0.859943	4.75e-07	1.25e-05
ENSMUSG00000036751	Cox6b1	cytochrome c oxidase, subunit 6B1 [Source:MGI Symbol;Acc:MGI:107460]	NA	0.859879	0.000159885	0.000961213
ENSMUSG00000067006	Serpinb5	serine (or cysteine) peptidase inhibitor, clade B, member 5 [Source:MGI Symbol;Acc:MGI:109579]	20724	0.859858	0.00464204	0.0139651
ENSMUSG00000035021	Baz1a	bromodomain adjacent to zinc finger domain 1A [Source:MGI Symbol;Acc:MGI:1309478]	217578	0.859219	0.000118618	0.000764856
ENSMUSG00000076431	Sox4	SRY (sex determining region Y)-box 4 [Source:MGI Symbol;Acc:MGI:98366]	20677	0.857937	0.000148111	0.000907851
ENSMUSG00000032312	Csk	c-src tyrosine kinase [Source:MGI Symbol;Acc:MGI:88537]	12988	0.857648	5.49e-08	2.58e-06
ENSMUSG00000054517	Trim65	tripartite motif-containing 65 [Source:MGI Symbol;Acc:MGI:2442815]	338364	0.857335	7.53e-05	0.000535286
ENSMUSG00000038252	Ncapd2	non-SMC condensin I complex, subunit D2 [Source:MGI Symbol;Acc:MGI:1915548]	68298	0.856805	1.85e-05	0.000179469
ENSMUSG00000028718	Stil	Scl/Tal1 interrupting locus [Source:MGI Symbol;Acc:MGI:107477]	20460	0.856683	0.00750157	0.0205104
ENSMUSG00000096887	Gm20594	predicted gene, 20594 [Source:MGI Symbol;Acc:MGI:5295700]	100463512	0.856345	0.00608562	0.0172932
ENSMUSG00000030591	Psmd8	proteasome (prosome, macropain) 26S subunit, non-ATPase, 8 [Source:MGI Symbol;Acc:MGI:1888669]	57296	0.855848	2.73e-08	1.56e-06
ENSMUSG00000004929	Thop1	thimet oligopeptidase 1 [Source:MGI Symbol;Acc:MGI:1354165]	50492	0.855684	0.000129112	0.00081808
ENSMUSG00000009378	Slc16a12	solute carrier family 16 (monocarboxylic acid transporters), member 12 [Source:MGI Symbol;Acc:MGI:2147716]	240638	0.855106	0.0116586	0.0291388
ENSMUSG00000027248	Pdia3	protein disulfide isomerase associated 3 [Source:MGI Symbol;Acc:MGI:95834]	14827	0.854415	2.34e-07	7.59e-06
ENSMUSG00000022881	Rfc4	replication factor C (activator 1) 4 [Source:MGI Symbol;Acc:MGI:2146571]	106344	0.85389	0.0171296	0.0399509
ENSMUSG00000021336	Slc17a4	solute carrier family 17 (sodium phosphate), member 4 [Source:MGI Symbol;Acc:MGI:2442850]	319848	0.853197	0.000190128	0.00110062
ENSMUSG00000071172	Srsf3	serine and arginine-rich splicing factor 3 [Source:MGI Symbol;Acc:MGI:98285]	20383	0.852952	6.59e-05	0.000479555
ENSMUSG00000118346	Tmem179b	transmembrane protein 179B [Source:MGI Symbol;Acc:MGI:1914956]	67706	0.852487	0.00396469	0.0123465
ENSMUSG00000045328	Cenpe	centromere protein E [Source:MGI Symbol;Acc:MGI:1098230]	229841	0.852475	0.00019408	0.00111726
ENSMUSG00000030978	Rrm1	ribonucleotide reductase M1 [Source:MGI Symbol;Acc:MGI:98180]	20133	0.851726	4.02e-05	0.000322627
ENSMUSG00000027642	Rpn2	ribophorin II [Source:MGI Symbol;Acc:MGI:98085]	20014	0.851688	2.28e-07	7.54e-06
ENSMUSG00000074227	Spint2	serine protease inhibitor, Kunitz type 2 [Source:MGI Symbol;Acc:MGI:1338031]	20733	0.851581	8.3e-05	0.000578554
ENSMUSG00000026856	Dolpp1	dolichyl pyrophosphate phosphatase 1 [Source:MGI Symbol;Acc:MGI:1914093]	57170	0.851005	4.17e-05	0.000332893
ENSMUSG00000061863	Gm6822	predicted pseudogene 6822 [Source:MGI Symbol;Acc:MGI:3644721]	NA	0.850676	0.010635	0.0270847
ENSMUSG00000025102	3110040N11Rik	RIKEN cDNA 3110040N11 gene [Source:MGI Symbol;Acc:MGI:1914540]	67290	0.849546	0.000583468	0.00265753
ENSMUSG00000032420	Nt5e	5' nucleotidase, ecto [Source:MGI Symbol;Acc:MGI:99782]	23959	0.849535	2.2e-05	0.000204087
ENSMUSG00000032849	Abcc4	ATP-binding cassette, sub-family C (CFTR/MRP), member 4 [Source:MGI Symbol;Acc:MGI:2443111]	239273	0.848804	1.79e-05	0.000175303
ENSMUSG00000031875	Cmtm3	CKLF-like MARVEL transmembrane domain containing 3 [Source:MGI Symbol;Acc:MGI:2447162]	68119	0.848125	0.00121026	0.00477496
ENSMUSG00000039754	Alkbh4	alkB homolog 4, lysine demethylase [Source:MGI Symbol;Acc:MGI:1919291]	72041	0.847545	0.000703464	0.00307523
ENSMUSG00000029500	Pgam5	phosphoglycerate mutase family member 5 [Source:MGI Symbol;Acc:MGI:1919792]	72542	0.847241	0.000203552	0.0011576
ENSMUSG00000026811	St6galnac6	ST6 (alpha-N-acetyl-neuraminyl-2,3-beta-galactosyl-1,3)-N-acetylgalactosaminide alpha-2,6-sialyltransferase 6 [Source:MGI Symbol;Acc:MGI:1355316]	50935	0.845926	1.85e-08	1.2e-06
ENSMUSG00000025534	Gusb	glucuronidase, beta [Source:MGI Symbol;Acc:MGI:95872]	110006	0.845835	1.27e-06	2.48e-05
ENSMUSG00000057948	Unc13d	unc-13 homolog D [Source:MGI Symbol;Acc:MGI:1917700]	70450	0.845274	5.56e-05	0.000419381
ENSMUSG00000003528	Slc25a1	solute carrier family 25 (mitochondrial carrier, citrate transporter), member 1 [Source:MGI Symbol;Acc:MGI:1345283]	13358	0.845007	9.71e-07	2.07e-05
ENSMUSG00000030428	Ttyh1	tweety family member 1 [Source:MGI Symbol;Acc:MGI:1889007]	57776	0.844965	0.000816036	0.00346564
ENSMUSG00000007039	Ddah2	dimethylarginine dimethylaminohydrolase 2 [Source:MGI Symbol;Acc:MGI:1859016]	51793	0.844603	0.00308926	0.010144
ENSMUSG00000071072	Ptges3	prostaglandin E synthase 3 [Source:MGI Symbol;Acc:MGI:1929282]	56351	0.843799	6.54e-05	0.000478137
ENSMUSG00000032867	Fbxw8	F-box and WD-40 domain protein 8 [Source:MGI Symbol;Acc:MGI:1923041]	231672	0.843454	1.24e-05	0.000132867
ENSMUSG00000032113	Chek1	checkpoint kinase 1 [Source:MGI Symbol;Acc:MGI:1202065]	12649	0.843422	0.0047666	0.0142662
ENSMUSG00000021737	Psmd6	proteasome (prosome, macropain) 26S subunit, non-ATPase, 6 [Source:MGI Symbol;Acc:MGI:1913663]	66413	0.842968	3.03e-06	4.76e-05
ENSMUSG00002075041		7SK RNA [Source:RFAM;Acc:RF00100]	NA	0.842701	0.0060538	0.0172251
ENSMUSG00000100017	2410022M11Rik	RIKEN cDNA 2410022M11 gene [Source:MGI Symbol;Acc:MGI:1917005]	100503842	0.842664	0.00937363	0.024445
ENSMUSG00000019194	Scn1b	sodium channel, voltage-gated, type I, beta [Source:MGI Symbol;Acc:MGI:98247]	20266	0.842081	0.000641691	0.00286907
ENSMUSG00000090000	Ier3ip1	immediate early response 3 interacting protein 1 [Source:MGI Symbol;Acc:MGI:1913441]	66191	0.841236	0.000997886	0.00409025
ENSMUSG00000036046	5031439G07Rik	RIKEN cDNA 5031439G07 gene [Source:MGI Symbol;Acc:MGI:2444899]	223739	0.838769	2.57e-07	8.16e-06
ENSMUSG00000015711	Prune1	prune exopolyphosphatase [Source:MGI Symbol;Acc:MGI:1925152]	229589	0.838596	2.08e-05	0.00019569
ENSMUSG00000026201	Stk16	serine/threonine kinase 16 [Source:MGI Symbol;Acc:MGI:1313271]	20872	0.838523	9.8e-07	2.08e-05
ENSMUSG00000033379	Atp6v0b	ATPase, H+ transporting, lysosomal V0 subunit B [Source:MGI Symbol;Acc:MGI:1890510]	114143	0.838303	1.86e-05	0.000180576
ENSMUSG00000045216	Hs6st1	heparan sulfate 6-O-sulfotransferase 1 [Source:MGI Symbol;Acc:MGI:1354958]	50785	0.838283	6.4e-07	1.54e-05
ENSMUSG00000040329	Il7	interleukin 7 [Source:MGI Symbol;Acc:MGI:96561]	16196	0.838127	0.00109742	0.00441448
ENSMUSG00000049600	Zbtb45	zinc finger and BTB domain containing 45 [Source:MGI Symbol;Acc:MGI:2685003]	232879	0.837815	0.000115822	0.000751613
ENSMUSG00000100691	2010320M18Rik	RIKEN cDNA 2010320M18 gene [Source:MGI Symbol;Acc:MGI:1919343]	NA	0.837195	0.00419119	0.0128841
ENSMUSG00000029066	Mrpl20	mitochondrial ribosomal protein L20 [Source:MGI Symbol;Acc:MGI:2137221]	66448	0.836925	8.61e-05	0.000594913
ENSMUSG00000083899	Gm12346	predicted gene 12346 [Source:MGI Symbol;Acc:MGI:3649810]	NA	0.836865	0.000432116	0.00209203
ENSMUSG00000030123	Plxnd1	plexin D1 [Source:MGI Symbol;Acc:MGI:2154244]	67784	0.836852	3.42e-05	0.000286652
ENSMUSG00000083836	Ldha-ps2	lactate dehydrogenase A, pseudogene 2 [Source:MGI Symbol;Acc:MGI:96761]	NA	0.836702	0.0129023	0.0316578
ENSMUSG00000032120	C2cd2l	C2 calcium-dependent domain containing 2-like [Source:MGI Symbol;Acc:MGI:1919014]	71764	0.836447	1.05e-05	0.000117217
ENSMUSG00000073411	H2-D1	histocompatibility 2, D region locus 1 [Source:MGI Symbol;Acc:MGI:95896]	NA	0.836333	1.04e-05	0.000116673
ENSMUSG00000031805	Jak3	Janus kinase 3 [Source:MGI Symbol;Acc:MGI:99928]	16453	0.836083	7.91e-05	0.000556407
ENSMUSG00000083327	Vcp-rs	valosin containing protein, related sequence [Source:MGI Symbol;Acc:MGI:894298]	NA	0.834974	0.000518808	0.00241657
ENSMUSG00000060467	Gm10080	predicted gene 10080 [Source:MGI Symbol;Acc:MGI:3710529]	NA	0.834199	0.00753294	0.0205748
ENSMUSG00000048578	Mlec	malectin [Source:MGI Symbol;Acc:MGI:1924015]	109154	0.83362	2.41e-07	7.77e-06
ENSMUSG00000039230	Tbcd	tubulin-specific chaperone d [Source:MGI Symbol;Acc:MGI:1919686]	108903	0.833401	1.27e-06	2.48e-05
ENSMUSG00000003617	Cp	ceruloplasmin [Source:MGI Symbol;Acc:MGI:88476]	12870	0.832622	0.00518204	0.0152493
ENSMUSG00000081094	Rpl19-ps11	ribosomal protein L19, pseudogene 11 [Source:MGI Symbol;Acc:MGI:3642193]	NA	0.832305	0.00167668	0.00618827
ENSMUSG00000031379	Pir	pirin [Source:MGI Symbol;Acc:MGI:1916906]	69656	0.832087	0.00985652	0.0254271
ENSMUSG00000022255	Mtdh	metadherin [Source:MGI Symbol;Acc:MGI:1914404]	67154	0.831758	4.24e-06	6.06e-05
ENSMUSG00000055401	Fbxo6	F-box protein 6 [Source:MGI Symbol;Acc:MGI:1354743]	50762	0.830981	3.02e-05	0.000259699
ENSMUSG00000025355	Mmp19	matrix metallopeptidase 19 [Source:MGI Symbol;Acc:MGI:1927899]	58223	0.83043	0.000696164	0.00305448
ENSMUSG00000038181	Chpf2	chondroitin polymerizing factor 2 [Source:MGI Symbol;Acc:MGI:1917522]	100910	0.830041	1.59e-05	0.000162777
ENSMUSG00000028948	Nol9	nucleolar protein 9 [Source:MGI Symbol;Acc:MGI:1921285]	74035	0.829737	3.1e-06	4.86e-05
ENSMUSG00000046805	Mpeg1	macrophage expressed gene 1 [Source:MGI Symbol;Acc:MGI:1333743]	17476	0.829165	0.000901798	0.00375269
ENSMUSG00000029146	Snx17	sorting nexin 17 [Source:MGI Symbol;Acc:MGI:2387801]	266781	0.828819	3.98e-07	1.11e-05
ENSMUSG00000066149	Cdc26	cell division cycle 26 [Source:MGI Symbol;Acc:MGI:1913690]	66440	0.828008	0.000463849	0.00221711
ENSMUSG00000038151	Prdm1	PR domain containing 1, with ZNF domain [Source:MGI Symbol;Acc:MGI:99655]	12142	0.826911	0.00171707	0.00629712
ENSMUSG00000013822	Elof1	ELF1 homolog, elongation factor 1 [Source:MGI Symbol;Acc:MGI:1913376]	66126	0.826635	2.55e-05	0.000228729
ENSMUSG00000045795	Whamm	WAS protein homolog associated with actin, golgi membranes and microtubules [Source:MGI Symbol;Acc:MGI:2142282]	434204	0.825513	5.36e-05	0.000406963
ENSMUSG00000029642	Polr1d	polymerase (RNA) I polypeptide D [Source:MGI Symbol;Acc:MGI:108403]	20018	0.825505	9.22e-07	2.01e-05
ENSMUSG00000029028	Lrrc47	leucine rich repeat containing 47 [Source:MGI Symbol;Acc:MGI:1920196]	72946	0.825151	0.000183293	0.00106825
ENSMUSG00000020581	Agr2	anterior gradient 2 [Source:MGI Symbol;Acc:MGI:1344405]	23795	0.825051	0.000664611	0.0029475
ENSMUSG00000074934	Grem1	gremlin 1, DAN family BMP antagonist [Source:MGI Symbol;Acc:MGI:1344337]	NA	0.824933	0.0109846	0.0277814
ENSMUSG00000031154	Otud5	OTU domain containing 5 [Source:MGI Symbol;Acc:MGI:1859615]	54644	0.824614	6.84e-05	0.000494271
ENSMUSG00000079610	Ankrd39	ankyrin repeat domain 39 [Source:MGI Symbol;Acc:MGI:1914816]	109346	0.824599	0.0021215	0.00746355
ENSMUSG00000038009	Dnajc22	DnaJ heat shock protein family (Hsp40) member C22 [Source:MGI Symbol;Acc:MGI:1920028]	72778	0.82404	2.14e-05	0.000199984
ENSMUSG00000037638	Zbtb42	zinc finger and BTB domain containing 42 [Source:MGI Symbol;Acc:MGI:3644133]	382639	0.823762	5.18e-05	0.000394863
ENSMUSG00000024011	Pi16	peptidase inhibitor 16 [Source:MGI Symbol;Acc:MGI:1921366]	74116	0.823344	0.0110998	0.02799
ENSMUSG00000052151	Plpp2	phospholipid phosphatase 2 [Source:MGI Symbol;Acc:MGI:1354945]	50784	0.823072	6.71e-07	1.6e-05
ENSMUSG00000040699	Limd2	LIM domain containing 2 [Source:MGI Symbol;Acc:MGI:1915053]	67803	0.822815	0.0199495	0.0452004
ENSMUSG00000022706	Mrpl40	mitochondrial ribosomal protein L40 [Source:MGI Symbol;Acc:MGI:1332635]	18100	0.822743	0.000164947	0.000981327
ENSMUSG00000007891	Ctsd	cathepsin D [Source:MGI Symbol;Acc:MGI:88562]	13033	0.822712	5.96e-06	7.77e-05
ENSMUSG00000015126	Tsr3	TSR3 20S rRNA accumulation [Source:MGI Symbol;Acc:MGI:1915577]	68327	0.822546	0.00133282	0.00516252
ENSMUSG00000024181	Mrpl28	mitochondrial ribosomal protein L28 [Source:MGI Symbol;Acc:MGI:1915861]	68611	0.821937	0.000123862	0.000792839
ENSMUSG00000054604	Cggbp1	CGG triplet repeat binding protein 1 [Source:MGI Symbol;Acc:MGI:2146370]	106143	0.821798	1.96e-05	0.000186878
ENSMUSG00000032193	Ldlr	low density lipoprotein receptor [Source:MGI Symbol;Acc:MGI:96765]	16835	0.821565	1.28e-06	2.49e-05
ENSMUSG00000033940	Brk1	BRICK1, SCAR/WAVE actin-nucleating complex subunit [Source:MGI Symbol;Acc:MGI:1915406]	101314	0.821297	3.05e-07	9.1e-06
ENSMUSG00000024270	Slc39a6	solute carrier family 39 (metal ion transporter), member 6 [Source:MGI Symbol;Acc:MGI:2147279]	106957	0.821109	0.00108952	0.00438676
ENSMUSG00000022952	Runx1	runt related transcription factor 1 [Source:MGI Symbol;Acc:MGI:99852]	12394	0.821049	0.000816219	0.00346564
ENSMUSG00000034509	Mad2l1bp	MAD2L1 binding protein [Source:MGI Symbol;Acc:MGI:1913841]	66591	0.820765	0.000237786	0.00131477
ENSMUSG00000026456	Cyb5r1	cytochrome b5 reductase 1 [Source:MGI Symbol;Acc:MGI:1919267]	72017	0.819425	0.000103007	0.000685703
ENSMUSG00000021928	Ebpl	emopamil binding protein-like [Source:MGI Symbol;Acc:MGI:1915427]	68177	0.819412	0.00113879	0.00454618
ENSMUSG00000038462	Uqcrfs1	ubiquinol-cytochrome c reductase, Rieske iron-sulfur polypeptide 1 [Source:MGI Symbol;Acc:MGI:1913944]	66694	0.819108	8.93e-06	0.000104479
ENSMUSG00000027628	Aar2	AAR2 splicing factor homolog [Source:MGI Symbol;Acc:MGI:1915545]	68295	0.817386	6.63e-06	8.38e-05
ENSMUSG00000020142	Slc1a4	solute carrier family 1 (glutamate/neutral amino acid transporter), member 4 [Source:MGI Symbol;Acc:MGI:2135601]	55963	0.81737	0.0174244	0.0405593
ENSMUSG00000069920	B3gnt9	UDP-GlcNAc:betaGal beta-1,3-N-acetylglucosaminyltransferase 9 [Source:MGI Symbol;Acc:MGI:2142841]	97440	0.817193	0.00283708	0.00948627
ENSMUSG00000035279	Ssc5d	scavenger receptor cysteine rich family, 5 domains [Source:MGI Symbol;Acc:MGI:3606211]	269855	0.816844	0.000214955	0.00120886
ENSMUSG00000057156	Homez	homeodomain leucine zipper-encoding gene [Source:MGI Symbol;Acc:MGI:2678023]	239099	0.816824	0.00109976	0.00441987
ENSMUSG00000093930	Hmgcs1	3-hydroxy-3-methylglutaryl-Coenzyme A synthase 1 [Source:MGI Symbol;Acc:MGI:107592]	208715	0.815535	0.000180112	0.00105372
ENSMUSG00000029538	Srsf9	serine and arginine-rich splicing factor 9 [Source:MGI Symbol;Acc:MGI:104896]	108014	0.814313	0.000230589	0.0012809
ENSMUSG00000037722	Gnpnat1	glucosamine-phosphate N-acetyltransferase 1 [Source:MGI Symbol;Acc:MGI:1858963]	54342	0.814056	0.016111	0.0380406
ENSMUSG00000017715	Pgs1	phosphatidylglycerophosphate synthase 1 [Source:MGI Symbol;Acc:MGI:1921701]	74451	0.814018	6.14e-05	0.000453265
ENSMUSG00000098234	Snhg6	small nucleolar RNA host gene 6 [Source:MGI Symbol;Acc:MGI:1921074]	NA	0.813938	0.00393271	0.0122721
ENSMUSG00000026786	Apbb1ip	amyloid beta (A4) precursor protein-binding, family B, member 1 interacting protein [Source:MGI Symbol;Acc:MGI:1861354]	54519	0.812741	0.0125227	0.030934
ENSMUSG00000029545	Acads	acyl-Coenzyme A dehydrogenase, short chain [Source:MGI Symbol;Acc:MGI:87868]	11409	0.812705	1.61e-05	0.000164507
ENSMUSG00000022945	Chaf1b	chromatin assembly factor 1, subunit B (p60) [Source:MGI Symbol;Acc:MGI:1314881]	110749	0.812693	0.00452003	0.0136525
ENSMUSG00000001552	Jup	junction plakoglobin [Source:MGI Symbol;Acc:MGI:96650]	16480	0.812637	1.91e-05	0.00018371
ENSMUSG00000019872	Smpdl3a	sphingomyelin phosphodiesterase, acid-like 3A [Source:MGI Symbol;Acc:MGI:1931437]	57319	0.812451	0.000795237	0.00339628
ENSMUSG00000036513	Commd2	COMM domain containing 2 [Source:MGI Symbol;Acc:MGI:1098806]	52245	0.812053	0.00109723	0.00441448
ENSMUSG00000025544	Tm9sf2	transmembrane 9 superfamily member 2 [Source:MGI Symbol;Acc:MGI:1915309]	68059	0.811585	6.69e-08	2.95e-06
ENSMUSG00000052926	Rnaseh2a	ribonuclease H2, large subunit [Source:MGI Symbol;Acc:MGI:1916974]	69724	0.811348	0.000299874	0.00156903
ENSMUSG00000116220	A430088P11Rik	RIKEN cDNA A430088P11 gene [Source:MGI Symbol;Acc:MGI:3605804]	106059	0.810983	0.00726228	0.0199621
ENSMUSG00000031502	Col4a1	collagen, type IV, alpha 1 [Source:MGI Symbol;Acc:MGI:88454]	12826	0.810538	8.21e-05	0.000574416
ENSMUSG00000053730	Tmem39b	transmembrane protein 39b [Source:MGI Symbol;Acc:MGI:2682939]	230770	0.809986	0.00321936	0.0105002
ENSMUSG00000029513	Prkab1	protein kinase, AMP-activated, beta 1 non-catalytic subunit [Source:MGI Symbol;Acc:MGI:1336167]	19079	0.809664	9.65e-06	0.000110669
ENSMUSG00000002741	Ykt6	YKT6 v-SNARE homolog (S. cerevisiae) [Source:MGI Symbol;Acc:MGI:1927550]	56418	0.808888	5.6e-07	1.41e-05
ENSMUSG00000039221	Rpl22l1	ribosomal protein L22 like 1 [Source:MGI Symbol;Acc:MGI:1915278]	68028	0.80789	0.00163348	0.00607143
ENSMUSG00000031021	Tmem9b	TMEM9 domain family, member B [Source:MGI Symbol;Acc:MGI:1915254]	56786	0.807392	1.68e-06	3e-05
ENSMUSG00000022856	Tmem41a	transmembrane protein 41a [Source:MGI Symbol;Acc:MGI:1913914]	66664	0.80696	5.19e-05	0.000395757
ENSMUSG00000017664	Slc35c2	solute carrier family 35, member C2 [Source:MGI Symbol;Acc:MGI:2385166]	228875	0.806673	4.64e-05	0.000362611
ENSMUSG00000031161	Hdac6	histone deacetylase 6 [Source:MGI Symbol;Acc:MGI:1333752]	15185	0.806617	1.1e-05	0.000121141
ENSMUSG00000024736	Tmem132a	transmembrane protein 132A [Source:MGI Symbol;Acc:MGI:2147810]	98170	0.806077	0.00296098	0.00983554
ENSMUSG00000030082	Sec61a1	Sec61 alpha 1 subunit (S. cerevisiae) [Source:MGI Symbol;Acc:MGI:1858417]	53421	0.805857	1.78e-06	3.15e-05
ENSMUSG00000036078	Sigmar1	sigma non-opioid intracellular receptor 1 [Source:MGI Symbol;Acc:MGI:1195268]	18391	0.805113	1.47e-06	2.72e-05
ENSMUSG00000067722	BC003965	cDNA sequence BC003965 [Source:MGI Symbol;Acc:MGI:2670966]	214489	0.804851	7e-05	0.0005032
ENSMUSG00000029596	Sdsl	serine dehydratase-like [Source:MGI Symbol;Acc:MGI:2182607]	257635	0.80477	0.0020615	0.00728365
ENSMUSG00000031813	Mvb12a	multivesicular body subunit 12A [Source:MGI Symbol;Acc:MGI:1920961]	73711	0.804573	4.49e-06	6.29e-05
ENSMUSG00000072235	Tuba1a	tubulin, alpha 1A [Source:MGI Symbol;Acc:MGI:98869]	22142	0.803834	4.63e-06	6.38e-05
ENSMUSG00000039633	Lonrf1	LON peptidase N-terminal domain and ring finger 1 [Source:MGI Symbol;Acc:MGI:3609241]	244421	0.803766	0.000193306	0.00111377
ENSMUSG00000017057	Il13ra1	interleukin 13 receptor, alpha 1 [Source:MGI Symbol;Acc:MGI:105052]	16164	0.803091	1.09e-05	0.000119915
ENSMUSG00000043192	Gpi-ps	glucose-6-phosphate isomerase, pseudogene [Source:MGI Symbol;Acc:MGI:3037698]	NA	0.802826	0.000147796	0.000906768
ENSMUSG00000036620	Mgat4b	mannoside acetylglucosaminyltransferase 4, isoenzyme B [Source:MGI Symbol;Acc:MGI:2143974]	103534	0.802801	3.07e-07	9.13e-06
ENSMUSG00000093661	Eif4e3	eukaryotic translation initiation factor 4E member 3 [Source:MGI Symbol;Acc:MGI:1914142]	66892	0.802604	0.00405902	0.0125659
ENSMUSG00000032590	Apeh	acylpeptide hydrolase [Source:MGI Symbol;Acc:MGI:88041]	235606	0.802588	1.46e-06	2.7e-05
ENSMUSG00000053198	Prx	periaxin [Source:MGI Symbol;Acc:MGI:108176]	19153	0.80128	0.00221012	0.00772777
ENSMUSG00000079139	Gm4204	predicted gene 4204 [Source:MGI Symbol;Acc:MGI:3782381]	NA	0.800595	0.00847029	0.0225863
ENSMUSG00000000740	Rpl13	ribosomal protein L13 [Source:MGI Symbol;Acc:MGI:105922]	270106	0.800456	0.000609682	0.00275593
ENSMUSG00000028790	Khdrbs1	KH domain containing, RNA binding, signal transduction associated 1 [Source:MGI Symbol;Acc:MGI:893579]	20218	0.799956	9.13e-08	3.72e-06
ENSMUSG00000046688	Tifa	TRAF-interacting protein with forkhead-associated domain [Source:MGI Symbol;Acc:MGI:2182965]	211550	0.799876	0.010525	0.0268514
ENSMUSG00000028786	Tmem54	transmembrane protein 54 [Source:MGI Symbol;Acc:MGI:1913510]	66260	0.799835	7.16e-06	8.87e-05
ENSMUSG00000030407	Qpctl	glutaminyl-peptide cyclotransferase-like [Source:MGI Symbol;Acc:MGI:1914619]	67369	0.79943	8.48e-06	0.000100554
ENSMUSG00000044350	Lacc1	laccase domain containing 1 [Source:MGI Symbol;Acc:MGI:2445077]	210808	0.799223	0.000232707	0.00129103
ENSMUSG00000029096	Htra3	HtrA serine peptidase 3 [Source:MGI Symbol;Acc:MGI:1925808]	78558	0.79915	0.000403165	0.00198326
ENSMUSG00000003380	Rabac1	Rab acceptor 1 (prenylated) [Source:MGI Symbol;Acc:MGI:1201692]	14470	0.798891	4.91e-05	0.000378332
ENSMUSG00000006463	Zdhhc24	zinc finger, DHHC domain containing 24 [Source:MGI Symbol;Acc:MGI:1917855]	70605	0.798771	0.000111909	0.000731998
ENSMUSG00000024683	Mrpl16	mitochondrial ribosomal protein L16 [Source:MGI Symbol;Acc:MGI:2137219]	94063	0.798433	4.64e-05	0.00036205
ENSMUSG00000040997	Abhd4	abhydrolase domain containing 4 [Source:MGI Symbol;Acc:MGI:1915938]	105501	0.798362	0.00019444	0.00111884
ENSMUSG00000031790	Mmp15	matrix metallopeptidase 15 [Source:MGI Symbol;Acc:MGI:109320]	17388	0.797316	0.000174607	0.00102764
ENSMUSG00000071984	Fndc1	fibronectin type III domain containing 1 [Source:MGI Symbol;Acc:MGI:1915905]	68655	0.797268	0.00563304	0.0162549
ENSMUSG00000072676	Tmem254a	transmembrane protein 254a [Source:MGI Symbol;Acc:MGI:1196450]	66039	0.797158	1.4e-05	0.000147017
ENSMUSG00000015889	Lta4h	leukotriene A4 hydrolase [Source:MGI Symbol;Acc:MGI:96836]	16993	0.795626	1.54e-05	0.000158648
ENSMUSG00000117416	Gm5064	predicted gene 5064 [Source:MGI Symbol;Acc:MGI:3649060]	NA	0.795136	0.0082828	0.0221988
ENSMUSG00000039886	Tmem120a	transmembrane protein 120A [Source:MGI Symbol;Acc:MGI:2686991]	215210	0.794541	0.000124251	0.000794552
ENSMUSG00000034892	Rps29	ribosomal protein S29 [Source:MGI Symbol;Acc:MGI:107681]	20090	0.794395	0.00149684	0.00566766
ENSMUSG00000020671	Rab10	RAB10, member RAS oncogene family [Source:MGI Symbol;Acc:MGI:105066]	19325	0.794341	4.03e-07	1.11e-05
ENSMUSG00000031256	Cstf2	cleavage stimulation factor, 3' pre-RNA subunit 2 [Source:MGI Symbol;Acc:MGI:1343054]	108062	0.793822	0.000121093	0.000777761
ENSMUSG00000024570	Rbfa	ribosome binding factor A [Source:MGI Symbol;Acc:MGI:1915981]	68731	0.793707	0.0036425	0.0115957
ENSMUSG00000028007	Snx7	sorting nexin 7 [Source:MGI Symbol;Acc:MGI:1923811]	76561	0.793509	1.75e-05	0.00017253
ENSMUSG00000037553	Zdhhc18	zinc finger, DHHC domain containing 18 [Source:MGI Symbol;Acc:MGI:3527792]	503610	0.793289	3.72e-05	0.000305076
ENSMUSG00000032058	Ppp2r1b	protein phosphatase 2, regulatory subunit A, beta [Source:MGI Symbol;Acc:MGI:1920949]	73699	0.793192	0.000101981	0.000679908
ENSMUSG00000001138	Cnnm3	cyclin M3 [Source:MGI Symbol;Acc:MGI:2151055]	94218	0.792895	4.17e-05	0.000332869
ENSMUSG00000048720	Tbc1d12	TBC1D12: TBC1 domain family, member 12 [Source:MGI Symbol;Acc:MGI:2384803]	209478	0.792028	0.000451272	0.0021696
ENSMUSG00000035596	Mboat7	membrane bound O-acyltransferase domain containing 7 [Source:MGI Symbol;Acc:MGI:1924832]	77582	0.791935	5.51e-06	7.28e-05
ENSMUSG00000038055	Dexi	dexamethasone-induced transcript [Source:MGI Symbol;Acc:MGI:1926236]	58239	0.791388	0.00177587	0.00646371
ENSMUSG00000025027	Xpnpep1	X-prolyl aminopeptidase (aminopeptidase P) 1, soluble [Source:MGI Symbol;Acc:MGI:2180003]	170750	0.791126	5.03e-07	1.3e-05
ENSMUSG00000001467	Cyp51	cytochrome P450, family 51 [Source:MGI Symbol;Acc:MGI:106040]	13121	0.791027	9.24e-05	0.000627547
ENSMUSG00000049858	Suox	sulfite oxidase [Source:MGI Symbol;Acc:MGI:2446117]	211389	0.790429	0.00195297	0.00697889
ENSMUSG00000052962	Mrpl35	mitochondrial ribosomal protein L35 [Source:MGI Symbol;Acc:MGI:1913473]	66223	0.788818	0.000961255	0.00396126
ENSMUSG00000003423	Pih1d1	PIH1 domain containing 1 [Source:MGI Symbol;Acc:MGI:1916095]	68845	0.788413	3.62e-05	0.000299593
ENSMUSG00000026806	Ddx31	DEAD/H box helicase 31 [Source:MGI Symbol;Acc:MGI:2682639]	227674	0.787703	0.00333539	0.0108197
ENSMUSG00000058076	Sdhc	succinate dehydrogenase complex, subunit C, integral membrane protein [Source:MGI Symbol;Acc:MGI:1913302]	66052	0.78734	2.34e-06	3.9e-05
ENSMUSG00000091405	H4c14	H4 clustered histone 14 [Source:MGI Symbol;Acc:MGI:2140113]	97122	0.78702	0.00197425	0.00703775
ENSMUSG00000022021	Diaph3	diaphanous related formin 3 [Source:MGI Symbol;Acc:MGI:1927222]	56419	0.786692	0.00535809	0.0156609
ENSMUSG00000031974	Abcb10	ATP-binding cassette, sub-family B (MDR/TAP), member 10 [Source:MGI Symbol;Acc:MGI:1860508]	56199	0.786293	3.64e-06	5.44e-05
ENSMUSG00000096255	Dynlt1b	dynein light chain Tctex-type 1B [Source:MGI Symbol;Acc:MGI:98643]	21648	0.785971	0.0134505	0.0327523
ENSMUSG00000041958	Pigs	phosphatidylinositol glycan anchor biosynthesis, class S [Source:MGI Symbol;Acc:MGI:2687325]	276846	0.785377	1.04e-06	2.19e-05
ENSMUSG00000001247	Lsr	lipolysis stimulated lipoprotein receptor [Source:MGI Symbol;Acc:MGI:1927471]	54135	0.785203	0.000107431	0.000708344
ENSMUSG00000050212	Eva1b	eva-1 homolog B (C. elegans) [Source:MGI Symbol;Acc:MGI:1922063]	230752	0.785098	0.0024491	0.00840258
ENSMUSG00000029401	Rilpl2	Rab interacting lysosomal protein-like 2 [Source:MGI Symbol;Acc:MGI:1933112]	80291	0.785083	0.00165269	0.0061307
ENSMUSG00000007617	Homer1	homer scaffolding protein 1 [Source:MGI Symbol;Acc:MGI:1347345]	26556	0.784833	0.000475323	0.00225718
ENSMUSG00000001420	Tmem79	transmembrane protein 79 [Source:MGI Symbol;Acc:MGI:1919163]	71913	0.784413	0.000116417	0.000754361
ENSMUSG00000053801	Grwd1	glutamate-rich WD repeat containing 1 [Source:MGI Symbol;Acc:MGI:2141989]	101612	0.784379	0.00789978	0.0213551
ENSMUSG00000025935	Tram1	translocating chain-associating membrane protein 1 [Source:MGI Symbol;Acc:MGI:1919515]	72265	0.784368	2.28e-06	3.85e-05
ENSMUSG00000041774	Ydjc	YdjC homolog (bacterial) [Source:MGI Symbol;Acc:MGI:1916351]	69101	0.78324	6.6e-05	0.000479852
ENSMUSG00000041406	BC055324	cDNA sequence BC055324 [Source:MGI Symbol;Acc:MGI:3590554]	381306	0.782778	0.0110879	0.0279835
ENSMUSG00000064080	Fbln2	fibulin 2 [Source:MGI Symbol;Acc:MGI:95488]	14115	0.782756	3.37e-05	0.000284082
ENSMUSG00000079339	Ifit1bl1	interferon induced protein with tetratricpeptide repeats 1B like 1 [Source:MGI Symbol;Acc:MGI:3650685]	667373	0.782468	0.00348406	0.0111993
ENSMUSG00000020707	Rnf135	ring finger protein 135 [Source:MGI Symbol;Acc:MGI:1919206]	71956	0.782443	0.0029139	0.00969873
ENSMUSG00000006519	Cyba	cytochrome b-245, alpha polypeptide [Source:MGI Symbol;Acc:MGI:1316658]	13057	0.782282	5.26e-06	7e-05
ENSMUSG00000025511	Tspan4	tetraspanin 4 [Source:MGI Symbol;Acc:MGI:1928097]	64540	0.781753	0.000304051	0.00158836
ENSMUSG00000068264	Ap5s1	adaptor-related protein 5 complex, sigma 1 subunit [Source:MGI Symbol;Acc:MGI:1916846]	69596	0.781691	1.55e-05	0.0001595
ENSMUSG00000002897	Il17ra	interleukin 17 receptor A [Source:MGI Symbol;Acc:MGI:107399]	16172	0.78168	0.000164219	0.000979977
ENSMUSG00000032254	Kif23	kinesin family member 23 [Source:MGI Symbol;Acc:MGI:1919069]	71819	0.781099	0.00173709	0.00635597
ENSMUSG00000058258	Idi1	isopentenyl-diphosphate delta isomerase [Source:MGI Symbol;Acc:MGI:2442264]	319554	0.780966	0.000389084	0.00192769
ENSMUSG00000002058	Unc119	unc-119 lipid binding chaperone [Source:MGI Symbol;Acc:MGI:1328357]	22248	0.780624	1.28e-05	0.000136235
ENSMUSG00000034875	Nudt19	nudix (nucleoside diphosphate linked moiety X)-type motif 19 [Source:MGI Symbol;Acc:MGI:94203]	110959	0.78061	3.4e-05	0.000285913
ENSMUSG00000041945	Mfsd9	major facilitator superfamily domain containing 9 [Source:MGI Symbol;Acc:MGI:2443548]	211798	0.779746	0.0004293	0.002083
ENSMUSG00000040472	Rabggta	Rab geranylgeranyl transferase, a subunit [Source:MGI Symbol;Acc:MGI:1860443]	56187	0.779473	3.31e-05	0.00027964
ENSMUSG00000028426	Rad23b	RAD23 homolog B, nucleotide excision repair protein [Source:MGI Symbol;Acc:MGI:105128]	19359	0.779332	4.06e-05	0.000325435
ENSMUSG00000032939	Nup93	nucleoporin 93 [Source:MGI Symbol;Acc:MGI:1919055]	71805	0.778702	0.000195179	0.00112162
ENSMUSG00000005233	Spc25	SPC25, NDC80 kinetochore complex component, homolog (S. cerevisiae) [Source:MGI Symbol;Acc:MGI:1913692]	66442	0.778589	0.00231862	0.00803939
ENSMUSG00000029840	Mtpn	myotrophin [Source:MGI Symbol;Acc:MGI:99445]	14489	0.778511	3.87e-06	5.69e-05
ENSMUSG00000046718	Bst2	bone marrow stromal cell antigen 2 [Source:MGI Symbol;Acc:MGI:1916800]	69550	0.778031	0.00582848	0.0166851
ENSMUSG00000053746	Ptrh1	peptidyl-tRNA hydrolase 1 homolog [Source:MGI Symbol;Acc:MGI:1913779]	329384	0.777702	0.0184845	0.0425607
ENSMUSG00000028980	H6pd	hexose-6-phosphate dehydrogenase (glucose 1-dehydrogenase) [Source:MGI Symbol;Acc:MGI:2140356]	100198	0.776803	0.000467555	0.00223025
ENSMUSG00000021187	Tc2n	tandem C2 domains, nuclear [Source:MGI Symbol;Acc:MGI:1921663]	74413	0.776731	0.000173651	0.00102293
ENSMUSG00000026974	Zmynd19	zinc finger, MYND domain containing 19 [Source:MGI Symbol;Acc:MGI:1914437]	67187	0.775702	0.000617168	0.00277831
ENSMUSG00000020577	Tspan13	tetraspanin 13 [Source:MGI Symbol;Acc:MGI:1913359]	66109	0.775297	4.51e-06	6.3e-05
ENSMUSG00000040323	Gm15429	predicted pseudogene 15429 [Source:MGI Symbol;Acc:MGI:3642423]	NA	0.77464	0.00280724	0.00941282
ENSMUSG00000030611	Mrps11	mitochondrial ribosomal protein S11 [Source:MGI Symbol;Acc:MGI:1915244]	67994	0.774428	0.00248503	0.00848599
ENSMUSG00000031916	Cog8	component of oligomeric golgi complex 8 [Source:MGI Symbol;Acc:MGI:2142885]	97484	0.774401	1.2e-05	0.000128998
ENSMUSG00000003235	Eif2b5	eukaryotic translation initiation factor 2B, subunit 5 epsilon [Source:MGI Symbol;Acc:MGI:2446176]	224045	0.774202	3.94e-05	0.000318323
ENSMUSG00000087235	Gm4750	predicted gene 4750 [Source:MGI Symbol;Acc:MGI:3647391]	207318	0.773732	0.00100351	0.00410837
ENSMUSG00000047832	Cdca4	cell division cycle associated 4 [Source:MGI Symbol;Acc:MGI:1919213]	71963	0.773245	0.00161414	0.00602009
ENSMUSG00000034765	Dusp5	dual specificity phosphatase 5 [Source:MGI Symbol;Acc:MGI:2685183]	240672	0.77317	0.00434639	0.0132681
ENSMUSG00000037669	Ldah	lipid droplet associated hydrolase [Source:MGI Symbol;Acc:MGI:1916082]	68832	0.772926	0.000120963	0.000777307
ENSMUSG00000002343	Armc6	armadillo repeat containing 6 [Source:MGI Symbol;Acc:MGI:1924063]	76813	0.772853	0.0123427	0.0305694
ENSMUSG00000087055	Gm11948	predicted gene 11948 [Source:MGI Symbol;Acc:MGI:3650068]	NA	0.772455	0.0184634	0.0425456
ENSMUSG00000037992	Rara	retinoic acid receptor, alpha [Source:MGI Symbol;Acc:MGI:97856]	19401	0.7723	8.83e-06	0.000103492
ENSMUSG00000043964	Orai3	ORAI calcium release-activated calcium modulator 3 [Source:MGI Symbol;Acc:MGI:3039586]	269999	0.771993	0.000273339	0.00146396
ENSMUSG00000039183	Nubp2	nucleotide binding protein 2 [Source:MGI Symbol;Acc:MGI:1347072]	26426	0.77171	2.12e-05	0.000198446
ENSMUSG00000047045	Tmem164	transmembrane protein 164 [Source:MGI Symbol;Acc:MGI:2148020]	209497	0.7707	1.84e-06	3.24e-05
ENSMUSG00000024732	Ccdc86	coiled-coil domain containing 86 [Source:MGI Symbol;Acc:MGI:1277220]	108673	0.769869	0.0204375	0.0461202
ENSMUSG00000056917	Sipa1	signal-induced proliferation associated gene 1 [Source:MGI Symbol;Acc:MGI:107576]	20469	0.769586	0.000910266	0.00378075
ENSMUSG00000035566	Pcdh17	protocadherin 17 [Source:MGI Symbol;Acc:MGI:2684924]	219228	0.769401	0.0137839	0.0334464
ENSMUSG00000022503	Nubp1	nucleotide binding protein 1 [Source:MGI Symbol;Acc:MGI:1347073]	26425	0.769152	0.000512033	0.00238924
ENSMUSG00000009687	Fxyd5	FXYD domain-containing ion transport regulator 5 [Source:MGI Symbol;Acc:MGI:1201785]	18301	0.768824	0.0037628	0.0118695
ENSMUSG00000092417	Gpank1	G patch domain and ankyrin repeats 1 [Source:MGI Symbol;Acc:MGI:2148975]	81845	0.768377	0.00106815	0.00432589
ENSMUSG00000060216	Arrb2	arrestin, beta 2 [Source:MGI Symbol;Acc:MGI:99474]	216869	0.768215	0.0036814	0.0116948
ENSMUSG00000031887	Tradd	TNFRSF1A-associated via death domain [Source:MGI Symbol;Acc:MGI:109200]	71609	0.767415	0.000220893	0.00123697
ENSMUSG00000047797	Gjb1	gap junction protein, beta 1 [Source:MGI Symbol;Acc:MGI:95719]	14618	0.766832	0.000135734	0.000851426
ENSMUSG00000042460	C1galt1	core 1 synthase, glycoprotein-N-acetylgalactosamine 3-beta-galactosyltransferase, 1 [Source:MGI Symbol;Acc:MGI:2151071]	94192	0.766774	9.14e-07	2e-05
ENSMUSG00000044562	Rasip1	Ras interacting protein 1 [Source:MGI Symbol;Acc:MGI:1917153]	69903	0.766354	0.0183134	0.0422684
ENSMUSG00000070348	Ccnd1	cyclin D1 [Source:MGI Symbol;Acc:MGI:88313]	12443	0.76592	3.13e-05	0.000268053
ENSMUSG00000017754	Pltp	phospholipid transfer protein [Source:MGI Symbol;Acc:MGI:103151]	18830	0.765069	0.00557187	0.0161382
ENSMUSG00000037239	Spred3	sprouty-related EVH1 domain containing 3 [Source:MGI Symbol;Acc:MGI:2142186]	101809	0.764142	0.00497255	0.014765
ENSMUSG00000022913	Psmg1	proteasome (prosome, macropain) assembly chaperone 1 [Source:MGI Symbol;Acc:MGI:1860263]	56088	0.763866	0.000709563	0.0030988
ENSMUSG00000023571	C1qtnf12	C1q and tumor necrosis factor related 12 [Source:MGI Symbol;Acc:MGI:1914639]	67389	0.763288	0.00515483	0.0151829
ENSMUSG00000018593	Sparc	secreted acidic cysteine rich glycoprotein [Source:MGI Symbol;Acc:MGI:98373]	20692	0.762975	0.000155817	0.000941489
ENSMUSG00000055978	Fut2	fucosyltransferase 2 [Source:MGI Symbol;Acc:MGI:109374]	14344	0.762543	0.00348862	0.0112089
ENSMUSG00000018569	Cldn7	claudin 7 [Source:MGI Symbol;Acc:MGI:1859285]	53624	0.762481	3.38e-07	9.82e-06
ENSMUSG00000020133	2310011J03Rik	RIKEN cDNA 2310011J03 gene [Source:MGI Symbol;Acc:MGI:1913624]	66374	0.762344	0.000126551	0.000804571
ENSMUSG00000039158	Akna	AT-hook transcription factor [Source:MGI Symbol;Acc:MGI:2140340]	100182	0.761881	0.00433817	0.0132523
ENSMUSG00000050910	Cdr2l	cerebellar degeneration-related protein 2-like [Source:MGI Symbol;Acc:MGI:2684867]	237988	0.761653	0.000335904	0.00172166
ENSMUSG00000027712	Anxa5	annexin A5 [Source:MGI Symbol;Acc:MGI:106008]	11747	0.761375	4.51e-06	6.3e-05
ENSMUSG00000024014	Pim1	proviral integration site 1 [Source:MGI Symbol;Acc:MGI:97584]	18712	0.761237	0.00267354	0.00903127
ENSMUSG00000019823	Mical1	microtubule associated monooxygenase, calponin and LIM domain containing 1 [Source:MGI Symbol;Acc:MGI:2385847]	171580	0.761124	0.000269312	0.0014477
ENSMUSG00000040322	Slc25a24	solute carrier family 25 (mitochondrial carrier, phosphate carrier), member 24 [Source:MGI Symbol;Acc:MGI:1917160]	229731	0.760928	1.3e-05	0.000137522
ENSMUSG00000023224	Serping1	serine (or cysteine) peptidase inhibitor, clade G, member 1 [Source:MGI Symbol;Acc:MGI:894696]	12258	0.760602	0.0127437	0.0313269
ENSMUSG00000034330	Plcg2	phospholipase C, gamma 2 [Source:MGI Symbol;Acc:MGI:97616]	234779	0.759614	0.00563629	0.0162561
ENSMUSG00000015217	Hmgb3	high mobility group box 3 [Source:MGI Symbol;Acc:MGI:1098219]	15354	0.759118	4.75e-05	0.00036811
ENSMUSG00000038534	Osbpl7	oxysterol binding protein-like 7 [Source:MGI Symbol;Acc:MGI:1918490]	71240	0.758954	3.31e-05	0.00027964
ENSMUSG00000038515	Grtp1	GH regulated TBC protein 1 [Source:MGI Symbol;Acc:MGI:1914040]	66790	0.758792	2.43e-05	0.000220276
ENSMUSG00000025192	Entpd7	ectonucleoside triphosphate diphosphohydrolase 7 [Source:MGI Symbol;Acc:MGI:2135885]	93685	0.75836	1.22e-05	0.000130394
ENSMUSG00000036887	C1qa	complement component 1, q subcomponent, alpha polypeptide [Source:MGI Symbol;Acc:MGI:88223]	12259	0.757139	0.000162831	0.000974021
ENSMUSG00000030741	Spns1	spinster homolog 1 [Source:MGI Symbol;Acc:MGI:1920908]	73658	0.757065	3.83e-05	0.000311652
ENSMUSG00000021595	Nsun2	NOL1/NOP2/Sun domain family member 2 [Source:MGI Symbol;Acc:MGI:107252]	28114	0.756877	0.000237771	0.00131477
ENSMUSG00000028495	Rps6	ribosomal protein S6 [Source:MGI Symbol;Acc:MGI:98159]	20104	0.756861	0.000119228	0.000768117
ENSMUSG00000044894	Uqcrq	ubiquinol-cytochrome c reductase, complex III subunit VII [Source:MGI Symbol;Acc:MGI:107807]	22272	0.756337	0.000239465	0.00132239
ENSMUSG00000113431	Gm6722	predicted gene 6722 [Source:MGI Symbol;Acc:MGI:3648053]	NA	0.756201	0.0146511	0.0351615
ENSMUSG00000021596	Mctp1	multiple C2 domains, transmembrane 1 [Source:MGI Symbol;Acc:MGI:1926021]	78771	0.755441	0.0024558	0.00841676
ENSMUSG00000093867	Gsdmcl2	gasdermin C-like 2 [Source:MGI Symbol;Acc:MGI:1925409]	665769	0.755402	0.00930145	0.0242905
ENSMUSG00000011096	Akt1s1	AKT1 substrate 1 (proline-rich) [Source:MGI Symbol;Acc:MGI:1914855]	67605	0.755125	3.73e-05	0.000305647
ENSMUSG00000114551	Gm6035	predicted gene 6035 [Source:MGI Symbol;Acc:MGI:3643289]	NA	0.755017	0.017562	0.0408361
ENSMUSG00000031467	Agpat5	1-acylglycerol-3-phosphate O-acyltransferase 5 (lysophosphatidic acid acyltransferase, epsilon) [Source:MGI Symbol;Acc:MGI:1196345]	52123	0.754938	0.000106893	0.000706128
ENSMUSG00000031353	Rbbp7	retinoblastoma binding protein 7, chromatin remodeling factor [Source:MGI Symbol;Acc:MGI:1194910]	245688	0.754919	3.63e-05	0.000299686
ENSMUSG00000032712	Resf1	retroelement silencing factor 1 [Source:MGI Symbol;Acc:MGI:1914496]	67246	0.754667	8.49e-06	0.000100561
ENSMUSG00000028291	Akirin2	akirin 2 [Source:MGI Symbol;Acc:MGI:1889364]	433693	0.754566	2.11e-05	0.000197505
ENSMUSG00000033880	Lgals3bp	lectin, galactoside-binding, soluble, 3 binding protein [Source:MGI Symbol;Acc:MGI:99554]	19039	0.753809	1.95e-05	0.000186231
ENSMUSG00000020308	Tpgs1	tubulin polyglutamylase complex subunit 1 [Source:MGI Symbol;Acc:MGI:106618]	110012	0.753627	0.000439676	0.00212083
ENSMUSG00000029447	Cct6a	chaperonin containing Tcp1, subunit 6a (zeta) [Source:MGI Symbol;Acc:MGI:107943]	12466	0.753093	7.9e-05	0.000556263
ENSMUSG00000028647	Mycbp	MYC binding protein [Source:MGI Symbol;Acc:MGI:1891750]	56309	0.753069	6.81e-05	0.000492666
ENSMUSG00000063065	Mapk3	mitogen-activated protein kinase 3 [Source:MGI Symbol;Acc:MGI:1346859]	26417	0.752749	7.34e-05	0.000524684
ENSMUSG00000075705	Msrb1	methionine sulfoxide reductase B1 [Source:MGI Symbol;Acc:MGI:1351642]	27361	0.752156	6.52e-06	8.27e-05
ENSMUSG00000036615	Rfxap	regulatory factor X-associated protein [Source:MGI Symbol;Acc:MGI:2180854]	170767	0.751477	0.00559404	0.0161794
ENSMUSG00000031119	Gpc4	glypican 4 [Source:MGI Symbol;Acc:MGI:104902]	14735	0.75045	8.77e-07	1.94e-05
ENSMUSG00000006344	Ggt5	gamma-glutamyltransferase 5 [Source:MGI Symbol;Acc:MGI:1346063]	23887	0.749603	0.00853093	0.0226974
ENSMUSG00000037349	Nudt22	nudix (nucleoside diphosphate linked moiety X)-type motif 22 [Source:MGI Symbol;Acc:MGI:1915573]	68323	0.749596	0.00139414	0.00535744
ENSMUSG00000022797	Tfrc	transferrin receptor [Source:MGI Symbol;Acc:MGI:98822]	22042	0.749444	0.000533872	0.00247099
ENSMUSG00000039678	Tbc1d13	TBC1 domain family, member 13 [Source:MGI Symbol;Acc:MGI:2385326]	70296	0.749027	6.1e-07	1.49e-05
ENSMUSG00000026785	Pkn3	protein kinase N3 [Source:MGI Symbol;Acc:MGI:2388285]	263803	0.749022	0.000280306	0.00149133
ENSMUSG00000059013	Sh2d3c	SH2 domain containing 3C [Source:MGI Symbol;Acc:MGI:1351631]	27387	0.748763	0.0147787	0.0353678
ENSMUSG00000028672	Hmgcl	3-hydroxy-3-methylglutaryl-Coenzyme A lyase [Source:MGI Symbol;Acc:MGI:96158]	15356	0.74843	7e-05	0.0005032
ENSMUSG00000054200	Ffar4	free fatty acid receptor 4 [Source:MGI Symbol;Acc:MGI:2147577]	107221	0.748245	0.00939597	0.0244817
ENSMUSG00000060438	Rps10-ps1	ribosomal protein S10, pseudogene 1 [Source:MGI Symbol;Acc:MGI:3644167]	NA	0.7482	0.00340051	0.0110011
ENSMUSG00000028540	Dph2	DPH2 homolog [Source:MGI Symbol;Acc:MGI:1914978]	67728	0.747677	0.00642736	0.018073
ENSMUSG00000018507	Trpv2	transient receptor potential cation channel, subfamily V, member 2 [Source:MGI Symbol;Acc:MGI:1341836]	22368	0.747451	0.00507043	0.0149913
ENSMUSG00000001435	Col18a1	collagen, type XVIII, alpha 1 [Source:MGI Symbol;Acc:MGI:88451]	12822	0.747344	0.00106868	0.00432668
ENSMUSG00000028452	Vcp	valosin containing protein [Source:MGI Symbol;Acc:MGI:99919]	269523	0.747233	2.58e-06	4.21e-05
ENSMUSG00000045503	Sys1	SYS1 Golgi-localized integral membrane protein homolog (S. cerevisiae) [Source:MGI Symbol;Acc:MGI:1913710]	66460	0.746423	0.000470932	0.002242
ENSMUSG00000021290	Atp5mpl	ATP synthase membrane subunit 6.8PL [Source:MGI Symbol;Acc:MGI:1917507]	70257	0.746126	1.83e-05	0.000178476
ENSMUSG00000031167	Rbm3	RNA binding motif (RNP1, RRM) protein 3 [Source:MGI Symbol;Acc:MGI:1099460]	100043257	0.744839	0.00143874	0.00549192
ENSMUSG00000031167	Rbm3	RNA binding motif (RNP1, RRM) protein 3 [Source:MGI Symbol;Acc:MGI:1099460]	19652	0.744839	0.00143874	0.00549192
ENSMUSG00000028601	Echdc2	enoyl Coenzyme A hydratase domain containing 2 [Source:MGI Symbol;Acc:MGI:1289238]	52430	0.744493	0.00300158	0.00993778
ENSMUSG00000024283	Wac	WW domain containing adaptor with coiled-coil [Source:MGI Symbol;Acc:MGI:2387357]	225131	0.744423	0.00118521	0.00469726
ENSMUSG00000074247	Dda1	DET1 and DDB1 associated 1 [Source:MGI Symbol;Acc:MGI:1913748]	66498	0.744027	0.00031547	0.00163503
ENSMUSG00000064068	Mtx1	metaxin 1 [Source:MGI Symbol;Acc:MGI:103025]	17827	0.743961	4.68e-05	0.000363882
ENSMUSG00000066357	Wdr6	WD repeat domain 6 [Source:MGI Symbol;Acc:MGI:1930140]	83669	0.743585	0.000385363	0.00191502
ENSMUSG00000011179	Odc1	ornithine decarboxylase, structural 1 [Source:MGI Symbol;Acc:MGI:97402]	18263	0.743457	0.00316612	0.010355
ENSMUSG00000033184	Tmed7	transmembrane p24 trafficking protein 7 [Source:MGI Symbol;Acc:MGI:1913926]	66676	0.743166	3.16e-05	0.00026992
ENSMUSG00000085196	Gm14963	predicted gene 14963 [Source:MGI Symbol;Acc:MGI:3705162]	105246847	0.743127	0.00231912	0.00803939
ENSMUSG00000054342	Kcnn4	potassium intermediate/small conductance calcium-activated channel, subfamily N, member 4 [Source:MGI Symbol;Acc:MGI:1277957]	16534	0.742997	0.00010414	0.000691253
ENSMUSG00000039345	Mettl22	methyltransferase like 22 [Source:MGI Symbol;Acc:MGI:2384301]	239706	0.742901	0.00472398	0.0141644
ENSMUSG00000101031	Ms4a12	membrane-spanning 4-domains, subfamily A, member 12 [Source:MGI Symbol;Acc:MGI:2685812]	381213	0.742882	0.00133603	0.00517209
ENSMUSG00000035184	Fam124a	family with sequence similarity 124, member A [Source:MGI Symbol;Acc:MGI:3645930]	629059	0.742696	0.00375726	0.0118549
ENSMUSG00000026749	Nek6	NIMA (never in mitosis gene a)-related expressed kinase 6 [Source:MGI Symbol;Acc:MGI:1891638]	59126	0.742688	0.000166392	0.000988137
ENSMUSG00000078812	Eif5a	eukaryotic translation initiation factor 5A [Source:MGI Symbol;Acc:MGI:106248]	276770	0.742536	9e-05	0.000615227
ENSMUSG00000026797	Stxbp1	syntaxin binding protein 1 [Source:MGI Symbol;Acc:MGI:107363]	20910	0.741595	1.91e-05	0.000184064
ENSMUSG00000086399	Gm16144	predicted gene 16144 [Source:MGI Symbol;Acc:MGI:3801782]	NA	0.741589	0.0218423	0.0485656
ENSMUSG00000048696	Mex3d	mex3 RNA binding family member D [Source:MGI Symbol;Acc:MGI:2681847]	237400	0.741441	0.00372478	0.0117863
ENSMUSG00000038422	Hdhd3	haloacid dehalogenase-like hydrolase domain containing 3 [Source:MGI Symbol;Acc:MGI:1919998]	72748	0.741406	0.000166136	0.000987063
ENSMUSG00000027510	Rbm38	RNA binding motif protein 38 [Source:MGI Symbol;Acc:MGI:1889294]	56190	0.74118	0.00427889	0.0131077
ENSMUSG00000033845	Mrpl15	mitochondrial ribosomal protein L15 [Source:MGI Symbol;Acc:MGI:1351639]	27395	0.741168	1.94e-05	0.000185952
ENSMUSG00000034974	Dapk3	death-associated protein kinase 3 [Source:MGI Symbol;Acc:MGI:1203520]	13144	0.7407	0.000160593	0.00096374
ENSMUSG00000044864	Ankrd50	ankyrin repeat domain 50 [Source:MGI Symbol;Acc:MGI:2139777]	99696	0.740385	8.01e-06	9.6e-05
ENSMUSG00000028378	Ptgr1	prostaglandin reductase 1 [Source:MGI Symbol;Acc:MGI:1914353]	67103	0.73975	0.00154994	0.00582677
ENSMUSG00000029550	Sppl3	signal peptide peptidase 3 [Source:MGI Symbol;Acc:MGI:1891433]	74585	0.738996	1.31e-05	0.000139235
ENSMUSG00000020785	Camkk1	calcium/calmodulin-dependent protein kinase kinase 1, alpha [Source:MGI Symbol;Acc:MGI:1891766]	55984	0.738819	0.00487187	0.0145241
ENSMUSG00000078619	Smarcd2	SWI/SNF related, matrix associated, actin dependent regulator of chromatin, subfamily d, member 2 [Source:MGI Symbol;Acc:MGI:1933621]	83796	0.738818	2.96e-05	0.000256301
ENSMUSG00000038618	Rassf7	Ras association (RalGDS/AF-6) domain family (N-terminal) member 7 [Source:MGI Symbol;Acc:MGI:1914235]	66985	0.73862	9.95e-05	0.000668796
ENSMUSG00000074102	Rbm15b	RNA binding motif protein 15B [Source:MGI Symbol;Acc:MGI:1923598]	109095	0.738066	2.85e-06	4.54e-05
ENSMUSG00000075389	2810410L24Rik	RIKEN cDNA 2810410L24 gene [Source:MGI Symbol;Acc:MGI:1923627]	NA	0.738003	0.0090297	0.0237414
ENSMUSG00000029560	Snx8	sorting nexin 8 [Source:MGI Symbol;Acc:MGI:2443816]	231834	0.73776	0.00265844	0.00898718
ENSMUSG00000055748	Gsdmc4	gasdermin C4 [Source:MGI Symbol;Acc:MGI:1921798]	74548	0.737222	8.54e-06	0.000100906
ENSMUSG00000019866	Crybg1	crystallin beta-gamma domain containing 1 [Source:MGI Symbol;Acc:MGI:109544]	11630	0.737041	1.3e-06	2.51e-05
ENSMUSG00000035441	Myo1d	myosin ID [Source:MGI Symbol;Acc:MGI:107728]	338367	0.736879	2.11e-06	3.61e-05
ENSMUSG00000039130	Zc3hc1	zinc finger, C3HC type 1 [Source:MGI Symbol;Acc:MGI:1916023]	232679	0.736306	0.0025862	0.00877908
ENSMUSG00000070462	Tlnrd1	talin rod domain containing 1 [Source:MGI Symbol;Acc:MGI:1891420]	80889	0.735748	0.000235781	0.00130698
ENSMUSG00000052833	Sae1	SUMO1 activating enzyme subunit 1 [Source:MGI Symbol;Acc:MGI:1929264]	56459	0.735538	9.13e-05	0.00062192
ENSMUSG00000059775	Rps26-ps1	ribosomal protein S26, pseudogene 1 [Source:MGI Symbol;Acc:MGI:3704322]	NA	0.735074	0.0135231	0.0329046
ENSMUSG00000059883	Irak4	interleukin-1 receptor-associated kinase 4 [Source:MGI Symbol;Acc:MGI:2182474]	266632	0.734729	1.44e-06	2.69e-05
ENSMUSG00000016528	Mapkapk2	MAP kinase-activated protein kinase 2 [Source:MGI Symbol;Acc:MGI:109298]	17164	0.734653	7.4e-07	1.71e-05
ENSMUSG00000031432	Prps1	phosphoribosyl pyrophosphate synthetase 1 [Source:MGI Symbol;Acc:MGI:97775]	19139	0.734306	0.000503449	0.00235923
ENSMUSG00000107728	Gm38910	predicted gene, 38910 [Source:MGI Symbol;Acc:MGI:5621795]	NA	0.73393	0.00538009	0.0157092
ENSMUSG00000024180	Pgap6	post-glycosylphosphatidylinositol attachment to proteins 6 [Source:MGI Symbol;Acc:MGI:1926283]	60455	0.733916	2.65e-06	4.31e-05
ENSMUSG00000003420	Fcgrt	Fc fragment of IgG receptor and transporter [Source:MGI Symbol;Acc:MGI:103017]	14132	0.733765	0.000566549	0.00259394
ENSMUSG00000034254	Agpat1	1-acylglycerol-3-phosphate O-acyltransferase 1 (lysophosphatidic acid acyltransferase, alpha) [Source:MGI Symbol;Acc:MGI:1932075]	55979	0.733753	0.000149165	0.000912186
ENSMUSG00000048949	Gm6206	predicted pseudogene 6206 [Source:MGI Symbol;Acc:MGI:3644890]	NA	0.733687	0.016284	0.0383527
ENSMUSG00000036908	Unc93b1	unc-93 homolog B1, TLR signaling regulator [Source:MGI Symbol;Acc:MGI:1859307]	54445	0.732948	3.16e-05	0.000269364
ENSMUSG00000046556	Zfp319	zinc finger protein 319 [Source:MGI Symbol;Acc:MGI:1890618]	79233	0.73294	0.000159395	0.000959138
ENSMUSG00000026355	Mcm6	minichromosome maintenance complex component 6 [Source:MGI Symbol;Acc:MGI:1298227]	17219	0.732587	9.15e-05	0.000622658
ENSMUSG00000031422	Morf4l2	mortality factor 4 like 2 [Source:MGI Symbol;Acc:MGI:1927167]	56397	0.732336	1.19e-05	0.000128316
ENSMUSG00000078945	Naip2	NLR family, apoptosis inhibitory protein 2 [Source:MGI Symbol;Acc:MGI:1298226]	17948	0.732114	3.14e-06	4.88e-05
ENSMUSG00000052914	Cyp2j6	cytochrome P450, family 2, subfamily j, polypeptide 6 [Source:MGI Symbol;Acc:MGI:1270148]	13110	0.732075	0.00149568	0.00566489
ENSMUSG00000032397	Tipin	timeless interacting protein [Source:MGI Symbol;Acc:MGI:1921571]	66131	0.731325	0.00365656	0.011631
ENSMUSG00000001053	N4bp3	NEDD4 binding protein 3 [Source:MGI Symbol;Acc:MGI:2442218]	212706	0.731283	0.0010323	0.0042092
ENSMUSG00000015653	Steap2	six transmembrane epithelial antigen of prostate 2 [Source:MGI Symbol;Acc:MGI:1921301]	74051	0.731094	0.000287325	0.00151847
ENSMUSG00000027995	Tlr2	toll-like receptor 2 [Source:MGI Symbol;Acc:MGI:1346060]	24088	0.731034	0.00519586	0.015277
ENSMUSG00000040479	Dgkz	diacylglycerol kinase zeta [Source:MGI Symbol;Acc:MGI:1278339]	104418	0.730795	2.34e-06	3.9e-05
ENSMUSG00000110086	Gm45623	predicted gene 45623 [Source:MGI Symbol;Acc:MGI:5791459]	115488204	0.730177	0.00963762	0.0249449
ENSMUSG00000006095	Tbcb	tubulin folding cofactor B [Source:MGI Symbol;Acc:MGI:1913661]	66411	0.729516	3.29e-05	0.000278715
ENSMUSG00000038717	Atp5l	ATP synthase, H+ transporting, mitochondrial F0 complex, subunit G [Source:MGI Symbol;Acc:MGI:1351597]	27425	0.729494	0.00012638	0.000803871
ENSMUSG00000024889	Rce1	Ras converting CAAX endopeptidase 1 [Source:MGI Symbol;Acc:MGI:1336895]	19671	0.729446	0.000359647	0.00181884
ENSMUSG00000033970	Rfc3	replication factor C (activator 1) 3 [Source:MGI Symbol;Acc:MGI:1916513]	69263	0.729304	0.00409674	0.0126499
ENSMUSG00000029999	Tgfa	transforming growth factor alpha [Source:MGI Symbol;Acc:MGI:98724]	21802	0.729236	0.000244501	0.00134119
ENSMUSG00000039887	Alg14	asparagine-linked glycosylation 14 [Source:MGI Symbol;Acc:MGI:1914039]	66789	0.728707	0.0132553	0.0323729
ENSMUSG00000026708	Cenpl	centromere protein L [Source:MGI Symbol;Acc:MGI:1917704]	70454	0.728382	0.00294135	0.00978023
ENSMUSG00000025358	Cdk2	cyclin-dependent kinase 2 [Source:MGI Symbol;Acc:MGI:104772]	12566	0.728092	0.000143121	0.0008858
ENSMUSG00000029363	Rfc5	replication factor C (activator 1) 5 [Source:MGI Symbol;Acc:MGI:1919401]	72151	0.727057	0.0016045	0.00599252
ENSMUSG00000034382	AI661453	expressed sequence AI661453 [Source:MGI Symbol;Acc:MGI:2146908]	224833	0.726835	0.00102013	0.00416864
ENSMUSG00000026864	Hspa5	heat shock protein 5 [Source:MGI Symbol;Acc:MGI:95835]	14828	0.726785	0.000301785	0.00157778
ENSMUSG00000106978	N4bp2os	NEDD4 binding protein 2, opposite strand [Source:MGI Symbol;Acc:MGI:1921484]	NA	0.726526	0.0129102	0.031665
ENSMUSG00000005836	Gata6	GATA binding protein 6 [Source:MGI Symbol;Acc:MGI:107516]	14465	0.726083	2.54e-05	0.000228336
ENSMUSG00000021497	Txndc15	thioredoxin domain containing 15 [Source:MGI Symbol;Acc:MGI:1916922]	69672	0.725885	5.53e-05	0.000417737
ENSMUSG00000039275	Foxk2	forkhead box K2 [Source:MGI Symbol;Acc:MGI:1916087]	68837	0.725864	0.000149118	0.000912186
ENSMUSG00000002963	Pnkp	polynucleotide kinase 3'- phosphatase [Source:MGI Symbol;Acc:MGI:1891698]	59047	0.725568	8.3e-05	0.000578554
ENSMUSG00000070699	Sars2	seryl-aminoacyl-tRNA synthetase 2 [Source:MGI Symbol;Acc:MGI:1919234]	71984	0.725319	0.00119825	0.00474037
ENSMUSG00000036073	Galt	galactose-1-phosphate uridyl transferase [Source:MGI Symbol;Acc:MGI:95638]	14430	0.724826	0.00227569	0.00792391
ENSMUSG00000013629	Cad	carbamoyl-phosphate synthetase 2, aspartate transcarbamylase, and dihydroorotase [Source:MGI Symbol;Acc:MGI:1916969]	69719	0.724484	0.000620106	0.00278772
ENSMUSG00000030364	Clec2h	C-type lectin domain family 2, member h [Source:MGI Symbol;Acc:MGI:2136934]	94071	0.724426	0.00024845	0.00135888
ENSMUSG00000078919	Dpm1	dolichol-phosphate (beta-D) mannosyltransferase 1 [Source:MGI Symbol;Acc:MGI:1330239]	13480	0.724158	0.000107354	0.00070819
ENSMUSG00000002763	Pex6	peroxisomal biogenesis factor 6 [Source:MGI Symbol;Acc:MGI:2385054]	224824	0.723917	0.00021185	0.00119498
ENSMUSG00000030493	Faap24	Fanconi anemia core complex associated protein 24 [Source:MGI Symbol;Acc:MGI:2142208]	101831	0.723831	0.0145584	0.0349889
ENSMUSG00000052192	Gm5963	predicted pseudogene 5963 [Source:MGI Symbol;Acc:MGI:3648418]	NA	0.723522	0.00246249	0.00843311
ENSMUSG00000002968	Med25	mediator complex subunit 25 [Source:MGI Symbol;Acc:MGI:1922863]	75613	0.723215	8.59e-05	0.000594324
ENSMUSG00000036875	Dna2	DNA replication helicase/nuclease 2 [Source:MGI Symbol;Acc:MGI:2443732]	327762	0.723066	0.00182604	0.00660972
ENSMUSG00000056515	Rab31	RAB31, member RAS oncogene family [Source:MGI Symbol;Acc:MGI:1914603]	106572	0.722804	2.68e-05	0.000237062
ENSMUSG00000033055	Ankrd54	ankyrin repeat domain 54 [Source:MGI Symbol;Acc:MGI:2444209]	223690	0.722774	0.0011333	0.00452974
ENSMUSG00000031171	Ftsj1	FtsJ RNA methyltransferase homolog 1 (E. coli) [Source:MGI Symbol;Acc:MGI:1859648]	54632	0.722726	0.000364136	0.00183527
ENSMUSG00000034442	Trmt5	TRM5 tRNA methyltransferase 5 [Source:MGI Symbol;Acc:MGI:1923607]	76357	0.722644	0.014769	0.0353542
ENSMUSG00000028293	Slc35a1	solute carrier family 35 (CMP-sialic acid transporter), member 1 [Source:MGI Symbol;Acc:MGI:1345622]	24060	0.722582	5.59e-05	0.000421125
ENSMUSG00000006299	Aamp	angio-associated migratory protein [Source:MGI Symbol;Acc:MGI:107809]	227290	0.721792	0.000382111	0.00190318
ENSMUSG00000041037	Irgq	immunity-related GTPase family, Q [Source:MGI Symbol;Acc:MGI:2667176]	210146	0.721757	0.000113759	0.000741521
ENSMUSG00000064288	H4c12	H4 clustered histone 12 [Source:MGI Symbol;Acc:MGI:2448439]	319160	0.721685	0.00220945	0.00772777
ENSMUSG00000001847	Rac1	Rac family small GTPase 1 [Source:MGI Symbol;Acc:MGI:97845]	19353	0.721539	7.13e-07	1.67e-05
ENSMUSG00000003299	Mrpl4	mitochondrial ribosomal protein L4 [Source:MGI Symbol;Acc:MGI:2137210]	66163	0.721518	8.36e-05	0.000580589
ENSMUSG00000052392	Acot4	acyl-CoA thioesterase 4 [Source:MGI Symbol;Acc:MGI:2159621]	171282	0.720732	0.00365711	0.011631
ENSMUSG00000039244	E130309D02Rik	RIKEN cDNA E130309D02 gene [Source:MGI Symbol;Acc:MGI:2442621]	231868	0.720703	0.000332275	0.00170599
ENSMUSG00000024807	Syvn1	synovial apoptosis inhibitor 1, synoviolin [Source:MGI Symbol;Acc:MGI:1921376]	74126	0.719964	1.62e-05	0.000164883
ENSMUSG00000021371	Mcur1	mitochondrial calcium uniporter regulator 1 [Source:MGI Symbol;Acc:MGI:1923387]	76137	0.719939	0.00019567	0.00112318
ENSMUSG00000003581	Rnf215	ring finger protein 215 [Source:MGI Symbol;Acc:MGI:1918923]	71673	0.719926	0.00165987	0.00615212
ENSMUSG00000049577	Zfpm1	zinc finger protein, multitype 1 [Source:MGI Symbol;Acc:MGI:1095400]	22761	0.719576	0.0065798	0.0184189
ENSMUSG00000035835	Plppr3	phospholipid phosphatase related 3 [Source:MGI Symbol;Acc:MGI:2388640]	216152	0.719292	0.000175892	0.0010329
ENSMUSG00000025872	Thoc3	THO complex 3 [Source:MGI Symbol;Acc:MGI:1920916]	73666	0.719079	3.89e-05	0.000315319
ENSMUSG00000031703	Itfg1	integrin alpha FG-GAP repeat containing 1 [Source:MGI Symbol;Acc:MGI:106419]	71927	0.719027	0.000329906	0.00169648
ENSMUSG00000107962	Gm43980	predicted gene, 43980 [Source:MGI Symbol;Acc:MGI:5690372]	NA	0.716869	0.0133591	0.032572
ENSMUSG00000053714	4732471J01Rik	RIKEN cDNA 4732471J01 gene [Source:MGI Symbol;Acc:MGI:3603586]	654804	0.716348	0.00643792	0.0180988
ENSMUSG00000035299	Mid1	midline 1 [Source:MGI Symbol;Acc:MGI:1100537]	17318	0.716004	7.86e-05	0.000554307
ENSMUSG00000035572	Dcaf10	DDB1 and CUL4 associated factor 10 [Source:MGI Symbol;Acc:MGI:2140179]	242418	0.715874	5.45e-05	0.000412754
ENSMUSG00000068706	Gm10250	predicted pseudogene 10250 [Source:MGI Symbol;Acc:MGI:3642408]	NA	0.715737	0.0186615	0.042855
ENSMUSG00000042787	Exog	endo/exonuclease (5'-3'), endonuclease G-like [Source:MGI Symbol;Acc:MGI:2143333]	208194	0.715301	0.0072631	0.0199621
ENSMUSG00000038712	Mindy1	MINDY lysine 48 deubiquitinase 1 [Source:MGI Symbol;Acc:MGI:1922257]	75007	0.715085	1.08e-05	0.000119187
ENSMUSG00000034116	Vav1	vav 1 oncogene [Source:MGI Symbol;Acc:MGI:98923]	22324	0.71481	0.00468587	0.0140694
ENSMUSG00000026196	Bard1	BRCA1 associated RING domain 1 [Source:MGI Symbol;Acc:MGI:1328361]	12021	0.71464	0.00778597	0.0210951
ENSMUSG00000035775	Krt20	keratin 20 [Source:MGI Symbol;Acc:MGI:1914059]	66809	0.71424	0.000407338	0.00199856
ENSMUSG00000019158	Tmem160	transmembrane protein 160 [Source:MGI Symbol;Acc:MGI:1916344]	69094	0.714042	0.00231649	0.00803562
ENSMUSG00000031821	Gins2	GINS complex subunit 2 (Psf2 homolog) [Source:MGI Symbol;Acc:MGI:1921019]	272551	0.713625	0.011259	0.0282904
ENSMUSG00000014633	Cmc2	COX assembly mitochondrial protein 2 [Source:MGI Symbol;Acc:MGI:1913781]	66531	0.713545	0.00533646	0.0156164
ENSMUSG00000045817	Zfp36l2	zinc finger protein 36, C3H type-like 2 [Source:MGI Symbol;Acc:MGI:107945]	12193	0.713454	0.0012818	0.00500766
ENSMUSG00000036067	Slc2a6	solute carrier family 2 (facilitated glucose transporter), member 6 [Source:MGI Symbol;Acc:MGI:2443286]	227659	0.713225	0.0223379	0.0494417
ENSMUSG00000021532	Fastkd3	FAST kinase domains 3 [Source:MGI Symbol;Acc:MGI:1916827]	69577	0.713095	0.00131603	0.00511051
ENSMUSG00000019132	BC005537	cDNA sequence BC005537 [Source:MGI Symbol;Acc:MGI:2441726]	79555	0.712616	1.34e-06	2.57e-05
ENSMUSG00000062031	Pgghg	protein glucosylgalactosylhydroxylysine glucosidase [Source:MGI Symbol;Acc:MGI:2444047]	212974	0.712346	1.01e-05	0.000114189
ENSMUSG00000095440	Fignl2	fidgetin-like 2 [Source:MGI Symbol;Acc:MGI:3646919]	668225	0.712222	0.00142592	0.00544932
ENSMUSG00000044155	Lsm8	LSM8 homolog, U6 small nuclear RNA associated [Source:MGI Symbol;Acc:MGI:1923772]	76522	0.712048	0.000569979	0.0026042
ENSMUSG00000056999	Ide	insulin degrading enzyme [Source:MGI Symbol;Acc:MGI:96412]	15925	0.711992	0.0139572	0.0338043
ENSMUSG00000020914	Top2a	topoisomerase (DNA) II alpha [Source:MGI Symbol;Acc:MGI:98790]	21973	0.71156	0.00111715	0.00447608
ENSMUSG00000018921	Pelp1	proline, glutamic acid and leucine rich protein 1 [Source:MGI Symbol;Acc:MGI:1922523]	75273	0.71138	1.74e-05	0.00017213
ENSMUSG00000060950	Trmt61a	tRNA methyltransferase 61A [Source:MGI Symbol;Acc:MGI:2443487]	328162	0.711307	0.0133281	0.0325266
ENSMUSG00000047719	Ubiad1	UbiA prenyltransferase domain containing 1 [Source:MGI Symbol;Acc:MGI:1918957]	71707	0.711253	0.0138418	0.0335746
ENSMUSG00000028124	Gclm	glutamate-cysteine ligase, modifier subunit [Source:MGI Symbol;Acc:MGI:104995]	14630	0.71117	0.000414126	0.0020228
ENSMUSG00000022665	Ccdc80	coiled-coil domain containing 80 [Source:MGI Symbol;Acc:MGI:1915146]	67896	0.711123	0.00169834	0.00625068
ENSMUSG00000025287	Acot9	acyl-CoA thioesterase 9 [Source:MGI Symbol;Acc:MGI:1928939]	56360	0.710995	0.00155648	0.005843
ENSMUSG00000107383	Gm4366	predicted gene 4366 [Source:MGI Symbol;Acc:MGI:3782551]	NA	0.710762	0.000813327	0.00345782
ENSMUSG00000026991	Pkp4	plakophilin 4 [Source:MGI Symbol;Acc:MGI:109281]	227937	0.709539	3.97e-05	0.000319939
ENSMUSG00000001555	Fkbp10	FK506 binding protein 10 [Source:MGI Symbol;Acc:MGI:104769]	14230	0.708898	0.000935366	0.00386895
ENSMUSG00000058173	Smco4	single-pass membrane protein with coiled-coil domains 4 [Source:MGI Symbol;Acc:MGI:3039636]	170748	0.70847	0.0136146	0.0330845
ENSMUSG00000045573	Penk	preproenkephalin [Source:MGI Symbol;Acc:MGI:104629]	18619	0.707948	0.00125865	0.00493041
ENSMUSG00000055093	Rps27a-ps3	ribosomal protein S27A, pseudogene 3 [Source:MGI Symbol;Acc:MGI:3645406]	NA	0.707663	0.0194348	0.0442676
ENSMUSG00000032380	Dapk2	death-associated protein kinase 2 [Source:MGI Symbol;Acc:MGI:1341297]	13143	0.707569	5.01e-05	0.000384644
ENSMUSG00000026107	Nabp1	nucleic acid binding protein 1 [Source:MGI Symbol;Acc:MGI:1923258]	109019	0.707077	0.00164071	0.00609315
ENSMUSG00000027953	Slc50a1	solute carrier family 50 (sugar transporter), member 1 [Source:MGI Symbol;Acc:MGI:107417]	19729	0.706624	0.000554817	0.00254999
ENSMUSG00000075420	Smim6	small integral membrane protein 6 [Source:MGI Symbol;Acc:MGI:1915778]	68528	0.706425	0.000366186	0.00184199
ENSMUSG00000035757	Selenoo	selenoprotein O [Source:MGI Symbol;Acc:MGI:1919007]	223776	0.705322	0.0045936	0.0138461
ENSMUSG00000032478	Nme6	NME/NM23 nucleoside diphosphate kinase 6 [Source:MGI Symbol;Acc:MGI:1861676]	54369	0.704865	0.019336	0.0441036
ENSMUSG00000036896	C1qc	complement component 1, q subcomponent, C chain [Source:MGI Symbol;Acc:MGI:88225]	12262	0.704261	0.00245896	0.0084254
ENSMUSG00000023829	Slc22a1	solute carrier family 22 (organic cation transporter), member 1 [Source:MGI Symbol;Acc:MGI:108111]	20517	0.70416	0.00131095	0.00509582
ENSMUSG00000022561	Gpaa1	GPI anchor attachment protein 1 [Source:MGI Symbol;Acc:MGI:1202392]	14731	0.703864	0.000910218	0.00378075
ENSMUSG00000031059	Ndufb11	NADH:ubiquinone oxidoreductase subunit B11 [Source:MGI Symbol;Acc:MGI:1349919]	104130	0.703771	0.00128675	0.00502402
ENSMUSG00000026003	Acadl	acyl-Coenzyme A dehydrogenase, long-chain [Source:MGI Symbol;Acc:MGI:87866]	11363	0.703755	1.83e-05	0.000178116
ENSMUSG00000001288	Rarg	retinoic acid receptor, gamma [Source:MGI Symbol;Acc:MGI:97858]	19411	0.703509	6.09e-05	0.000450417
ENSMUSG00000027333	Smox	spermine oxidase [Source:MGI Symbol;Acc:MGI:2445356]	228608	0.703349	0.00109946	0.00441987
ENSMUSG00000055491	Pprc1	peroxisome proliferative activated receptor, gamma, coactivator-related 1 [Source:MGI Symbol;Acc:MGI:2385096]	226169	0.703189	0.000511103	0.00238575
ENSMUSG00000037938	Chchd5	coiled-coil-helix-coiled-coil-helix domain containing 5 [Source:MGI Symbol;Acc:MGI:1913420]	66170	0.703	0.00652978	0.0183027
ENSMUSG00000015461	Atf6b	activating transcription factor 6 beta [Source:MGI Symbol;Acc:MGI:105121]	12915	0.702824	5.78e-05	0.000432815
ENSMUSG00000029577	Ube3b	ubiquitin protein ligase E3B [Source:MGI Symbol;Acc:MGI:1891295]	117146	0.701991	3.8e-06	5.62e-05
ENSMUSG00000042363	Lgalsl	lectin, galactoside binding-like [Source:MGI Symbol;Acc:MGI:1916114]	216551	0.701751	0.000861349	0.00360949
ENSMUSG00000023988	Bysl	bystin-like [Source:MGI Symbol;Acc:MGI:1858419]	53414	0.701636	0.00749369	0.0204931
ENSMUSG00000040918	Slc19a2	solute carrier family 19 (thiamine transporter), member 2 [Source:MGI Symbol;Acc:MGI:1928761]	116914	0.701571	0.00332973	0.0108053
ENSMUSG00000020122	Egfr	epidermal growth factor receptor [Source:MGI Symbol;Acc:MGI:95294]	13649	0.701041	0.000402544	0.00198095
ENSMUSG00000037907	Ankrd13b	ankyrin repeat domain 13b [Source:MGI Symbol;Acc:MGI:2144501]	268445	0.6985	0.000145339	0.00089629
ENSMUSG00000079659	Tmem243	transmembrane protein 243, mitochondrial [Source:MGI Symbol;Acc:MGI:3606159]	652925	0.697583	0.000569535	0.00260308
ENSMUSG00000027330	Cdc25b	cell division cycle 25B [Source:MGI Symbol;Acc:MGI:99701]	12531	0.697366	0.000981355	0.00403272
ENSMUSG00000043895	S1pr2	sphingosine-1-phosphate receptor 2 [Source:MGI Symbol;Acc:MGI:99569]	14739	0.697115	0.0177382	0.0411878
ENSMUSG00000049504	Proser1	proline and serine rich 1 [Source:MGI Symbol;Acc:MGI:1919933]	212127	0.696985	0.00112504	0.00450358
ENSMUSG00000031820	Babam1	BRISC and BRCA1 A complex member 1 [Source:MGI Symbol;Acc:MGI:1915501]	68251	0.696188	2.16e-06	3.67e-05
ENSMUSG00000049232	Tigd2	tigger transposable element derived 2 [Source:MGI Symbol;Acc:MGI:1915390]	68140	0.695881	0.000647633	0.00288876
ENSMUSG00000108940	Gm45719	predicted gene 45719 [Source:MGI Symbol;Acc:MGI:5804834]	NA	0.695808	0.00580886	0.0166397
ENSMUSG00000045752	Tssc4	tumor-suppressing subchromosomal transferable fragment 4 [Source:MGI Symbol;Acc:MGI:1861712]	56844	0.695678	0.00562599	0.0162524
ENSMUSG00000000346	Dazap2	DAZ associated protein 2 [Source:MGI Symbol;Acc:MGI:1344344]	23994	0.695287	0.00105061	0.00427062
ENSMUSG00000058569	Tmed9	transmembrane p24 trafficking protein 9 [Source:MGI Symbol;Acc:MGI:1914761]	67511	0.69524	2.66e-05	0.000236399
ENSMUSG00000007050	Lsm2	LSM2 homolog, U6 small nuclear RNA and mRNA degradation associated [Source:MGI Symbol;Acc:MGI:90676]	27756	0.695111	0.00543372	0.0158341
ENSMUSG00000025155	Dus1l	dihydrouridine synthase 1-like (S. cerevisiae) [Source:MGI Symbol;Acc:MGI:1915980]	68730	0.694972	1.21e-05	0.000129497
ENSMUSG00000024663	Rab3il1	RAB3A interacting protein (rabin3)-like 1 [Source:MGI Symbol;Acc:MGI:1922010]	74760	0.6948	0.00607053	0.0172615
ENSMUSG00000042380	Smim12	small integral membrane protein 12 [Source:MGI Symbol;Acc:MGI:1933141]	80284	0.694702	0.00368516	0.0117004
ENSMUSG00000039323	Igfbp2	insulin-like growth factor binding protein 2 [Source:MGI Symbol;Acc:MGI:96437]	16008	0.694699	0.00365849	0.0116325
ENSMUSG00000001524	Gtf2h4	general transcription factor II H, polypeptide 4 [Source:MGI Symbol;Acc:MGI:1338799]	14885	0.694528	0.00172829	0.00633083
ENSMUSG00000024338	Psmb8	proteasome (prosome, macropain) subunit, beta type 8 (large multifunctional peptidase 7) [Source:MGI Symbol;Acc:MGI:1346527]	NA	0.694363	0.00908101	0.0238474
ENSMUSG00000050973	Gdpgp1	GDP-D-glucose phosphorylase 1 [Source:MGI Symbol;Acc:MGI:2443429]	269952	0.693505	0.00207318	0.00731899
ENSMUSG00000024883	Rin1	Ras and Rab interactor 1 [Source:MGI Symbol;Acc:MGI:2385695]	225870	0.693333	0.00164313	0.00609725
ENSMUSG00000047843	Bri3	brain protein I3 [Source:MGI Symbol;Acc:MGI:1933174]	55950	0.692729	0.0012431	0.00488256
ENSMUSG00000089993	Gm5822	predicted gene 5822 [Source:MGI Symbol;Acc:MGI:3648836]	NA	0.692499	0.00398357	0.0123818
ENSMUSG00000028837	Psmb2	proteasome (prosome, macropain) subunit, beta type 2 [Source:MGI Symbol;Acc:MGI:1347045]	26445	0.692484	0.000455138	0.0021826
ENSMUSG00000000902	Smarcb1	SWI/SNF related, matrix associated, actin dependent regulator of chromatin, subfamily b, member 1 [Source:MGI Symbol;Acc:MGI:1328366]	20587	0.692001	4.45e-06	6.24e-05
ENSMUSG00000024421	Lama3	laminin, alpha 3 [Source:MGI Symbol;Acc:MGI:99909]	16774	0.691896	0.00119766	0.00473948
ENSMUSG00000024735	Prpf19	pre-mRNA processing factor 19 [Source:MGI Symbol;Acc:MGI:106247]	28000	0.691639	3.53e-05	0.000294181
ENSMUSG00000005469	Prkaca	protein kinase, cAMP dependent, catalytic, alpha [Source:MGI Symbol;Acc:MGI:97592]	18747	0.69073	1.45e-05	0.000150928
ENSMUSG00000046157	Tmem229b	transmembrane protein 229B [Source:MGI Symbol;Acc:MGI:2444389]	268567	0.690328	0.0213552	0.0477809
ENSMUSG00000040385	Ppp1ca	protein phosphatase 1 catalytic subunit alpha [Source:MGI Symbol;Acc:MGI:103016]	19045	0.689855	2.44e-06	4.03e-05
ENSMUSG00000025508	Rplp2	ribosomal protein, large P2 [Source:MGI Symbol;Acc:MGI:1914436]	NA	0.689309	0.00143536	0.00548062
ENSMUSG00000035397	Klf16	Kruppel-like factor 16 [Source:MGI Symbol;Acc:MGI:2153049]	118445	0.688972	0.00136444	0.00526331
ENSMUSG00000042426	Dhx29	DEAH (Asp-Glu-Ala-His) box polypeptide 29 [Source:MGI Symbol;Acc:MGI:2145374]	218629	0.688897	0.000133147	0.000837595
ENSMUSG00000027490	E2f1	E2F transcription factor 1 [Source:MGI Symbol;Acc:MGI:101941]	13555	0.68884	0.00901511	0.0237186
ENSMUSG00000067455	H4c11	H4 clustered histone 11 [Source:MGI Symbol;Acc:MGI:2448436]	319159	0.688796	0.00508505	0.0150312
ENSMUSG00000032485	Scap	SREBF chaperone [Source:MGI Symbol;Acc:MGI:2135958]	235623	0.688112	5.38e-06	7.13e-05
ENSMUSG00000024376	Epb41l4a	erythrocyte membrane protein band 4.1 like 4a [Source:MGI Symbol;Acc:MGI:103007]	13824	0.688035	6.32e-05	0.000464277
ENSMUSG00000024085	Man2a1	mannosidase 2, alpha 1 [Source:MGI Symbol;Acc:MGI:104669]	17158	0.687956	5.15e-06	6.95e-05
ENSMUSG00000022757	Tfg	Trk-fused gene [Source:MGI Symbol;Acc:MGI:1338041]	21787	0.687948	0.000231596	0.00128595
ENSMUSG00000034175	Rhbdd3	rhomboid domain containing 3 [Source:MGI Symbol;Acc:MGI:2444684]	279766	0.687637	0.00303697	0.0100146
ENSMUSG00000033313	Fbxl8	F-box and leucine-rich repeat protein 8 [Source:MGI Symbol;Acc:MGI:1354697]	50788	0.687386	0.00573175	0.0164619
ENSMUSG00000020935	Dcakd	dephospho-CoA kinase domain containing [Source:MGI Symbol;Acc:MGI:1915337]	68087	0.687234	0.00546405	0.0158823
ENSMUSG00000066415	Msl2	MSL complex subunit 2 [Source:MGI Symbol;Acc:MGI:1925103]	77853	0.687169	6.11e-06	7.9e-05
ENSMUSG00000074892	B3galt5	UDP-Gal:betaGlcNAc beta 1,3-galactosyltransferase, polypeptide 5 [Source:MGI Symbol;Acc:MGI:2136878]	93961	0.686543	0.000142741	0.000884831
ENSMUSG00000003438	Timm50	translocase of inner mitochondrial membrane 50 [Source:MGI Symbol;Acc:MGI:1913775]	66525	0.686508	0.000811739	0.00345259
ENSMUSG00000050628	Ubald2	UBA-like domain containing 2 [Source:MGI Symbol;Acc:MGI:1914635]	319370	0.68639	0.0179893	0.0416384
ENSMUSG00000002799	Jag2	jagged 2 [Source:MGI Symbol;Acc:MGI:1098270]	16450	0.686386	0.00150029	0.0056791
ENSMUSG00000028691	Prdx1	peroxiredoxin 1 [Source:MGI Symbol;Acc:MGI:99523]	18477	0.686194	1e-05	0.000113849
ENSMUSG00000042333	Tnfrsf14	tumor necrosis factor receptor superfamily, member 14 (herpesvirus entry mediator) [Source:MGI Symbol;Acc:MGI:2675303]	230979	0.686183	0.00127576	0.00498732
ENSMUSG00000046722	Cdc42se1	CDC42 small effector 1 [Source:MGI Symbol;Acc:MGI:1889510]	57912	0.685943	4.67e-05	0.000363459
ENSMUSG00000003458	Ncstn	nicastrin [Source:MGI Symbol;Acc:MGI:1891700]	59287	0.68593	5.52e-07	1.39e-05
ENSMUSG00000030400	Ercc2	excision repair cross-complementing rodent repair deficiency, complementation group 2 [Source:MGI Symbol;Acc:MGI:95413]	13871	0.685626	0.00325333	0.0105979
ENSMUSG00000028743	Akr7a5	aldo-keto reductase family 7, member A5 (aflatoxin aldehyde reductase) [Source:MGI Symbol;Acc:MGI:107796]	110198	0.685557	0.000191996	0.00110817
ENSMUSG00000004849	Ap1s1	adaptor protein complex AP-1, sigma 1 [Source:MGI Symbol;Acc:MGI:1098244]	11769	0.685402	1.75e-05	0.000172991
ENSMUSG00000063052	Lrrc40	leucine rich repeat containing 40 [Source:MGI Symbol;Acc:MGI:1914394]	67144	0.68484	0.0046506	0.0139794
ENSMUSG00000022557	Bop1	block of proliferation 1 [Source:MGI Symbol;Acc:MGI:1334460]	12181	0.684611	8.54e-05	0.000591577
ENSMUSG00000075585	6330403L08Rik	RIKEN cDNA 6330403L08 gene [Source:MGI Symbol;Acc:MGI:1917994]	NA	0.683978	0.00387242	0.0121396
ENSMUSG00000070985	Acnat1	acyl-coenzyme A amino acid N-acyltransferase 1 [Source:MGI Symbol;Acc:MGI:2140197]	230161	0.68384	0.00171321	0.00628783
ENSMUSG00000025151	Maged1	MAGE family member D1 [Source:MGI Symbol;Acc:MGI:1930187]	94275	0.683221	1.06e-06	2.21e-05
ENSMUSG00000026245	Farsb	phenylalanyl-tRNA synthetase, beta subunit [Source:MGI Symbol;Acc:MGI:1346035]	23874	0.682545	0.000378405	0.00188935
ENSMUSG00000034247	Plekhm1	pleckstrin homology domain containing, family M (with RUN domain) member 1 [Source:MGI Symbol;Acc:MGI:2443207]	353047	0.682536	2.78e-05	0.000243929
ENSMUSG00000042312	S100a13	S100 calcium binding protein A13 [Source:MGI Symbol;Acc:MGI:109581]	20196	0.682423	0.00611039	0.0173486
ENSMUSG00000031347	Cetn2	centrin 2 [Source:MGI Symbol;Acc:MGI:1347085]	26370	0.681891	0.00131628	0.00511051
ENSMUSG00000027637	Rab5if	RAB5 interacting factor [Source:MGI Symbol;Acc:MGI:1914638]	67388	0.68093	0.000957785	0.00395067
ENSMUSG00000022938	Fam3b	FAM3 metabolism regulating signaling molecule B [Source:MGI Symbol;Acc:MGI:1270150]	52793	0.680895	0.00070755	0.00309206
ENSMUSG00000014601	Strip1	striatin interacting protein 1 [Source:MGI Symbol;Acc:MGI:2443884]	229707	0.680552	0.000178761	0.0010474
ENSMUSG00000032563	Mrpl3	mitochondrial ribosomal protein L3 [Source:MGI Symbol;Acc:MGI:2137204]	94062	0.679849	0.000120225	0.000772944
ENSMUSG00000027404	Snrpb	small nuclear ribonucleoprotein B [Source:MGI Symbol;Acc:MGI:98342]	20638	0.679831	0.000156317	0.000943644
ENSMUSG00000021367	Edn1	endothelin 1 [Source:MGI Symbol;Acc:MGI:95283]	13614	0.679695	0.013699	0.0332528
ENSMUSG00000051007	Gatd1	glutamine amidotransferase like class 1 domain containing 1 [Source:MGI Symbol;Acc:MGI:2387178]	213350	0.67969	0.000485628	0.00229532
ENSMUSG00000038459	Abhd17c	abhydrolase domain containing 17C [Source:MGI Symbol;Acc:MGI:1917428]	70178	0.679118	8.7e-05	0.000599189
ENSMUSG00000030894	Tpp1	tripeptidyl peptidase I [Source:MGI Symbol;Acc:MGI:1336194]	12751	0.678515	0.00347835	0.0111896
ENSMUSG00000029730	Mcm7	minichromosome maintenance complex component 7 [Source:MGI Symbol;Acc:MGI:1298398]	17220	0.678422	0.000564081	0.00258444
ENSMUSG00000019782	Rwdd1	RWD domain containing 1 [Source:MGI Symbol;Acc:MGI:1913771]	66521	0.67817	0.00342428	0.0110562
ENSMUSG00000070343	Gm10288	predicted gene 10288 [Source:MGI Symbol;Acc:MGI:3704227]	NA	0.6781	0.0100799	0.0258879
ENSMUSG00000024301	Kifc5b	kinesin family member C5B [Source:MGI Symbol;Acc:MGI:2137414]	16580	0.677948	0.00561717	0.016232
ENSMUSG00000068523	Gng5	guanine nucleotide binding protein (G protein), gamma 5 [Source:MGI Symbol;Acc:MGI:109164]	14707	0.677842	0.00989558	0.0255121
ENSMUSG00000035890	Rnf126	ring finger protein 126 [Source:MGI Symbol;Acc:MGI:1917544]	70294	0.677836	0.00197876	0.00705002
ENSMUSG00000039509	Nup133	nucleoporin 133 [Source:MGI Symbol;Acc:MGI:2442620]	234865	0.677764	0.000298273	0.00156314
ENSMUSG00000026869	Psmd5	proteasome (prosome, macropain) 26S subunit, non-ATPase, 5 [Source:MGI Symbol;Acc:MGI:1914248]	66998	0.677384	4.85e-05	0.000375372
ENSMUSG00000028364	Tnc	tenascin C [Source:MGI Symbol;Acc:MGI:101922]	21923	0.677167	0.00393334	0.0122721
ENSMUSG00000037946	Fgd3	FYVE, RhoGEF and PH domain containing 3 [Source:MGI Symbol;Acc:MGI:1353657]	30938	0.677142	0.000279056	0.00148732
ENSMUSG00000038903	Ccdc68	coiled-coil domain containing 68 [Source:MGI Symbol;Acc:MGI:3612676]	381175	0.676957	0.00559981	0.0161926
ENSMUSG00000066441	Rdh11	retinol dehydrogenase 11 [Source:MGI Symbol;Acc:MGI:102581]	NA	0.676825	0.000103119	0.000686104
ENSMUSG00000006273	Atp6v1b2	ATPase, H+ transporting, lysosomal V1 subunit B2 [Source:MGI Symbol;Acc:MGI:109618]	11966	0.676728	1.64e-05	0.000165836
ENSMUSG00000019087	Atp6ap1	ATPase, H+ transporting, lysosomal accessory protein 1 [Source:MGI Symbol;Acc:MGI:109629]	54411	0.676554	3.87e-06	5.69e-05
ENSMUSG00000054871	Tmem158	transmembrane protein 158 [Source:MGI Symbol;Acc:MGI:1919559]	72309	0.675699	0.00381502	0.0120053
ENSMUSG00000030127	Cops7a	COP9 signalosome subunit 7A [Source:MGI Symbol;Acc:MGI:1349400]	26894	0.675277	1.4e-05	0.000147486
ENSMUSG00000031906	Smpd3	sphingomyelin phosphodiesterase 3, neutral [Source:MGI Symbol;Acc:MGI:1927578]	58994	0.67501	5.49e-07	1.39e-05
ENSMUSG00000075010	AW112010	expressed sequence AW112010 [Source:MGI Symbol;Acc:MGI:2147706]	107350	0.674804	0.0134737	0.032801
ENSMUSG00000022440	C1qtnf6	C1q and tumor necrosis factor related protein 6 [Source:MGI Symbol;Acc:MGI:1919959]	72709	0.674407	0.000177392	0.00104031
ENSMUSG00000000743	Chmp1a	charged multivesicular body protein 1A [Source:MGI Symbol;Acc:MGI:1920159]	234852	0.674308	2.21e-05	0.000204876
ENSMUSG00000050777	Tmem37	transmembrane protein 37 [Source:MGI Symbol;Acc:MGI:2157899]	170706	0.674297	0.00690817	0.0191588
ENSMUSG00000025894	Aasdhppt	aminoadipate-semialdehyde dehydrogenase-phosphopantetheinyl transferase [Source:MGI Symbol;Acc:MGI:1914868]	67618	0.674199	0.00106719	0.00432332
ENSMUSG00000037316	Bag4	BCL2-associated athanogene 4 [Source:MGI Symbol;Acc:MGI:1914634]	67384	0.673497	0.00195772	0.00699208
ENSMUSG00000039841	Zfp800	zinc finger protein 800 [Source:MGI Symbol;Acc:MGI:1889334]	627049	0.673392	0.00113467	0.0045325
ENSMUSG00000008690	Ncaph2	non-SMC condensin II complex, subunit H2 [Source:MGI Symbol;Acc:MGI:1289164]	52683	0.673324	4.18e-05	0.000333948
ENSMUSG00000061118	Dnajc30	DnaJ heat shock protein family (Hsp40) member C30 [Source:MGI Symbol;Acc:MGI:1913364]	66114	0.673024	0.0161733	0.0381387
ENSMUSG00000069020	Urm1	ubiquitin related modifier 1 [Source:MGI Symbol;Acc:MGI:1915455]	68205	0.672917	0.00158947	0.00594819
ENSMUSG00000033068	Entpd6	ectonucleoside triphosphate diphosphohydrolase 6 [Source:MGI Symbol;Acc:MGI:1202295]	12497	0.672857	6.17e-06	7.97e-05
ENSMUSG00000039431	Mtmr7	myotubularin related protein 7 [Source:MGI Symbol;Acc:MGI:1891693]	54384	0.672594	0.00106021	0.00430166
ENSMUSG00000068566	Myadm	myeloid-associated differentiation marker [Source:MGI Symbol;Acc:MGI:1355332]	50918	0.672285	0.000688702	0.00303163
ENSMUSG00000021368	Tbc1d7	TBC1 domain family, member 7 [Source:MGI Symbol;Acc:MGI:1914296]	67046	0.671865	0.00985534	0.0254271
ENSMUSG00000050552	Lamtor4	late endosomal/lysosomal adaptor, MAPK and MTOR activator 4 [Source:MGI Symbol;Acc:MGI:1913346]	66096	0.671672	0.00145207	0.00552998
ENSMUSG00000021993	Mipep	mitochondrial intermediate peptidase [Source:MGI Symbol;Acc:MGI:1917728]	70478	0.671575	3.92e-05	0.00031674
ENSMUSG00000020235	Fzr1	fizzy and cell division cycle 20 related 1 [Source:MGI Symbol;Acc:MGI:1926790]	56371	0.670917	2.43e-05	0.000220276
ENSMUSG00000073542	Cep76	centrosomal protein 76 [Source:MGI Symbol;Acc:MGI:1923401]	225659	0.670866	0.0153049	0.0363957
ENSMUSG00000022394	L3mbtl2	L3MBTL2 polycomb repressive complex 1 subunit [Source:MGI Symbol;Acc:MGI:2443584]	214669	0.670824	0.00130119	0.0050664
ENSMUSG00000006728	Cdk4	cyclin-dependent kinase 4 [Source:MGI Symbol;Acc:MGI:88357]	NA	0.670776	0.000100184	0.000671328
ENSMUSG00000024217	Snrpc	U1 small nuclear ribonucleoprotein C [Source:MGI Symbol;Acc:MGI:109489]	20630	0.670621	0.00131756	0.00511394
ENSMUSG00000023908	Pkmyt1	protein kinase, membrane associated tyrosine/threonine 1 [Source:MGI Symbol;Acc:MGI:2137630]	268930	0.669911	0.00603648	0.0171907
ENSMUSG00000020849	Ywhae	tyrosine 3-monooxygenase/tryptophan 5-monooxygenase activation protein, epsilon polypeptide [Source:MGI Symbol;Acc:MGI:894689]	22627	0.669803	6.89e-06	8.62e-05
ENSMUSG00000031765	Mt1	metallothionein 1 [Source:MGI Symbol;Acc:MGI:97171]	17748	0.669775	0.00650492	0.0182552
ENSMUSG00000025130	P4hb	prolyl 4-hydroxylase, beta polypeptide [Source:MGI Symbol;Acc:MGI:97464]	18453	0.669201	3.12e-06	4.86e-05
ENSMUSG00000022285	Ywhaz	tyrosine 3-monooxygenase/tryptophan 5-monooxygenase activation protein, zeta polypeptide [Source:MGI Symbol;Acc:MGI:109484]	22631	0.66909	0.000117185	0.000756727
ENSMUSG00000029446	Psph	phosphoserine phosphatase [Source:MGI Symbol;Acc:MGI:97788]	100678	0.669073	0.0216318	0.0481896
ENSMUSG00000055210	Foxd2	forkhead box D2 [Source:MGI Symbol;Acc:MGI:1347471]	17301	0.668753	0.00746451	0.0204303
ENSMUSG00000031832	Taf1c	TATA-box binding protein associated factor, RNA polymerase I, C [Source:MGI Symbol;Acc:MGI:109576]	21341	0.668622	0.000184564	0.00107423
ENSMUSG00000021218	Gdi2	guanosine diphosphate (GDP) dissociation inhibitor 2 [Source:MGI Symbol;Acc:MGI:99845]	14569	0.667924	4.2e-07	1.15e-05
ENSMUSG00000053600	Zfp472	zinc finger protein 472 [Source:MGI Symbol;Acc:MGI:2385049]	224691	0.667838	0.00825833	0.0221468
ENSMUSG00000046417	Lrrc75a	leucine rich repeat containing 75A [Source:MGI Symbol;Acc:MGI:2682293]	192976	0.667115	0.000131967	0.00083211
ENSMUSG00000037278	Tmem97	transmembrane protein 97 [Source:MGI Symbol;Acc:MGI:1916321]	69071	0.66703	0.000743506	0.00321961
ENSMUSG00000024454	Hdac3	histone deacetylase 3 [Source:MGI Symbol;Acc:MGI:1343091]	15183	0.667015	2.76e-05	0.000243354
ENSMUSG00000005802	Slc30a4	solute carrier family 30 (zinc transporter), member 4 [Source:MGI Symbol;Acc:MGI:1345282]	22785	0.666842	0.000274015	0.00146699
ENSMUSG00000019179	Mdh2	malate dehydrogenase 2, NAD (mitochondrial) [Source:MGI Symbol;Acc:MGI:97050]	17448	0.666164	2.34e-05	0.00021392
ENSMUSG00000031438	Rnf128	ring finger protein 128 [Source:MGI Symbol;Acc:MGI:1914139]	66889	0.665944	1.68e-05	0.000168424
ENSMUSG00000001082	Mfsd10	major facilitator superfamily domain containing 10 [Source:MGI Symbol;Acc:MGI:1915544]	68294	0.665857	0.00285773	0.00954801
ENSMUSG00000027111	Itga6	integrin alpha 6 [Source:MGI Symbol;Acc:MGI:96605]	16403	0.665294	6.53e-05	0.000477416
ENSMUSG00000035914	Cd276	CD276 antigen [Source:MGI Symbol;Acc:MGI:2183926]	102657	0.665205	0.00866663	0.0229887
ENSMUSG00000013833	Med16	mediator complex subunit 16 [Source:MGI Symbol;Acc:MGI:2158394]	216154	0.664948	7.46e-05	0.000531268
ENSMUSG00000034168	Irf2bpl	interferon regulatory factor 2 binding protein-like [Source:MGI Symbol;Acc:MGI:2442463]	238330	0.664746	0.000346991	0.00176706
ENSMUSG00000019961	Tmpo	thymopoietin [Source:MGI Symbol;Acc:MGI:106920]	21917	0.664619	3.9e-05	0.000316134
ENSMUSG00000019433	Gipc1	GIPC PDZ domain containing family, member 1 [Source:MGI Symbol;Acc:MGI:1926252]	67903	0.664589	0.000616148	0.00277657
ENSMUSG00000051278	Zgrf1	zinc finger, GRF-type containing 1 [Source:MGI Symbol;Acc:MGI:1918893]	71643	0.66443	0.0165309	0.0387675
ENSMUSG00000035314	Gdpd5	glycerophosphodiester phosphodiesterase domain containing 5 [Source:MGI Symbol;Acc:MGI:2686926]	233552	0.664413	0.00325974	0.0106135
ENSMUSG00000029598	Plbd2	phospholipase B domain containing 2 [Source:MGI Symbol;Acc:MGI:1919022]	71772	0.664005	0.00017206	0.00101512
ENSMUSG00000001098	Kctd10	potassium channel tetramerisation domain containing 10 [Source:MGI Symbol;Acc:MGI:2141207]	330171	0.663437	1.12e-05	0.000122612
ENSMUSG00000106918	Mrpl33	mitochondrial ribosomal protein L33 [Source:MGI Symbol;Acc:MGI:2137225]	66845	0.662968	0.000350352	0.0017828
ENSMUSG00000020167	Tcf3	transcription factor 3 [Source:MGI Symbol;Acc:MGI:98510]	21423	0.66295	4.68e-05	0.000363882
ENSMUSG00000038429	Usp5	ubiquitin specific peptidase 5 (isopeptidase T) [Source:MGI Symbol;Acc:MGI:1347343]	22225	0.662667	9.43e-06	0.000108669
ENSMUSG00000091811	Inafm1	InaF motif containing 1 [Source:MGI Symbol;Acc:MGI:1913550]	66300	0.661828	0.0044682	0.013527
ENSMUSG00000025466	Fuom	fucose mutarotase [Source:MGI Symbol;Acc:MGI:1916314]	69064	0.66113	0.00209302	0.0073732
ENSMUSG00000026238	Ptma	prothymosin alpha [Source:MGI Symbol;Acc:MGI:97803]	19231	0.660888	0.0128077	0.0314668
ENSMUSG00000025647	Shisa5	shisa family member 5 [Source:MGI Symbol;Acc:MGI:1915044]	66940	0.660826	1.87e-05	0.000181246
ENSMUSG00000022500	Litaf	LPS-induced TN factor [Source:MGI Symbol;Acc:MGI:1929512]	56722	0.660721	0.000253703	0.00138187
ENSMUSG00000020171	Yeats4	YEATS domain containing 4 [Source:MGI Symbol;Acc:MGI:1927224]	64050	0.660404	0.000340155	0.00173831
ENSMUSG00000030341	Tnfrsf1a	tumor necrosis factor receptor superfamily, member 1a [Source:MGI Symbol;Acc:MGI:1314884]	21937	0.659677	0.0016572	0.00614397
ENSMUSG00000031731	Ap1g1	adaptor protein complex AP-1, gamma 1 subunit [Source:MGI Symbol;Acc:MGI:101919]	11765	0.65955	5.8e-05	0.000433265
ENSMUSG00000042410	Agps	alkylglycerone phosphate synthase [Source:MGI Symbol;Acc:MGI:2443065]	228061	0.659267	1.92e-05	0.000184576
ENSMUSG00000025188	Hps1	HPS1, biogenesis of lysosomal organelles complex 3 subunit 1 [Source:MGI Symbol;Acc:MGI:2177763]	192236	0.659238	0.000279819	0.00149018
ENSMUSG00000010601	Apol7a	apolipoprotein L 7a [Source:MGI Symbol;Acc:MGI:1923011]	75761	0.659135	0.00849044	0.0226217
ENSMUSG00000024824	Rad9a	RAD9 checkpoint clamp component A [Source:MGI Symbol;Acc:MGI:1328356]	19367	0.658335	0.00200251	0.00712304
ENSMUSG00000028458	Tesk1	testis specific protein kinase 1 [Source:MGI Symbol;Acc:MGI:1201675]	21754	0.658111	0.00175032	0.0063883
ENSMUSG00000026779	Mastl	microtubule associated serine/threonine kinase-like [Source:MGI Symbol;Acc:MGI:1914371]	67121	0.658092	0.00565387	0.0162987
ENSMUSG00000027673	Ndufb5	NADH:ubiquinone oxidoreductase subunit B5 [Source:MGI Symbol;Acc:MGI:1913296]	66046	0.658073	0.000506598	0.00236808
ENSMUSG00000068587	Mgam	maltase-glucoamylase [Source:MGI Symbol;Acc:MGI:1203495]	232714	0.657832	5.69e-06	7.47e-05
ENSMUSG00000034932	Mrpl54	mitochondrial ribosomal protein L54 [Source:MGI Symbol;Acc:MGI:1913297]	66047	0.657791	0.0038648	0.0121215
ENSMUSG00000014349	Ube2z	ubiquitin-conjugating enzyme E2Z [Source:MGI Symbol;Acc:MGI:1343160]	268470	0.657317	4.52e-06	6.3e-05
ENSMUSG00000074647	Fam83c	family with sequence similarity 83, member C [Source:MGI Symbol;Acc:MGI:1918655]	71405	0.657189	0.00862493	0.0229007
ENSMUSG00000024925	Rnaseh2c	ribonuclease H2, subunit C [Source:MGI Symbol;Acc:MGI:1915459]	68209	0.656606	0.00262308	0.00889509
ENSMUSG00000025915	Sgk3	serum/glucocorticoid regulated kinase 3 [Source:MGI Symbol;Acc:MGI:2182368]	170755	0.656457	0.00929183	0.0242702
ENSMUSG00000022111	Uchl3	ubiquitin carboxyl-terminal esterase L3 (ubiquitin thiolesterase) [Source:MGI Symbol;Acc:MGI:1355274]	50933	0.656429	0.00927112	0.0242317
ENSMUSG00000035378	Shq1	SHQ1 homolog (S. cerevisiae) [Source:MGI Symbol;Acc:MGI:1919421]	72171	0.656253	0.0112689	0.02831
ENSMUSG00000024816	Frmd8	FERM domain containing 8 [Source:MGI Symbol;Acc:MGI:1914707]	67457	0.655736	0.000323203	0.00166788
ENSMUSG00000026303	Mlph	melanophilin [Source:MGI Symbol;Acc:MGI:2176380]	171531	0.655307	0.000362852	0.00183153
ENSMUSG00000049882	Vcpkmt	valosin containing protein lysine (K) methyltransferase [Source:MGI Symbol;Acc:MGI:2684917]	207965	0.654907	0.00965199	0.024968
ENSMUSG00000022184	Fbxo4	F-box protein 4 [Source:MGI Symbol;Acc:MGI:2146220]	106052	0.654428	0.00302288	0.00998318
ENSMUSG00000073434	Wdr90	WD repeat domain 90 [Source:MGI Symbol;Acc:MGI:1921267]	106618	0.654079	0.000877137	0.00366049
ENSMUSG00000071646	Mta2	metastasis-associated gene family, member 2 [Source:MGI Symbol;Acc:MGI:1346340]	23942	0.653436	3.94e-06	5.73e-05
ENSMUSG00000007603	Dus3l	dihydrouridine synthase 3-like (S. cerevisiae) [Source:MGI Symbol;Acc:MGI:2147092]	224907	0.65309	0.000159776	0.000960992
ENSMUSG00000027931	Npr1	natriuretic peptide receptor 1 [Source:MGI Symbol;Acc:MGI:97371]	18160	0.653079	0.00263122	0.00891809
ENSMUSG00000026728	Vim	vimentin [Source:MGI Symbol;Acc:MGI:98932]	22352	0.652685	0.00121693	0.00479556
ENSMUSG00000045980	Tmem104	transmembrane protein 104 [Source:MGI Symbol;Acc:MGI:2444222]	320534	0.652595	0.0022355	0.00779992
ENSMUSG00000037570	Mcrs1	microspherule protein 1 [Source:MGI Symbol;Acc:MGI:1858420]	51812	0.652411	0.000392921	0.00194085
ENSMUSG00000056228	Cars2	cysteinyl-tRNA synthetase 2 (mitochondrial)(putative) [Source:MGI Symbol;Acc:MGI:1919191]	71941	0.652017	7.78e-05	0.000549471
ENSMUSG00000108365	Gm44951	predicted gene 44951 [Source:MGI Symbol;Acc:MGI:5753527]	NA	0.651932	0.00457932	0.0138138
ENSMUSG00000028434	Epb41l4b	erythrocyte membrane protein band 4.1 like 4b [Source:MGI Symbol;Acc:MGI:1859149]	54357	0.651696	6.09e-06	7.89e-05
ENSMUSG00000020107	Anapc16	anaphase promoting complex subunit 16 [Source:MGI Symbol;Acc:MGI:1289325]	52717	0.65137	2.64e-05	0.000234857
ENSMUSG00000019891	Dcbld1	discoidin, CUB and LCCL domain containing 1 [Source:MGI Symbol;Acc:MGI:1913936]	66686	0.651215	0.000146293	0.000900905
ENSMUSG00000006057	Atp5g1	ATP synthase, H+ transporting, mitochondrial F0 complex, subunit C1 (subunit 9) [Source:MGI Symbol;Acc:MGI:107653]	11951	0.649854	4.46e-05	0.000351181
ENSMUSG00000040850	Psme4	proteasome (prosome, macropain) activator subunit 4 [Source:MGI Symbol;Acc:MGI:2143994]	103554	0.649415	2.72e-06	4.41e-05
ENSMUSG00000076432	Ywhaq	tyrosine 3-monooxygenase/tryptophan 5-monooxygenase activation protein theta [Source:MGI Symbol;Acc:MGI:891963]	22630	0.64928	6.56e-05	0.000478137
ENSMUSG00000061762	Tac1	tachykinin 1 [Source:MGI Symbol;Acc:MGI:98474]	21333	0.649205	0.0122374	0.0303546
ENSMUSG00000021243	Fcf1	FCF1 rRNA processing protein [Source:MGI Symbol;Acc:MGI:1920986]	73736	0.649141	0.000242043	0.00133104
ENSMUSG00000025269	Apex2	apurinic/apyrimidinic endonuclease 2 [Source:MGI Symbol;Acc:MGI:1924872]	77622	0.64902	0.00103629	0.00421893
ENSMUSG00000029675	Eln	elastin [Source:MGI Symbol;Acc:MGI:95317]	13717	0.648412	0.0165288	0.0387675
ENSMUSG00000005575	Ube2m	ubiquitin-conjugating enzyme E2M [Source:MGI Symbol;Acc:MGI:108278]	22192	0.648161	2.67e-05	0.000237062
ENSMUSG00000038416	Cdc16	CDC16 cell division cycle 16 [Source:MGI Symbol;Acc:MGI:1917207]	69957	0.647957	0.000390959	0.00193586
ENSMUSG00000039206	Daglb	diacylglycerol lipase, beta [Source:MGI Symbol;Acc:MGI:2442032]	231871	0.647952	4.67e-05	0.000363459
ENSMUSG00000053038	Gm6180	predicted pseudogene 6180 [Source:MGI Symbol;Acc:MGI:3643972]	NA	0.6478	0.0216329	0.0481896
ENSMUSG00000062376	Borcs7	BLOC-1 related complex subunit 7 [Source:MGI Symbol;Acc:MGI:1913689]	66439	0.647755	0.0117317	0.0292826
ENSMUSG00000025377	Tepsin	TEPSIN, adaptor related protein complex 4 accessory protein [Source:MGI Symbol;Acc:MGI:1926027]	78777	0.647712	0.000991002	0.00406563
ENSMUSG00000039952	Dag1	dystroglycan 1 [Source:MGI Symbol;Acc:MGI:101864]	13138	0.647219	1.13e-05	0.000123502
ENSMUSG00000025730	Rab40c	Rab40C, member RAS oncogene family [Source:MGI Symbol;Acc:MGI:2183454]	224624	0.647217	0.00106412	0.00431354
ENSMUSG00000046707	Csnk2a2	casein kinase 2, alpha prime polypeptide [Source:MGI Symbol;Acc:MGI:88547]	13000	0.64721	6.08e-05	0.00044996
ENSMUSG00000047721	Bola2	bolA-like 2 (E. coli) [Source:MGI Symbol;Acc:MGI:1913412]	66162	0.647191	0.00837485	0.0223862
ENSMUSG00000067847	Romo1	reactive oxygen species modulator 1 [Source:MGI Symbol;Acc:MGI:1914317]	67067	0.646641	0.00650589	0.0182552
ENSMUSG00000057605	Gm6807	predicted gene 6807 [Source:MGI Symbol;Acc:MGI:3649145]	NA	0.646356	0.00571262	0.0164249
ENSMUSG00000040482	Dxo	decapping exoribonuclease [Source:MGI Symbol;Acc:MGI:1890444]	112403	0.646273	0.00919418	0.0240852
ENSMUSG00000025857	Dnaaf5	dynein, axonemal assembly factor 5 [Source:MGI Symbol;Acc:MGI:3616079]	433956	0.645482	0.0037932	0.0119511
ENSMUSG00000028343	Erp44	endoplasmic reticulum protein 44 [Source:MGI Symbol;Acc:MGI:1923549]	76299	0.644983	0.000305605	0.00159395
ENSMUSG00000021678	F2rl1	coagulation factor II (thrombin) receptor-like 1 [Source:MGI Symbol;Acc:MGI:101910]	14063	0.644908	0.000381141	0.00189978
ENSMUSG00000021996	Esd	esterase D/formylglutathione hydrolase [Source:MGI Symbol;Acc:MGI:95421]	13885	0.64449	3.99e-05	0.000320999
ENSMUSG00000015932	Dstn	destrin [Source:MGI Symbol;Acc:MGI:1929270]	56431	0.644133	0.000276031	0.00147598
ENSMUSG00000044847	Lsm11	U7 snRNP-specific Sm-like protein LSM11 [Source:MGI Symbol;Acc:MGI:1919540]	72290	0.643862	0.00196372	0.00700401
ENSMUSG00000032547	Ryk	receptor-like tyrosine kinase [Source:MGI Symbol;Acc:MGI:101766]	20187	0.643555	7.93e-05	0.000557707
ENSMUSG00000043252	Tmem64	transmembrane protein 64 [Source:MGI Symbol;Acc:MGI:2140359]	100201	0.643517	0.000150518	0.000917051
ENSMUSG00000054894	Dmac2l	distal membrane arm assembly complex 2 like [Source:MGI Symbol;Acc:MGI:1915305]	68055	0.643354	0.0131692	0.0321925
ENSMUSG00000031715	Smarca5	SWI/SNF related, matrix associated, actin dependent regulator of chromatin, subfamily a, member 5 [Source:MGI Symbol;Acc:MGI:1935129]	93762	0.64333	2.93e-05	0.000254736
ENSMUSG00000026427	Eif2d	eukaryotic translation initiation factor 2D [Source:MGI Symbol;Acc:MGI:109342]	16865	0.643157	1.48e-05	0.000153482
ENSMUSG00000040188	Scamp2	secretory carrier membrane protein 2 [Source:MGI Symbol;Acc:MGI:1346518]	24044	0.643153	1.62e-05	0.000164883
ENSMUSG00000016619	Nup50	nucleoporin 50 [Source:MGI Symbol;Acc:MGI:1351502]	18141	0.642449	0.000113831	0.000741624
ENSMUSG00000048429	Timm29	translocase of inner mitochondrial membrane 29 [Source:MGI Symbol;Acc:MGI:1917023]	69773	0.642157	0.00016353	0.000977318
ENSMUSG00000006782	Cnp	2',3'-cyclic nucleotide 3' phosphodiesterase [Source:MGI Symbol;Acc:MGI:88437]	12799	0.641825	0.000450137	0.0021659
ENSMUSG00000024958	Gpr137	G protein-coupled receptor 137 [Source:MGI Symbol;Acc:MGI:2147529]	107173	0.641624	0.00195232	0.00697847
ENSMUSG00000018167	Stard3	START domain containing 3 [Source:MGI Symbol;Acc:MGI:1929618]	59045	0.641173	0.000168516	0.000998044
ENSMUSG00000024972	Lgals12	lectin, galactose binding, soluble 12 [Source:MGI Symbol;Acc:MGI:1929094]	56072	0.641095	0.004161	0.0128079
ENSMUSG00000025743	Sdc3	syndecan 3 [Source:MGI Symbol;Acc:MGI:1349163]	20970	0.640757	0.00246631	0.0084396
ENSMUSG00000051627	H1f4	H1.4 linker histone, cluster member [Source:MGI Symbol;Acc:MGI:1931527]	50709	0.640538	0.00155453	0.00583737
ENSMUSG00000032175	Tyk2	tyrosine kinase 2 [Source:MGI Symbol;Acc:MGI:1929470]	54721	0.640512	1.73e-05	0.000171303
ENSMUSG00000062190	Lancl2	LanC (bacterial lantibiotic synthetase component C)-like 2 [Source:MGI Symbol;Acc:MGI:1919085]	71835	0.640196	0.0036069	0.0115074
ENSMUSG00000031207	Msn	moesin [Source:MGI Symbol;Acc:MGI:97167]	17698	0.640162	0.000503385	0.00235923
ENSMUSG00000038582	Pptc7	PTC7 protein phosphatase homolog [Source:MGI Symbol;Acc:MGI:2444593]	320717	0.640106	2.6e-05	0.000232109
ENSMUSG00000005447	Pafah1b3	platelet-activating factor acetylhydrolase, isoform 1b, subunit 3 [Source:MGI Symbol;Acc:MGI:108414]	18476	0.639958	9.55e-05	0.000646163
ENSMUSG00000003072	Atp5d	ATP synthase, H+ transporting, mitochondrial F1 complex, delta subunit [Source:MGI Symbol;Acc:MGI:1913293]	66043	0.639542	0.000501303	0.00235185
ENSMUSG00000002043	Trappc6a	trafficking protein particle complex 6A [Source:MGI Symbol;Acc:MGI:1914341]	67091	0.63954	0.00524556	0.0153949
ENSMUSG00000032353	Tmed3	transmembrane p24 trafficking protein 3 [Source:MGI Symbol;Acc:MGI:1913361]	66111	0.638965	8.32e-05	0.000579058
ENSMUSG00000066592	Gm7589	predicted gene 7589 [Source:MGI Symbol;Acc:MGI:3644073]	NA	0.6388	0.0219016	0.0486481
ENSMUSG00000040990	Sh3kbp1	SH3-domain kinase binding protein 1 [Source:MGI Symbol;Acc:MGI:1889583]	58194	0.638267	0.00712206	0.0196639
ENSMUSG00000019039	Dalrd3	DALR anticodon binding domain containing 3 [Source:MGI Symbol;Acc:MGI:1915039]	67789	0.638258	8.32e-05	0.000579372
ENSMUSG00000021504	B4galt7	xylosylprotein beta1,4-galactosyltransferase, polypeptide 7 (galactosyltransferase I) [Source:MGI Symbol;Acc:MGI:2384987]	218271	0.638161	0.00492565	0.0146423
ENSMUSG00000048538	Gm9826	predicted gene 9826 [Source:MGI Symbol;Acc:MGI:3642725]	NA	0.638056	0.0158034	0.0374757
ENSMUSG00000068114	Ccdc134	coiled-coil domain containing 134 [Source:MGI Symbol;Acc:MGI:1923707]	76457	0.638049	0.00222295	0.00776028
ENSMUSG00000052291	5330438D12Rik	RIKEN cDNA 5330438D12 gene [Source:MGI Symbol;Acc:MGI:3026931]	102633868	0.637285	0.0139209	0.033723
ENSMUSG00000028454	Pigo	phosphatidylinositol glycan anchor biosynthesis, class O [Source:MGI Symbol;Acc:MGI:1861452]	56703	0.637232	0.000128893	0.000817088
ENSMUSG00000031750	Il34	interleukin 34 [Source:MGI Symbol;Acc:MGI:1923777]	76527	0.637089	0.0113545	0.0285087
ENSMUSG00000034343	Ube2f	ubiquitin-conjugating enzyme E2F (putative) [Source:MGI Symbol;Acc:MGI:1915171]	67921	0.637037	0.000646483	0.00288461
ENSMUSG00000013701	Timm23	translocase of inner mitochondrial membrane 23 [Source:MGI Symbol;Acc:MGI:1858317]	53600	0.636989	0.000793127	0.00338947
ENSMUSG00000023345	Poc1a	POC1 centriolar protein A [Source:MGI Symbol;Acc:MGI:1917485]	70235	0.635987	0.00910139	0.0238818
ENSMUSG00000045248	Med26	mediator complex subunit 26 [Source:MGI Symbol;Acc:MGI:1917875]	70625	0.6358	0.00624195	0.0176561
ENSMUSG00000032477	Cdc25a	cell division cycle 25A [Source:MGI Symbol;Acc:MGI:103198]	12530	0.635379	0.000223417	0.00125003
ENSMUSG00000039168	Dap	death-associated protein [Source:MGI Symbol;Acc:MGI:1918190]	223453	0.635277	0.00604738	0.0172143
[truncated: 3,978 more rows]
